# Supplementary material for: Accelerating Information Retrieval from Profile Hidden Markov Model Databases
Source: PLoS One. 2016 Nov 22;11(11):e0166358. doi: 10.1371/journal.pone.0166358 (PMC5119741; doi:10.1371/journal.pone.0166358)
Supplement: S1 File — A compressed (.zip) file that contains all the needed scripts for executing any experiment of this work is provided. The similarity matrix is also included. The README file contains the needed details to run these scripts. (ZIP) [file pone.0166358.s001.zip]

Archive with 11 entries (11 files):
- supported material/read me.txt.docx
- supported material/k_mean.m
- supported material/hc.m
- supported material/resultMatIndex.txt
- supported material/det.txt
- supported material/connected_component.m
- supported material/step_3.m
- supported material/step_1.m
- supported material/step_2.sh
- supported material/splitFasta.cpp
- supported material/prob.txt
