# Supplementary material for: Accelerating Information Retrieval from Profile Hidden Markov Model Databases
Source: PLoS One. 2016 Nov 22;11(11):e0166358. doi: 10.1371/journal.pone.0166358 (PMC5119741; doi:10.1371/journal.pone.0166358)
Supplement: S1 File — A compressed (.zip) file that contains all the needed scripts for executing any experiment of this work is provided. The similarity matrix is also included. The README file contains the needed details to run these scripts. (ZIP) [file pone.0166358.s001.zip › supported material/hc.m]

noOfExp=2;%%  hierarchical clustering with heuristic representative and overlapping
system(strcat('mkdir ',' /exp/runRes/ ',num2str(noOfExp)))

Y = load('/exp/finalResults/prob.txt');
 %%%%%%%% clustering the profiles using HC
 YY=100-Y;
 temp=[];
 for i=1:size(YY,2)
 	temp=[temp YY(i,i+1:end)];
 	i
 end
 Z = linkage(temp);
 c = cluster(Z,'cutoff',0.9);
 z=max(c);
 [a,b]=hist(c,z);
 noOfClusters = sum(a>1);
 K=noOfClusters;
toc

fileID = fopen('/exp/finalResults/det.txt');      
x= textscan(fileID,'%s %d');
fclose(fileID); 
profName = x{1};
profToolName = x{2};
dataIndex = load('/exp/finalResults/resultMatIndex.txt');

system(strcat('mkdir /exp/runRes/',num2str(noOfExp),'/clusters'));


cmd=sprintf('rm -fr /exp/runRes/%d/clustersHmm/*',noOfExp);
system(cmd);
cmd=sprintf('rm -fr /exp/runRes/%d/clustersHmm2/*',noOfExp);
system(cmd);
system(strcat('mkdir /exp/runRes/',num2str(noOfExp),'/clustersHmm'));


ind=find(a>1);
represintatives=[];
for i=1:K
	indd=find(c==ind(i));
	[v,pos]=max(sum(Y(indd,indd))); 
	represintatives(i)=indd(pos);
	cmd=sprintf('ln -s /exp/data/tf13_hhm_updated/%s.a3m.hhm /exp/runRes/%d/clustersHmm/%d.hhm',cell2mat(profName(find(profToolName==dataIndex((indd(pos)))))),noOfExp,i);
	system(cmd);

	i
end

%%
%	renaming the representative profile with the cluster id
%%

system(strcat('mkdir /exp/runRes/',num2str(noOfExp),'/clustersHmm2'));
	
for i=1:K

	fid = fopen(strcat(strcat('/exp/runRes/',num2str(noOfExp),'/clustersHmm/',num2str(i)),'.hhm'),'r');
	A={};
	tline = fgetl(fid);
	A{1} = tline;
	tline = fgetl(fid);
	A{2} = cell2mat( strcat({'NAME'},{'     '},{num2str(i)}));
	L=2;
	while ischar(tline)
		L = L+1;
		tline = fgetl(fid);
		A{L} = tline;
	end
	fclose(fid);
	fid = fopen(strcat('/exp/runRes/',num2str(noOfExp),'/clustersHmm2/',num2str(i),'.hhm'), 'w');
	for k = 1:numel(A)
		if A{k+1} == -1
			fprintf(fid,'%s', A{k});
			break
		else
			fprintf(fid,'%s\n', A{k});
		end
	end
	i
end

%%%%%% end renaming hmm files


cmd=sprintf('rm -fr /exp/runRes/%d/clusters/*',noOfExp);
system(cmd);

for i=1:K
	cmd=sprintf('mkdir /exp/runRes/%d/clusters/%d',noOfExp,i);
	system(cmd);
	i
end


%%%% move the  profiles, 
for sample=1:size(Y,1)
	row = Y(sample,represintatives);
	mmean=mean(row);
	indd=find(row>=mmean);
	for j=1:size(indd,2)
		cmd=sprintf('ln -s /exp/data/tf13_hhm/%s.a3m.hhm /exp/runRes/%d/clusters/%d/%s.hhm',cell2mat(profName(find(profToolName==dataIndex((sample))))),noOfExp,indd(j),cell2mat(profName(find(profToolName==dataIndex((sample))))));
		system(cmd);
	end
	sample
end


subExp=1
system(strcat('mkdir -p /exp/runRes/',num2str(noOfExp),'/subExp/',num2str(subExp)));

cd /exp/hhsuite-2.0.16/lib/hh/scripts
for i=1:K	
	cmd =sprintf(' ./hhblitsdb.pl -o /exp/runRes/%d/subExp/%d/K_%d_%d -ihhm /exp/runRes/%d/clusters/%d -v 0 -cpu 32',noOfExp,subExp,K,i,noOfExp,i);
	system(cmd);
end	


cmd =sprintf(' ./hhblitsdb.pl -o /exp/runRes/%d/subExp/%d/rep_hhmdb -ihhm /exp/runRes/%d/clustersHmm2 -v 0 -cpu 32',noOfExp,subExp,noOfExp);
system(cmd);

%%
% testing
%%

noOfExp=2;%%
fileID = fopen('/exp/finalResults/det.txt');      
x= textscan(fileID,'%s %d');
fclose(fileID); 
profName = x{1};
profToolName = x{2};
dataIndex = load('/exp/finalResults/resultMatIndex.txt');
subExp=1;
K=818;


system(strcat('cd /exp/runRes/',num2str(noOfExp)));

cd /exp/runRes/2

sampleSet=5;
testcase=5;
NoOfCPU=1;
indTime=[];
norTime=[];
acc=[];
orginalAcc=95;
indAcc=95;
noOfbestHits=1;
totalIndTime=0;
totalNormalTime=0;
totalDiscoveredObjUsingNormal=0;
totalDiscoveredObjUsingIndexing=0;
system(strcat( 'mkdir /exp/runRes/',num2str(noOfExp),'/test'));
s=dir(strcat('/exp/runRes/',num2str(noOfExp),'/test/res*'));%%## auto next exp number
noOfRunningExp=size(s,1)+1;
fid = fopen(strcat('/exp/runRes/',num2str(noOfExp),'/test/reslutls_no_',num2str(noOfRunningExp),'_K_',num2str(K),'_CPU_',num2str(NoOfCPU),'_BESTH_',num2str(noOfbestHits),'_OA_',num2str(orginalAcc),'_IA_',num2str(indAcc),'_sample_',num2str(sampleSet),'.txt'),'w');
fprintf(fid,strcat('#orginalAcc=',num2str(orginalAcc),', indAcc=',num2str(indAcc),', NoOfCPU=',num2str(NoOfCPU),', noOfbestHits=',num2str(noOfbestHits),' \n'));
fprintf(fid,'QNo\t\t\t\tIndTime\t\tNorTime\t\t(BHI)\t\t(BHN)\t\tclustNo\t\tProbForBR\tProbForBHI\tProbFor(BHN)\tNBMInd\tNBMNor\tAcc\n'); 
testfiles = dir(strcat('/exp/data/test/samples/sample',num2str(sampleSet),'/*.fasta'));
%testcc=[1 4 5 6 9 26 27 39 40 49 52 53 54 60 61 63 77 87 93];
for i=1:size(testfiles,1)
	fileName =testfiles(i).name;%% testcc(i);	
					
	tic 
	cmd =sprintf('hhsearch -i /exp/data/test/samples/sample%d/%s -d /exp/runRes/%d/subExp/%d/rep_hhmdb_hhm_db -o /exp/runRes/%d/test/1.out -cpu %d -v 0 -z %d  -b 0 -B 0',sampleSet,fileName,noOfExp,subExp,noOfExp,NoOfCPU,noOfbestHits);
	system(cmd);
	cmd = sprintf('e=$(cat test/1.out | wc -l) && head -$(($e-1)) test/1.out | tail -$(($e-10)) > test/1.result');
	system(cmd);
	fileID = fopen('test/1.result');      
	x= textscan(fileID,'%d %d %f %f %f %f %f %d %s %s %s');
	fclose(fileID);  
	ProbForBR=x{3}(1);
	matchedCluster = x{2}(1)
	%%#query form clusters HMM db
	
	cmd =sprintf('hhsearch -i /exp/data/test/samples/sample%d/%s  -d /exp/runRes/%d/subExp/%d/K_%d_%d_hhm_db -o /exp/runRes/%d/test/1.out -cpu %d -v 0 -z 1  -b 0 -B 0',sampleSet,fileName,noOfExp,subExp,K,x{2}(1),noOfExp,NoOfCPU);
	system(cmd);																
	indTime(i)=toc;
	%%#query form all HMM db
	tic
	cmd =sprintf('hhsearch -i /exp/data/test/samples/sample%d/%s -d /exp/data/tf13_hhm_db/hhmdb_hhm_db -o /exp/runRes/%d/test/2.out -cpu %d -v 0 -z 1  -b 0 -B 0',sampleSet,fileName,noOfExp,NoOfCPU);
	system(cmd);
	norTime(i)=toc;
	cmd = sprintf('e=$(cat test/1.out | wc -l) &&	head -$(($e-1)) test/1.out | tail -$(($e-10)) > test/1.result');
	system(cmd);
	cmd = sprintf('e=$(cat test/2.out | wc -l) &&	head -$(($e-1)) test/2.out | tail -$(($e-10)) > test/2.result');
	system(cmd);
	fileID = fopen('test/1.result');      
	x= textscan(fileID,'%d %d %f %f %f %f %f %d %s %s %s');
	fclose(fileID);
	fileID = fopen('test/2.result');      
	y= textscan(fileID,'%d %d %f %f %f %f %f %d %s %s %s');
	fclose(fileID);
	OrginalSol=unique(y{2}(find(y{3}>=orginalAcc)));
	NewSol=unique(x{2}(find(x{3}>=indAcc)));					
	acc(i)=(sum(ismember(OrginalSol,NewSol))/size( OrginalSol,1))*100;	
	fprintf(fid,'%s\t\t%0.2f\t\t%0.2f\t\t%d\t\t%d\t\t%d\t\t\t%0.2f\t\t%0.2f\t\t%0.2f\t\t\t%d\t\t%d\t\t%0.2f\n',fileName,indTime(i),norTime(i),x{2}(1),y{2}(1),matchedCluster,ProbForBR,x{3}(1),y{3}(1),size(NewSol,1),size(OrginalSol,1),acc(i)); 
	fileName

	
	totalDiscoveredObjUsingNormal=totalDiscoveredObjUsingNormal+size( OrginalSol,1);
	totalDiscoveredObjUsingIndexing=totalDiscoveredObjUsingIndexing+size( NewSol,1);

end
time_eff=mean(indTime./norTime);
acc=totalDiscoveredObjUsingIndexing/totalDiscoveredObjUsingNormal;
fprintf(fid,'\n-----------------------------------------------------------------------------------\n');
fprintf(fid,'\nTIME_EFF = %f, ACC = %f, TNBMInd = %f, NBMNor = %f\n',time_eff,acc,totalDiscoveredObjUsingIndexing,totalDiscoveredObjUsingNormal);

fclose(fid);
