# Supplementary material for: Accelerating Information Retrieval from Profile Hidden Markov Model Databases
Source: PLoS One. 2016 Nov 22;11(11):e0166358. doi: 10.1371/journal.pone.0166358 (PMC5119741; doi:10.1371/journal.pone.0166358)
Supplement: S1 File — A compressed (.zip) file that contains all the needed scripts for executing any experiment of this work is provided. The similarity matrix is also included. The README file contains the needed details to run these scripts. (ZIP) [file pone.0166358.s001.zip › supported material/resultMatIndex.txt]

1
25
45
49
68
84
92
115
128
150
168
185
212
218
224
232
240
245
256
262
285
290
297
301
305
315
332
343
351
369
373
381
390
399
403
411
416
504
514
526
538
547
572
577
589
597
602
636
643
650
654
660
666
673
680
690
697
706
714
722
731
737
758
771
777
783
793
850
886
900
990
997
1006
1012
1020
1035
1044
1048
1056
1064
1071
1079
1097
1106
1114
1137
1229
1237
1244
1254
1261
1268
1274
1287
1315
1323
1326
1334
1340
1368
1374
1380
1386
1394
1398
1422
1428
1438
1572
1579
1582
1590
1598
1604
1612
1617
1621
1625
1683
1689
1693
1700
1706
1711
1716
1728
1737
1740
1754
1763
1766
1786
1788
1802
1805
1811
1814
1819
1823
1832
1838
1844
1859
1868
1873
1878
1881
1884
1891
1899
1904
1909
1912
1915
1920
1924
1932
1941
1954
1962
1970
1974
1978
1984
2041
2048
2056
2066
2099
2103
2109
2123
2136
2142
2147
2155
2161
2171
2177
2186
2198
2205
2212
2216
2220
2229
2237
2245
2252
2255
2261
2264
2268
2273
2277
2282
2286
2290
2294
2297
2300
2304
2309
2327
2330
2334
2338
2348
2352
2359
2363
2367
2371
2375
2378
2382
2391
2399
2402
2435
2439
2452
2462
2478
2493
2500
2505
2509
2513
2517
2521
2526
2531
2536
2540
2544
2547
2551
2555
2559
2563
2566
2569
2578
2582
2586
2591
2595
2599
2610
2613
2621
2631
2634
2638
2641
2645
2649
2652
2658
2661
2665
2669
2702
2751
2770
2775
2779
2783
2788
2792
2796
2799
2803
2807
2828
2832
2835
2840
2844
2848
2863
2867
2870
2874
2878
2886
2890
2894
2899
2903
2907
2911
2918
2922
2926
2931
2935
2938
2941
2945
2949
2953
2957
2963
2967
2971
2975
2980
3060
3064
3069
3073
3079
3083
3099
3110
3114
3131
3135
3140
3144
3148
3157
3168
3176
3184
3189
3192
3199
3206
3217
3223
3226
3234
3242
3249
3252
3256
3259
3264
3272
3279
3284
3291
3294
3383
3386
3394
3480
3484
3491
3495
3504
3507
3523
3526
3533
3536
3541
3559
3562
3566
3570
3573
3579
3587
3596
3601
3606
3611
3619
3624
3627
3641
3645
3649
3653
3662
3665
3678
3686
3689
3696
3699
3702
3705
3710
3715
3722
3728
3733
3736
3739
3743
3754
3756
3761
3767
3780
3785
3793
3798
3810
3818
3821
3826
3829
3834
3841
3848
3851
3928
3933
3943
3950
3958
3963
3966
3969
3973
4114
4143
4147
4153
4158
4167
4171
4180
4185
4190
4193
4213
4216
4222
4235
4244
4248
4256
4263
4266
4320
4324
4334
4343
4346
4349
4361
4363
4366
4371
4392
4398
4432
4436
4440
4443
4448
4453
4459
4477
4481
4488
4498
4507
4514
4518
4521
4524
4528
4536
4543
4548
4552
4560
4563
4569
4579
4587
4591
4596
4599
4603
4608
4617
4624
4705
4712
4716
4725
4747
4752
4758
4763
4766
4775
4778
4783
4789
4798
4802
4806
4814
4823
4833
4837
4841
4844
4854
4859
4861
4865
4870
4874
4883
4886
4890
4893
4910
4912
4916
4929
4937
4942
4960
4962
4965
4983
4989
4994
5003
5011
5014
5022
5033
5137
5220
5224
5232
5235
5239
5243
5253
5256
5261
5266
5270
5275
5281
5291
5297
5309
5324
5347
5361
5365
5375
5383
5387
5390
5409
5413
5422
5428
5442
5451
5458
5465
5477
5486
5494
5499
5503
5509
5513
5518
5523
5527
5534
5543
5548
5552
5559
5565
5574
5587
5593
5608
5616
5625
5628
5635
5640
5647
5662
5665
5669
5674
5677
5681
5715
5718
5731
5749
5753
5772
5779
5792
5802
5808
5818
5826
5832
5839
5842
5853
5871
5874
5876
5879
5882
5891
5899
5912
5924
5928
5935
5942
5958
5968
5972
5975
5984
5986
6166
6171
6175
6179
6182
6192
6199
6203
6206
6217
6232
6252
6260
6300
6357
6360
6363
6369
6371
6375
6379
6382
6386
6389
6397
6403
6412
6415
6433
6441
6444
6448
6457
6460
6464
6467
6470
6475
6478
6481
6485
6492
6501
6505
6508
6514
6520
6523
6534
6538
6542
6545
6552
6554
6556
6567
6570
6576
6582
6587
6592
6602
6605
6619
6625
6629
6637
6646
6649
6652
6662
6665
6674
6693
6703
6706
6715
6719
6723
6726
6752
6759
6767
6770
6773
6778
6781
6784
6790
6794
6813
7061
7072
7078
7084
7090
7101
7241
7254
7258
7264
7267
7278
7288
7295
7301
7304
7312
7316
7319
7327
7330
7351
7354
7357
7361
7366
7374
7377
7388
7399
7408
7416
7421
7435
7443
7461
7464
7469
7479
7489
7510
7521
7525
7546
7561
7568
7578
7592
7601
7607
7610
7613
7617
7762
7766
7786
7794
7808
7814
7824
7826
7835
7838
7842
7849
7853
7856
7870
7873
7877
7885
7905
7908
7919
7924
7935
7946
7972
7983
7993
7997
8002
8014
8023
8025
8028
8036
8044
8051
8065
8068
8072
8086
8095
8099
8112
8116
8125
8141
8158
8179
8194
8198
8211
8213
8222
8230
8234
8237
8251
8263
8266
8277
8285
8289
8291
8304
8315
8335
8353
8361
8367
8381
8394
8397
8412
8420
8433
8436
8441
8444
8451
8463
8469
8479
8484
8487
8502
8507
8517
8524
8526
8528
8537
8547
8552
8557
8560
8565
8567
8573
8584
8600
8608
8617
8646
8650
8654
8659
8663
8675
8678
8684
8688
8701
8716
8734
8737
8749
8766
8774
8780
8790
8797
8801
8812
8815
8818
8821
8825
8828
8844
8853
8863
8871
8879
8890
8894
8907
8913
8929
8938
8941
8952
8968
8978
8998
9030
9033
9047
9066
9071
9079
9082
9087
9103
9109
9128
9135
9142
9145
9152
9161
9165
9179
9183
9187
9191
9196
9199
9202
9205
9208
9211
9214
9217
9220
9223
9226
9249
9257
9263
9270
9280
9284
9290
9309
9312
9315
9323
9331
9337
9352
9360
9374
9380
9387
9394
9403
9418
9425
9434
9441
9455
9463
9473
9487
9493
9501
9513
9519
9537
9545
9575
9587
9601
9611
9619
9624
9630
9637
9648
9666
9677
9693
9705
9713
9723
9729
9734
9749
9770
9786
9796
9801
9806
9812
9815
9819
9823
9827
9841
9854
9858
9861
9874
9892
9904
9920
9936
9957
9962
9969
9984
10001
10008
10016
10022
10028
10034
10041
10059
10065
10069
10083
10095
10104
10118
10121
10137
10146
10149
10161
10179
10182
10193
10208
10249
10264
10276
10293
10300
10309
10319
10326
10330
10344
10363
10371
10377
10381
10386
10391
10396
10401
10412
10417
10421
10424
10427
10430
10436
10446
10453
10459
10465
10484
10489
10520
10535
10550
10589
10593
10614
10635
10655
10674
10679
10682
10694
10741
10761
10770
10789
10797
10807
10827
10832
10837
10842
10846
10866
10886
10891
10902
10908
10920
10924
10928
10940
10969
10986
10998
11004
11010
11390
11429
11450
11455
11473
11486
11502
11515
11520
11523
11530
11535
11546
11550
11561
11573
11577
11583
11586
11591
11597
11605
11614
11622
11633
11636
11641
11643
11652
11657
11664
11675
11735
11744
11748
11761
11764
11783
11786
11795
11801
11808
11813
11820
11826
11832
11841
11849
11863
11866
11905
11908
11911
11919
11927
11929
11936
11944
11950
11956
11961
11967
11972
11975
11977
11979
11982
11986
11991
11994
11997
12001
12004
12021
12026
12029
12032
12049
12056
12060
12062
12066
12074
12093
12099
12101
12106
12109
12117
12120
12129
12133
12139
12145
12158
12174
12178
12186
12190
12193
12197
12200
12204
12207
12210
12219
12223
12227
12229
12232
12238
12243
12254
12258
12274
12285
12288
12293
12297
12307
12310
12314
12318
12321
12340
12343
12346
12349
12354
12385
12389
12391
12402
12407
12417
12420
12424
12427
12430
12438
12450
12457
12466
12489
12502
12509
12512
12515
12518
12523
12528
12530
12534
12538
12546
12556
12559
12563
12575
12585
12588
12592
12596
12602
12605
12607
12610
12613
12616
12620
12623
12626
12630
12635
12637
12643
12648
12651
12655
12664
12668
12675
12693
12724
12763
12775
12790
12796
12814
12834
12840
12848
12852
12864
12873
12876
12890
12893
12896
12900
12921
12935
12938
12950
12958
12963
12971
12977
13043
13047
13067
13084
13091
13094
13100
13112
13117
13122
13130
13134
13140
13147
13151
13174
13190
13204
13218
13230
13241
13250
13264
13272
13287
13298
13310
13318
13332
13340
13347
13352
13355
13403
13413
13439
13445
13464
13489
13495
13515
13520
13529
13535
13546
13550
13561
13563
13567
13571
13579
13585
13599
13603
13611
13615
13618
13623
13626
13629
13632
13641
13644
13666
13670
13673
13679
13729
13770
13819
13838
13847
13852
13856
13863
13898
13901
13916
13919
13927
13930
13933
13936
13939
13951
13954
13980
13984
14001
14011
14024
14038
14057
14063
14068
14090
14101
14108
14112
14125
14130
14142
14146
14151
14157
14176
14180
14189
14194
14211
14216
14226
14229
14242
14247
14300
14310
14329
14332
14352
14375
14378
14381
14384
14388
14391
14394
14397
14400
14404
14435
14447
14462
14478
14488
14493
14497
14502
14505
14509
14514
14517
14521
14523
14526
14555
14559
14563
14570
14579
14581
14585
14588
14594
14614
14618
14633
14648
14652
14656
14660
14665
14668
14674
14677
14679
14682
14693
14696
14733
14738
14741
14757
14760
14911
14914
14918
14928
14935
14941
14948
14950
14953
14963
14966
14970
14975
14981
14989
14996
15001
15012
15016
15027
15031
15041
15044
15049
15058
15061
15067
15070
15074
15078
15090
15097
15101
15105
15111
15117
15123
15133
15139
15143
15289
15292
15296
15303
15306
15309
15311
15318
15321
15324
15327
15332
15336
15339
15343
15347
15349
15358
15381
15387
15390
15396
15400
15402
15405
15408
15412
15416
15420
15429
15432
15435
15441
15445
15450
15455
15469
15479
15483
15489
15492
15501
15505
15519
15542
15551
15555
15580
15593
15596
15602
15613
15616
15622
15624
15627
15636
15641
15648
15653
15660
15669
15673
15676
15681
15685
15705
15707
15712
15721
15724
15728
15733
15737
15740
15744
15747
15752
15756
15761
15763
15767
15770
15773
15775
15788
15804
15834
15839
15843
15847
15855
15858
15861
15878
15882
15887
15895
15905
15916
15919
15928
15932
15934
15939
15944
15950
15957
15959
15961
15966
15971
15975
15989
15995
15998
16001
16006
16010
16014
16028
16032
16035
16040
16057
16060
16063
16066
16069
16085
16110
16120
16130
16133
16152
16174
16182
16236
16242
16248
16263
16273
16277
16285
16297
16300
16304
16308
16312
16315
16327
16330
16333
16338
16350
16355
16363
16375
16378
16382
16385
16388
16392
16404
16419
16423
16426
16429
16446
16453
16469
16472
16477
16481
16495
16518
16525
16528
16531
16538
16557
16561
16565
16571
16574
16600
16618
16632
16643
16660
16666
16674
16677
16684
16690
16696
16699
16702
16706
16709
16716
16719
16728
16731
16736
16739
16744
16748
16755
16760
16763
16766
16769
16774
16785
16794
16801
16804
16810
16818
16825
16831
16843
16850
16855
16858
16865
16869
16881
16884
16894
16902
16928
16931
16939
16946
16950
16956
16962
16967
16975
16978
16983
16997
17005
17019
17031
17040
17045
17099
17104
17109
17166
17170
17184
17195
17201
17213
17220
17224
17228
17238
17241
17244
17249
17261
17272
17290
17296
17302
17314
17318
17322
17335
17338
17402
17408
17412
17417
17425
17428
17431
17440
17455
17458
17467
17478
17491
17495
17509
17513
17520
17532
17537
17543
17552
17562
17569
17588
17608
17612
17619
17634
17652
17659
17663
17670
17675
17684
17687
17693
17699
17704
17709
17717
17719
17722
17725
17733
17736
17740
17746
17750
17753
17760
17765
17769
17773
17800
17808
17813
17821
17837
17846
17852
17858
17869
17875
17881
17887
17892
17900
17908
17918
17928
17942
17951
17955
17960
18150
18156
18172
18184
18189
18194
18208
18217
18228
18234
18254
18262
18272
18276
18294
18304
18309
18318
18325
18331
18339
18357
18371
18387
18391
18397
18404
18419
18436
18446
18476
18488
18503
18513
18523
18527
18531
18562
18568
18579
18596
18602
18611
18623
18631
18646
18650
18656
18665
18669
18679
18684
18686
18689
18693
18699
18705
18715
18725
18733
18736
18749
18760
18763
18766
18769
18775
18787
18790
18794
18799
18807
18812
18817
18823
18826
18843
18846
18850
18853
18859
18875
18882
18891
18895
18898
18923
18927
18934
18938
18944
18948
18951
18956
18960
18965
18969
18972
18976
18985
18993
18996
19003
19006
19013
19015
19019
19023
19028
19031
19034
19038
19056
19060
19066
19070
19085
19090
19097
19103
19110
19131
19142
19162
19177
19189
19197
19202
19207
19212
19220
19226
19230
19235
19239
19246
19252
19257
19262
19267
19282
19289
19306
19318
19340
19348
19357
19367
19375
19387
19392
19397
19403
19417
19422
19428
19445
19452
19460
19465
19470
19476
19482
19486
19498
19508
19512
19521
19526
19537
19545
19561
19575
19591
19601
19613
19622
19630
19635
19637
19639
19641
19648
19651
19677
19687
19689
19709
19721
19728
19743
19749
19758
19765
19790
19795
19803
19815
19819
19831
19848
19870
19880
19890
19895
19900
19904
19909
19914
19918
19928
19932
19941
19945
19960
19967
20021
20045
20054
20069
20074
20079
20085
20102
20114
20120
20127
20130
20144
20163
20180
20185
20189
20194
20205
20209
20216
20241
20248
20253
20296
20299
20313
20320
20328
20337
20353
20374
20388
20392
20395
20397
20403
20411
20417
20426
20436
20440
20460
20537
20546
20560
20563
20567
20571
20574
20579
20585
20589
20597
20602
20608
20614
20652
20684
20696
20725
20733
20737
20740
20747
20759
20762
20767
20775
20782
20788
20800
20802
20810
20815
20821
20831
20836
20846
20850
20854
20862
20880
20891
20906
20913
20917
20920
20927
20949
20951
20953
20955
20959
20961
20966
20980
20993
20997
21002
21006
21010
21014
21019
21050
21064
21069
21091
21096
21100
21103
21107
21119
21127
21142
21146
21151
21158
21161
21165
21171
21185
21188
21199
21204
21209
21215
21220
21224
21228
21233
21236
21242
21245
21249
21252
21258
21261
21265
21269
21272
21275
21281
21289
21291
21294
21305
21308
21317
21327
21329
21344
21346
21354
21359
21367
21372
21377
21382
21386
21390
21394
21400
21402
21406
21411
21414
21417
21424
21433
21443
21452
21456
21462
21467
21475
21481
21488
21495
21513
21548
21568
21576
21588
21594
21597
21602
21611
21619
21624
21630
21637
21647
21651
21661
21673
21685
21691
21695
21698
21700
21704
21707
21710
21714
21718
21726
21733
21736
21747
21752
21758
21763
21766
21776
21792
21809
21819
21822
21826
21835
21843
21849
21867
21884
21891
21911
21923
21958
21961
21964
21980
21992
22008
22020
22028
22031
22038
22053
22056
22061
22067
22073
22079
22086
22099
22105
22108
22113
22119
22133
22153
22161
22173
22185
22192
22199
22208
22220
22234
22240
22248
22263
22309
22343
22351
22358
22514
22518
22526
22533
22537
22541
22554
22560
22565
22568
22571
22579
22587
22592
22600
22607
22612
22622
22646
22648
22654
22661
22667
22673
22677
22683
22687
22693
22703
22708
22713
22732
22742
22754
22764
22768
22774
22798
22804
22810
22817
22827
22837
22857
22874
22912
22921
22933
22938
22941
22953
22966
22978
22981
23021
23031
23051
23060
23073
23081
23087
23092
23112
23124
23132
23136
23142
23166
23170
23189
23192
23196
23201
23204
23213
23228
23232
23240
23256
23265
23279
23283
23290
23294
23306
23312
23320
23322
23326
23329
23331
23336
23341
23346
23353
23471
23480
23485
23493
23498
23536
23548
23552
23559
23564
23568
23596
23612
23623
23635
23650
23665
23692
23715
23730
23733
23736
23742
23746
23750
23754
23758
23762
23766
23770
23776
23781
23787
23793
23797
23807
23810
23815
23819
23823
23827
23836
23849
23858
23862
23872
23876
23886
23893
23897
23908
23911
23914
23918
23927
23930
23938
23942
23993
24001
24067
24074
24080
24087
24097
24106
24215
24222
24233
24240
24321
24340
24361
24395
24404
24407
24412
24417
24421
24461
24465
24473
24476
24479
24483
24487
24491
24503
24509
24515
24522
24528
24531
24534
24549
24553
24557
24561
24567
24572
24582
24586
24594
24604
24609
24623
24627
24634
24654
24659
24664
24668
24672
24674
24676
24710
24714
24718
24723
24727
24735
24737
24741
24744
24758
24761
24766
24775
24780
24799
24829
24839
24854
24877
24880
24883
24886
24897
24901
24923
24928
24933
24939
24945
24949
24953
24976
24986
24989
24996
25000
25006
25009
25017
25025
25035
25038
25041
25051
25058
25066
25073
25077
25080
25085
25089
25093
25097
25104
25111
25119
25122
25124
25128
25132
25144
25158
25161
25167
25169
25181
25184
25186
25190
25198
25208
25210
25212
25214
25216
25263
25266
25373
25377
25382
25387
25395
25420
25423
25427
25432
25441
25449
25457
25460
25469
25478
25487
25502
25513
25519
25526
25532
25539
25549
25555
25559
25564
25567
25572
25579
25585
25592
25597
25605
25615
25618
25630
25638
25642
25645
25651
25655
25662
25669
25684
25690
25694
25701
25716
25727
25742
25762
25770
25788
25794
25801
25811
25819
25828
25834
25844
25848
25854
25859
25862
25866
25901
25931
25953
25963
25968
25993
26021
26054
26088
26092
26095
26098
26100
26106
26109
26112
26122
26130
26139
26142
26151
26156
26158
26166
26171
26177
26185
26191
26194
26223
26243
26246
26256
26261
26264
26272
26284
26293
26301
26311
26323
26328
26332
26338
26348
26357
26369
26379
26395
26408
26413
26422
26430
26446
26453
26460
26467
26473
26479
26485
26495
26506
26516
26532
26540
26546
26556
26565
26574
26576
26580
26588
26596
26613
26625
26635
26643
26651
26661
26665
26672
26677
26686
26692
26697
26702
26709
26712
26726
26735
26743
26755
26791
26803
26810
26820
26849
26857
26868
26875
26881
26893
26896
26904
26910
26920
26925
26930
26934
26940
26945
26960
26964
26967
26975
26979
26983
26987
27012
27037
27043
27050
27059
27067
27076
27081
27083
27087
27093
27099
27104
27110
27113
27133
27136
27140
27144
27148
27152
27159
27169
27184
27412
27415
27419
27424
27427
27433
27437
27452
27477
27480
27483
27489
27494
27504
27508
27518
27524
27530
27536
27545
27552
27556
27570
27613
27632
27650
27665
27690
27711
27757
27760
27796
27804
27808
27816
27834
27839
27850
27868
27887
27890
27913
27915
27930
27944
27955
27998
28004
28011
28043
28059
28062
28066
28070
28074
28079
28082
28130
28152
28156
28170
28179
28188
28226
28229
28232
28236
28250
28262
28268
28273
28305
28338
28368
28374
28380
28389
28400
28405
28417
28428
28433
28451
28460
28503
28524
28625
28652
28664
28668
28671
28680
28683
28692
28700
28704
28712
28729
28734
28762
28768
28792
28806
28823
28841
28861
28867
28891
28913
28931
28934
28940
28952
28988
28993
28998
29001
29331
29339
29342
29354
29384
29416
29434
29443
29445
29454
29476
29478
29491
29504
29515
29523
29530
29548
29573
29576
29579
29584
29587
29590
29601
29679
29748
29766
29775
29787
29796
29803
29815
29823
29829
29834
29838
29843
29847
29850
29856
29863
29870
29876
29882
29892
29899
29909
29921
29928
29934
29942
29957
29962
29967
29974
29978
29981
29984
29987
29990
29994
30002
30013
30027
30039
30049
30067
30083
30095
30109
30118
30138
30154
30166
30180
30197
30218
30249
30253
30266
30285
30296
30306
30339
30372
30377
30417
30424
30432
30441
30451
30459
30531
30538
30544
30565
30568
30571
30638
30643
30647
30653
30697
30705
30736
30746
30757
30765
30795
30833
30853
30918
30923
30943
30983
30987
30990
30993
31042
31050
31057
31101
31135
31143
31157
31164
31169
31207
31292
31295
31298
31300
31302
31306
31310
31315
31317
31348
31351
31354
31358
31361
31365
31368
31371
31374
31377
31380
31383
31388
31391
31415
31427
31435
31443
31463
31475
31492
31500
31505
31515
31524
31530
31541
31545
31551
31553
31555
31558
31563
31567
31570
31576
31582
31592
31597
31600
31603
31606
31611
31621
31629
31636
31651
31660
31664
31672
31679
31686
31693
31699
31706
31711
31716
31721
31723
31727
31730
31732
31736
31744
31750
31759
31815
31822
31833
31842
31846
31852
31857
31864
31870
31877
31883
31891
31901
31907
31913
31920
31927
31934
31940
31946
31962
31967
31972
31978
31985
31989
31996
32002
32023
32045
32049
32053
32092
32102
32126
32134
32163
32170
32267
32308
32824
32829
32835
32841
32847
32856
32867
32871
32874
32877
32883
32888
32891
32975
32980
33009
33017
33023
33029
33035
33040
33046
33055
33074
33080
33101
33113
33117
33121
33125
33128
33136
33140
33146
33153
33158
33174
33195
33198
33221
33243
33267
33306
33328
33376
33391
33397
33417
33451
33466
33483
33510
33543
33561
33601
33607
33642
33657
33672
33685
33700
33707
33742
33754
33765
33789
33801
33803
33827
33830
33862
33873
33887
33897
33904
33921
33938
33986
34019
34037
34043
34053
34062
34067
34072
34077
34080
34083
34088
34108
34115
34119
34134
34156
34165
34193
34198
34213
34217
34229
34245
34263
34282
34322
34355
34382
34442
34463
34472
34483
34499
34507
34522
34554
34585
34610
34682
34699
34718
34788
34798
34802
34849
34854
34867
34873
34917
35007
35041
35067
35128
35161
35177
35205
35213
35222
35234
35242
35251
35261
35273
35285
35295
35299
35307
35315
35335
35352
35385
35389
35410
35415
35419
35441
35478
35481
35498
35518
35533
35547
35560
35572
35580
35588
35597
35605
35608
35614
35624
35632
35637
35642
35654
35662
35669
35675
35679
35683
35685
35687
35689
35696
35709
35728
35733
35739
35749
35818
35832
35847
35911
35963
36230
36240
36250
36288
36307
36402
36415
36428
36438
36486
36491
36494
36499
36510
36515
36521
36528
36538
36573
36582
36590
36595
36602
36605
36610
36615
36635
36644
36647
36649
36659
36666
36710
36838
36849
36855
36859
36869
36878
36889
36894
36902
36907
37028
37036
37045
37054
37060
37067
37087
37107
37132
37140
37146
37151
37156
37168
37280
37294
37310
37370
37410
37417
37429
37449
37463
37478
37534
37569
37631
37652
37665
37677
37682
37686
37691
37696
37702
37706
37710
37719
37725
37732
37744
37752
37767
37771
37786
37795
37807
37867
38048
38132
38245
38284
38356
38376
38465
38515
38522
38528
38530
38535
38560
38575
38578
38594
38610
38633
38638
38644
38651
38654
38659
38665
38668
38678
38715
38746
38761
38777
38780
38794
38812
38908
38923
38935
38947
38961
38982
39036
39065
39086
39111
39192
39221
39228
39244
39262
39284
39308
39313
39333
39351
39362
39371
39405
39439
39449
39452
39461
39488
39504
39648
39663
39667
39671
39674
39693
39717
39746
39756
39765
39788
39821
39839
39845
39852
39858
39871
39906
39934
39948
39972
39993
40016
40026
40030
40050
40062
40080
40097
40118
40151
40160
40169
40177
40186
40195
40203
40256
40258
40272
40305
40629
40633
40643
40663
40672
40689
40695
40715
40721
40761
40811
40841
40853
40893
40963
40971
40979
40986
40996
41123
41143
41172
41219
41254
41276
41281
41303
41444
41477
41708
41718
41721
41733
41747
41761
41784
41795
41805
41814
41822
41831
41841
41849
41854
41862
41874
41883
41908
41920
41935
41950
41968
41987
42009
42035
42050
42070
42121
42134
42153
42171
42189
42201
42219
42231
42247
42250
42255
42269
42309
42323
42327
42332
42364
42369
42373
42377
42382
42391
42406
42414
42429
42448
42462
42472
42482
42492
42498
42507
42515
42542
42549
42557
42564
42579
42581
42604
42619
42624
42630
42649
42666
42688
42700
42706
42720
42731
42760
42931
42941
42953
42970
42976
42985
42996
43001
43011
43015
43081
43096
43112
43122
43164
43178
43190
43204
43212
43216
43289
43294
43304
43322
43351
43355
43398
43507
43511
43531
43556
43559
43562
43592
43649
43652
43703
43709
43722
43757
43765
43780
43794
43809
43825
43831
43843
43854
43862
43900
43904
43912
43926
43931
43955
43967
44053
44057
44062
44079
44095
44107
44122
44127
44133
44138
44146
44166
44177
44182
44189
44205
44208
44217
44225
44239
44245
44252
44287
44307
44310
44320
44330
44334
44342
44351
44358
44402
44419
44432
44438
44448
44451
44499
44514
44534
44540
44663
44726
44730
44798
44802
44807
44813
44819
44823
44828
44832
44840
44844
44863
44950
44965
44988
45041
45073
45087
45108
45113
45134
45166
45193
45205
45219
45234
45243
45344
45358
45362
45367
45401
45404
45491
45512
45538
45553
45563
45598
45620
45677
45700
45725
45729
45734
45741
45761
45783
45798
45806
45877
45966
45984
46022
46026
46033
46083
46102
46107
46112
46120
46131
46139
46149
46163
46178
46184
46190
46195
46223
46252
46281
46295
46318
46338
46356
46362
46446
46449
46452
46458
46472
46482
46506
46523
46541
46555
46620
46635
46662
46689
46711
46717
46720
46729
46748
46771
46779
46795
46803
46806
46811
46816
46821
46826
46831
46836
46841
46848
46859
46884
46890
46895
46900
46905
46935
46977
46999
47008
47032
47047
47052
47128
47148
47162
47176
47185
47193
47197
47211
47214
47218
47318
47330
47352
47372
47383
47394
47413
47443
47457
47463
47478
47490
47501
47513
47525
47531
47543
47552
47572
47583
47597
47680
47730
47741
47755
47770
47778
47789
47809
47813
47821
47835
47838
47850
47861
47877
47880
47888
47919
47937
47955
48013
48016
48019
48022
48024
48033
48042
48052
48058
48339
48435
48443
48524
48538
48545
48584
48627
48633
48640
48650
48664
48685
48696
48705
48710
48729
48732
48755
48801
48806
48837
48859
48865
48871
48904
48935
48944
48976
48979
48991
48995
48998
49009
49026
49065
49099
49157
49165
49181
49257
49268
49278
49299
49306
49374
49378
49384
49396
49400
49402
49424
49445
49450
49459
49491
49493
49502
49504
49517
49529
49536
49543
49567
49579
49581
49593
49608
49641
49710
49722
49732
49734
49737
49740
49746
49750
49755
49761
49768
49780
49843
49867
49872
49878
49931
49938
49944
49991
49995
50014
50017
50410
50416
50436
50476
50490
51379
51387
51395
51423
51435
51450
51465
51471
51508
51513
51517
51522
51524
51526
51568
51603
51606
51608
51636
51665
51711
51721
51724
51733
51761
51770
51789
51838
51845
51891
51921
51984
51988
51992
51996
52028
52032
52038
52088
52215
52235
52319
52610
52637
52673
52682
52685
52688
52691
52694
52698
52701
52704
52708
52711
52735
52765
52784
52795
52803
52818
52830
52842
52875
52878
52881
52884
52887
52891
52893
52903
52973
53127
53189
53218
53224
53242
53254
53264
53282
53287
53291
53294
53320
53327
53337
53342
53380
53423
53429
53436
53525
53532
53534
53552
53559
53567
53583
53679
53744
53758
53801
53808
53816
53883
53895
53904
53913
53923
53925
54318
54324
54356
54358
54360
54363
54366
54378
54381
54384
54387
54396
54400
54412
54499
54507
54510
54522
54537
54570
54575
54595
54614
54624
54631
54641
54701
54717
54738
54749
54759
54782
54788
54794
54797
54801
54807
54821
54842
54850
54853
54893
54963
54986
55002
55007
55011
55016
55039
55045
55065
55091
55111
55116
55129
55163
55175
55180
55192
55215
55292
55299
55309
55325
55336
55346
55373
55388
55404
55425
55436
55444
55493
