# Supplementary material for: Accelerating Information Retrieval from Profile Hidden Markov Model Databases
Source: PLoS One. 2016 Nov 22;11(11):e0166358. doi: 10.1371/journal.pone.0166358 (PMC5119741; doi:10.1371/journal.pone.0166358)
Supplement: S1 File — A compressed (.zip) file that contains all the needed scripts for executing any experiment of this work is provided. The similarity matrix is also included. The README file contains the needed details to run these scripts. (ZIP) [file pone.0166358.s001.zip › supported material/det.txt]

TIGR00001 1
TIGR01044 9705
TIGR01045 9713
TIGR01046 9723
TIGR01047 9729
TIGR01048 9734
TIGR01049 9749
TIGR01050 9770
TIGR01051 9786
TIGR01052 9796
TIGR01053 9801
TIGR00107 1374
TIGR01054 9806
TIGR01055 9812
TIGR01056 9815
TIGR01057 9819
TIGR01058 9823
TIGR01059 9827
TIGR01060 9841
TIGR01061 9854
TIGR01062 9858
TIGR01063 9861
TIGR00109 1380
TIGR01064 9874
TIGR01065 9892
TIGR01066 9904
TIGR01067 9920
TIGR01068 9936
TIGR01069 9957
TIGR01070 9962
TIGR01071 9969
TIGR01072 9984
TIGR01073 10001
TIGR00110 1386
TIGR01074 10008
TIGR01075 10016
TIGR01076 10022
TIGR01077 10028
TIGR01078 10034
TIGR01079 10041
TIGR01080 10059
TIGR01081 10065
TIGR01082 10069
TIGR01083 10083
TIGR00111 1394
TIGR01084 10095
TIGR01085 10104
TIGR01086 10118
TIGR01087 10121
TIGR01088 10137
TIGR01089 10146
TIGR01090 10149
TIGR01091 10161
TIGR01092 10179
TIGR01093 10182
TIGR00112 1398
TIGR01096 10193
TIGR01097 10208
TIGR01098 10249
TIGR01099 10264
TIGR01100 10276
TIGR01101 10293
TIGR01102 10300
TIGR01103 10309
TIGR01104 10319
TIGR01105 10326
TIGR00113 1422
TIGR01106 10330
TIGR01107 10344
TIGR01108 10363
TIGR01109 10371
TIGR01110 10377
TIGR01111 10381
TIGR01112 10386
TIGR01113 10391
TIGR01114 10396
TIGR01115 10401
TIGR00114 1428
TIGR01116 10412
TIGR01117 10417
TIGR01118 10421
TIGR01119 10424
TIGR01120 10427
TIGR01121 10430
TIGR01122 10436
TIGR01123 10446
TIGR01124 10453
TIGR01125 10459
TIGR00115 1438
TIGR01126 10465
TIGR01127 10484
TIGR01128 10489
TIGR01129 10520
TIGR01130 10535
TIGR01131 10550
TIGR01132 10589
TIGR01133 10593
TIGR01134 10614
TIGR01135 10635
TIGR00116 1572
TIGR01136 10655
TIGR01137 10674
TIGR01138 10679
TIGR01139 10682
TIGR01140 10694
TIGR01141 10741
TIGR01142 10761
TIGR01143 10770
TIGR01144 10789
TIGR01145 10797
TIGR00117 1579
TIGR00011 168
TIGR01146 10807
TIGR01147 10827
TIGR01148 10832
TIGR01149 10837
TIGR01150 10842
TIGR01151 10846
TIGR01152 10866
TIGR01153 10886
TIGR01156 10891
TIGR01157 10902
TIGR00118 1582
TIGR01158 10908
TIGR01159 10920
TIGR01160 10924
TIGR01161 10928
TIGR01162 10940
TIGR01163 10969
TIGR01164 10986
TIGR01165 10998
TIGR01166 11004
TIGR01167 11010
TIGR00119 1590
TIGR01168 11390
TIGR01169 11429
TIGR01170 11450
TIGR01171 11455
TIGR01172 11473
TIGR01173 11486
TIGR01174 11502
TIGR01175 11515
TIGR01176 11520
TIGR01177 11523
TIGR00120 1598
TIGR01178 11530
TIGR01179 11535
TIGR01180 11546
TIGR01181 11550
TIGR01182 11561
TIGR01183 11573
TIGR01184 11577
TIGR01185 11583
TIGR01186 11586
TIGR01187 11591
TIGR00121 1604
TIGR01188 11597
TIGR01189 11605
TIGR01190 11614
TIGR01191 11622
TIGR01192 11633
TIGR01193 11636
TIGR01194 11641
TIGR01195 11643
TIGR01196 11652
TIGR01197 11657
TIGR00122 1612
TIGR01198 11664
TIGR01200 11675
TIGR01201 11735
TIGR01202 11744
TIGR01203 11748
TIGR01204 11761
TIGR01205 11764
TIGR01206 11783
TIGR01207 11786
TIGR01208 11795
TIGR00123 1617
TIGR01209 11801
TIGR01210 11808
TIGR01211 11813
TIGR01212 11820
TIGR01213 11826
TIGR01214 11832
TIGR01215 11841
TIGR01216 11849
TIGR01217 11863
TIGR01218 11866
TIGR00124 1621
TIGR01219 11905
TIGR01220 11908
TIGR01221 11911
TIGR01222 11919
TIGR01223 11927
TIGR01224 11929
TIGR01225 11936
TIGR01226 11944
TIGR01227 11950
TIGR01228 11956
TIGR00125 1625
TIGR01229 11961
TIGR01230 11967
TIGR01231 11972
TIGR01232 11975
TIGR01233 11977
TIGR01234 11979
TIGR01235 11982
TIGR01236 11986
TIGR01237 11991
TIGR01238 11994
TIGR00126 1683
TIGR01239 11997
TIGR01240 12001
TIGR01241 12004
TIGR01242 12021
TIGR01243 12026
TIGR01244 12029
TIGR01245 12032
TIGR01246 12049
TIGR01247 12056
TIGR01248 12060
TIGR00127 1689
TIGR00012 185
TIGR01249 12062
TIGR01250 12066
TIGR01251 12074
TIGR01252 12093
TIGR01253 12099
TIGR01254 12101
TIGR01255 12106
TIGR01256 12109
TIGR01257 12117
TIGR01258 12120
TIGR00128 1693
TIGR01259 12129
TIGR01260 12133
TIGR01261 12139
TIGR01262 12145
TIGR01263 12158
TIGR01264 12174
TIGR01265 12178
TIGR01266 12186
TIGR01267 12190
TIGR01268 12193
TIGR00129 1700
TIGR01269 12197
TIGR01270 12200
TIGR01271 12204
TIGR01272 12207
TIGR01273 12210
TIGR01274 12219
TIGR01275 12223
TIGR01276 12227
TIGR01277 12229
TIGR01278 12232
TIGR00130 1706
TIGR01279 12238
TIGR01280 12243
TIGR01281 12254
TIGR01282 12258
TIGR01283 12274
TIGR01284 12285
TIGR01285 12288
TIGR01286 12293
TIGR01287 12297
TIGR01288 12307
TIGR00131 1711
TIGR01289 12310
TIGR01290 12314
TIGR01291 12318
TIGR01292 12321
TIGR01293 12340
TIGR01294 12343
TIGR01295 12346
TIGR01296 12349
TIGR01297 12354
TIGR01298 12385
TIGR00132 1716
TIGR01299 12389
TIGR01300 12391
TIGR01301 12402
TIGR01302 12407
TIGR01303 12417
TIGR01304 12420
TIGR01305 12424
TIGR01306 12427
TIGR01307 12430
TIGR01308 12438
TIGR00133 1728
TIGR01309 12450
TIGR01310 12457
TIGR01311 12466
TIGR01312 12489
TIGR01313 12502
TIGR01314 12509
TIGR01315 12512
TIGR01316 12515
TIGR01317 12518
TIGR01318 12523
TIGR00134 1737
TIGR01319 12528
TIGR01320 12530
TIGR01321 12534
TIGR01322 12538
TIGR01323 12546
TIGR01324 12556
TIGR01325 12559
TIGR01326 12563
TIGR01327 12575
TIGR01328 12585
TIGR00135 1740
TIGR01329 12588
TIGR01330 12592
TIGR01331 12596
TIGR01332 12602
TIGR01333 12605
TIGR01334 12607
TIGR01335 12610
TIGR01336 12613
TIGR01337 12616
TIGR01338 12620
TIGR00136 1754
TIGR01339 12623
TIGR01340 12626
TIGR01341 12630
TIGR01342 12635
TIGR01343 12637
TIGR01344 12643
TIGR01345 12648
TIGR01346 12651
TIGR01347 12655
TIGR01348 12664
TIGR00137 1763
TIGR00013 212
TIGR01349 12668
TIGR01350 12675
TIGR01351 12693
TIGR01352 12724
TIGR01353 12763
TIGR01354 12775
TIGR01355 12790
TIGR01356 12796
TIGR01357 12814
TIGR01358 12834
TIGR00138 1766
TIGR01359 12840
TIGR01360 12848
TIGR01361 12852
TIGR01362 12864
TIGR01363 12873
TIGR01364 12876
TIGR01365 12890
TIGR01366 12893
TIGR01367 12896
TIGR01368 12900
TIGR00139 1786
TIGR01369 12921
TIGR01370 12935
TIGR01371 12938
TIGR01372 12950
TIGR01373 12958
TIGR01374 12963
TIGR01375 12971
TIGR01376 12977
TIGR01377 13043
TIGR01378 13047
TIGR00140 1788
TIGR01379 13067
TIGR01380 13084
TIGR01381 13091
TIGR01382 13094
TIGR01383 13100
TIGR01384 13112
TIGR01385 13117
TIGR01386 13122
TIGR01387 13130
TIGR01388 13134
TIGR00142 1802
TIGR01389 13140
TIGR01390 13147
TIGR01391 13151
TIGR01392 13174
TIGR01393 13190
TIGR01394 13204
TIGR01395 13218
TIGR01396 13230
TIGR01397 13241
TIGR01398 13250
TIGR00143 1805
TIGR01399 13264
TIGR01400 13272
TIGR01401 13287
TIGR01402 13298
TIGR01403 13310
TIGR01404 13318
TIGR01405 13332
TIGR01406 13340
TIGR01407 13347
TIGR01408 13352
TIGR00144 1811
TIGR01409 13355
TIGR01410 13403
TIGR01411 13413
TIGR01412 13439
TIGR01413 13445
TIGR01414 13464
TIGR01415 13489
TIGR01416 13495
TIGR01417 13515
TIGR01418 13520
TIGR00145 1814
TIGR01419 13529
TIGR01420 13535
TIGR01421 13546
TIGR01422 13550
TIGR01423 13561
TIGR01424 13563
TIGR01425 13567
TIGR01426 13571
TIGR01427 13579
TIGR01428 13585
TIGR00147 1819
TIGR01429 13599
TIGR01430 13603
TIGR01431 13611
TIGR01432 13615
TIGR01433 13618
TIGR01434 13623
TIGR01435 13626
TIGR01436 13629
TIGR01437 13632
TIGR01438 13641
TIGR00148 1823
TIGR01439 13644
TIGR01440 13666
TIGR01441 13670
TIGR01442 13673
TIGR01443 13679
TIGR01444 13729
TIGR01445 13770
TIGR01446 13819
TIGR01447 13838
TIGR01448 13847
TIGR00149 1832
TIGR00014 218
TIGR01449 13852
TIGR01450 13856
TIGR01451 13863
TIGR01452 13898
TIGR01453 13901
TIGR01454 13916
TIGR01455 13919
TIGR01456 13927
TIGR01457 13930
TIGR01458 13933
TIGR00150 1838
TIGR01459 13936
TIGR01460 13939
TIGR01461 13951
TIGR01462 13954
TIGR01463 13980
TIGR01464 13984
TIGR01465 14001
TIGR01466 14011
TIGR01467 14024
TIGR01469 14038
TIGR00151 1844
TIGR01470 14057
TIGR01472 14063
TIGR01473 14068
TIGR01474 14090
TIGR01475 14101
TIGR01476 14108
TIGR01477 14112
TIGR01478 14125
TIGR01479 14130
TIGR01480 14142
TIGR00152 1859
TIGR01481 14146
TIGR01482 14151
TIGR01484 14157
TIGR01485 14176
TIGR01486 14180
TIGR01487 14189
TIGR01488 14194
TIGR01489 14211
TIGR01490 14216
TIGR01491 14226
TIGR00153 1868
TIGR01492 14229
TIGR01493 14242
TIGR01494 14247
TIGR01495 14300
TIGR01496 14310
TIGR01497 14329
TIGR01498 14332
TIGR01499 14352
TIGR01500 14375
TIGR01501 14378
TIGR00154 1873
TIGR01502 14381
TIGR01503 14384
TIGR01504 14388
TIGR01505 14391
TIGR01506 14394
TIGR01507 14397
TIGR01508 14400
TIGR01509 14404
TIGR01510 14435
TIGR01511 14447
TIGR00155 1878
TIGR01512 14462
TIGR01513 14478
TIGR01514 14488
TIGR01515 14493
TIGR01517 14497
TIGR01518 14502
TIGR01519 14505
TIGR01520 14509
TIGR01521 14514
TIGR01522 14517
TIGR00156 1881
TIGR01523 14521
TIGR01524 14523
TIGR01525 14526
TIGR01526 14555
TIGR01527 14559
TIGR01528 14563
TIGR01529 14570
TIGR01530 14579
TIGR01531 14581
TIGR01532 14585
TIGR00157 1884
TIGR01533 14588
TIGR01534 14594
TIGR01535 14614
TIGR01536 14618
TIGR01537 14633
TIGR01538 14648
TIGR01539 14652
TIGR01540 14656
TIGR01541 14660
TIGR01542 14665
TIGR00158 1891
TIGR01543 14668
TIGR01544 14674
TIGR01545 14677
TIGR01546 14679
TIGR01547 14682
TIGR01548 14693
TIGR01549 14696
TIGR01550 14733
TIGR01551 14738
TIGR01552 14741
TIGR00159 1899
TIGR00016 224
TIGR01553 14757
TIGR01554 14760
TIGR01555 14911
TIGR01556 14914
TIGR01557 14918
TIGR01558 14928
TIGR01559 14935
TIGR01560 14941
TIGR01561 14948
TIGR01562 14950
TIGR00160 1904
TIGR01563 14953
TIGR01564 14963
TIGR01565 14966
TIGR01566 14970
TIGR01567 14975
TIGR01568 14981
TIGR01569 14989
TIGR01570 14996
TIGR01571 15001
TIGR01572 15012
TIGR00161 1909
TIGR01573 15016
TIGR01574 15027
TIGR01575 15031
TIGR01577 15041
TIGR01578 15044
TIGR01579 15049
TIGR01580 15058
TIGR01581 15061
TIGR01582 15067
TIGR01583 15070
TIGR00162 1912
TIGR01584 15074
TIGR01586 15078
TIGR01587 15090
TIGR01588 15097
TIGR01589 15101
TIGR01590 15105
TIGR01591 15111
TIGR01592 15117
TIGR01593 15123
TIGR01594 15133
TIGR00163 1915
TIGR01595 15139
TIGR01596 15143
TIGR01597 15289
TIGR01598 15292
TIGR01599 15296
TIGR01600 15303
TIGR01601 15306
TIGR01602 15309
TIGR01603 15311
TIGR01604 15318
TIGR00164 1920
TIGR01605 15321
TIGR01606 15324
TIGR01607 15327
TIGR01608 15332
TIGR01609 15336
TIGR01610 15339
TIGR01611 15343
TIGR01612 15347
TIGR01613 15349
TIGR01614 15358
TIGR00165 1924
TIGR01615 15381
TIGR01616 15387
TIGR01617 15390
TIGR01618 15396
TIGR01619 15400
TIGR01620 15402
TIGR01621 15405
TIGR01622 15408
TIGR01623 15412
TIGR01624 15416
TIGR00166 1932
TIGR01625 15420
TIGR01626 15429
TIGR01627 15432
TIGR01628 15435
TIGR01629 15441
TIGR01630 15445
TIGR01631 15450
TIGR01632 15455
TIGR01633 15469
TIGR01634 15479
TIGR00167 1941
TIGR01635 15483
TIGR01636 15489
TIGR01637 15492
TIGR01638 15501
TIGR01639 15505
TIGR01640 15519
TIGR01641 15542
TIGR01642 15551
TIGR01643 15555
TIGR01644 15580
TIGR00168 1954
TIGR01645 15593
TIGR01646 15596
TIGR01647 15602
TIGR01648 15613
TIGR01649 15616
TIGR01650 15622
TIGR01651 15624
TIGR01652 15627
TIGR01653 15636
TIGR01654 15641
TIGR00169 1962
TIGR00017 232
TIGR01655 15648
TIGR01656 15653
TIGR01657 15660
TIGR01658 15669
TIGR01659 15673
TIGR01660 15676
TIGR01661 15681
TIGR01662 15685
TIGR01663 15705
TIGR01664 15707
TIGR00170 1970
TIGR01665 15712
TIGR01666 15721
TIGR01667 15724
TIGR01668 15728
TIGR01669 15733
TIGR01670 15737
TIGR01671 15740
TIGR01672 15744
TIGR01673 15747
TIGR01674 15752
TIGR00171 1974
TIGR01675 15756
TIGR01676 15761
TIGR01677 15763
TIGR01678 15767
TIGR01679 15770
TIGR01680 15773
TIGR01681 15775
TIGR01682 15788
TIGR01683 15804
TIGR01684 15834
TIGR00172 1978
TIGR01685 15839
TIGR01686 15843
TIGR01687 15847
TIGR01688 15855
TIGR01689 15858
TIGR01690 15861
TIGR01691 15878
TIGR01692 15882
TIGR01693 15887
TIGR01694 15895
TIGR00173 1984
TIGR01695 15905
TIGR01696 15916
TIGR01697 15919
TIGR01698 15928
TIGR01699 15932
TIGR01700 15934
TIGR01701 15939
TIGR01702 15944
TIGR01703 15950
TIGR01704 15957
TIGR00174 2041
TIGR01705 15959
TIGR01706 15961
TIGR01707 15966
TIGR01708 15971
TIGR01709 15975
TIGR01710 15989
TIGR01711 15995
TIGR01712 15998
TIGR01713 16001
TIGR01714 16006
TIGR00175 2048
TIGR01715 16010
TIGR01716 16014
TIGR01717 16028
TIGR01718 16032
TIGR01719 16035
TIGR01720 16040
TIGR01721 16057
TIGR01722 16060
TIGR01723 16063
TIGR01724 16066
TIGR00176 2056
TIGR01725 16069
TIGR01726 16085
TIGR01727 16110
TIGR01728 16120
TIGR01729 16130
TIGR01730 16133
TIGR01731 16152
TIGR01732 16174
TIGR01733 16182
TIGR01734 16236
TIGR00177 2066
TIGR01735 16242
TIGR01736 16248
TIGR01737 16263
TIGR01738 16273
TIGR01739 16277
TIGR01740 16285
TIGR01741 16297
TIGR01742 16300
TIGR01743 16304
TIGR01744 16308
TIGR00178 2099
TIGR01745 16312
TIGR01746 16315
TIGR01747 16327
TIGR01748 16330
TIGR01749 16333
TIGR01750 16338
TIGR01751 16350
TIGR01752 16355
TIGR01753 16363
TIGR01754 16375
TIGR00179 2103
TIGR00018 240
TIGR01755 16378
TIGR01756 16382
TIGR01757 16385
TIGR01758 16388
TIGR01759 16392
TIGR01760 16404
TIGR01761 16419
TIGR01762 16423
TIGR01763 16426
TIGR01764 16429
TIGR00180 2109
TIGR01765 16446
TIGR01766 16453
TIGR01767 16469
TIGR01768 16472
TIGR01769 16477
TIGR01770 16481
TIGR01771 16495
TIGR01772 16518
TIGR01773 16525
TIGR01774 16528
TIGR00181 2123
TIGR01776 16531
TIGR01777 16538
TIGR01778 16557
TIGR01779 16561
TIGR01780 16565
TIGR01781 16571
TIGR01782 16574
TIGR01783 16600
TIGR01784 16618
TIGR01785 16632
TIGR00182 2136
TIGR01786 16643
TIGR01787 16660
TIGR01788 16666
TIGR01789 16674
TIGR01790 16677
TIGR01791 16684
TIGR01792 16690
TIGR01793 16696
TIGR01795 16699
TIGR01796 16702
TIGR00183 2142
TIGR01797 16706
TIGR01798 16709
TIGR01799 16716
TIGR01800 16719
TIGR01801 16728
TIGR01802 16731
TIGR01803 16736
TIGR01804 16739
TIGR01805 16744
TIGR01806 16748
TIGR00184 2147
TIGR01807 16755
TIGR01808 16760
TIGR01809 16763
TIGR01810 16766
TIGR01811 16769
TIGR01812 16774
TIGR01813 16785
TIGR01814 16794
TIGR01815 16801
TIGR01816 16804
TIGR00185 2155
TIGR01817 16810
TIGR01818 16818
TIGR01819 16825
TIGR01820 16831
TIGR01821 16843
TIGR01822 16850
TIGR01823 16855
TIGR01824 16858
TIGR01825 16865
TIGR01826 16869
TIGR00186 2161
TIGR01827 16881
TIGR01828 16884
TIGR01829 16894
TIGR01830 16902
TIGR01831 16928
TIGR01832 16931
TIGR01833 16939
TIGR01834 16946
TIGR01835 16950
TIGR01836 16956
TIGR00187 2171
TIGR01837 16962
TIGR01838 16967
TIGR01839 16975
TIGR01840 16978
TIGR01841 16983
TIGR01842 16997
TIGR01843 17005
TIGR01844 17019
TIGR01845 17031
TIGR01846 17040
TIGR00188 2177
TIGR01847 17045
TIGR01848 17099
TIGR01849 17104
TIGR01850 17109
TIGR01851 17166
TIGR01852 17170
TIGR01853 17184
TIGR01854 17195
TIGR01855 17201
TIGR01856 17213
TIGR00189 2186
TIGR00019 245
TIGR01857 17220
TIGR01858 17224
TIGR01859 17228
TIGR01860 17238
TIGR01861 17241
TIGR01862 17244
TIGR01863 17249
TIGR01865 17261
TIGR01866 17272
TIGR01868 17290
TIGR00190 2198
TIGR01869 17296
TIGR01870 17302
TIGR01873 17314
TIGR01874 17318
TIGR01875 17322
TIGR01876 17335
TIGR01877 17338
TIGR01878 17402
TIGR01879 17408
TIGR01880 17412
TIGR00191 2205
TIGR01881 17417
TIGR01882 17425
TIGR01883 17428
TIGR01884 17431
TIGR01885 17440
TIGR01886 17455
TIGR01887 17458
TIGR01888 17467
TIGR01889 17478
TIGR01890 17491
TIGR00192 2212
TIGR01891 17495
TIGR01892 17509
TIGR01893 17513
TIGR01894 17520
TIGR01895 17532
TIGR01896 17537
TIGR01897 17543
TIGR01898 17552
TIGR01899 17562
TIGR01900 17569
TIGR00193 2216
TIGR01901 17588
TIGR01902 17608
TIGR01903 17612
TIGR01904 17619
TIGR01905 17634
TIGR01906 17652
TIGR01907 17659
TIGR01908 17663
TIGR01909 17670
TIGR01910 17675
TIGR00194 2220
TIGR01911 17684
TIGR01912 17687
TIGR01913 17693
TIGR01914 17699
TIGR01915 17704
TIGR01916 17709
TIGR01917 17717
TIGR01918 17719
TIGR01919 17722
TIGR01920 17725
TIGR00195 2229
TIGR01921 17733
TIGR01922 17736
TIGR01923 17740
TIGR01924 17746
TIGR01925 17750
TIGR01926 17753
TIGR01927 17760
TIGR01928 17765
TIGR01929 17769
TIGR01930 17773
TIGR00196 2237
TIGR01931 17800
TIGR01932 17808
TIGR01933 17813
TIGR01934 17821
TIGR01935 17837
TIGR01936 17846
TIGR01937 17852
TIGR01938 17858
TIGR01939 17869
TIGR01940 17875
TIGR00197 2245
TIGR01941 17881
TIGR01942 17887
TIGR01943 17892
TIGR01944 17900
TIGR01945 17908
TIGR01946 17918
TIGR01947 17928
TIGR01948 17942
TIGR01949 17951
TIGR01950 17955
TIGR00198 2252
TIGR01951 17960
TIGR01952 18150
TIGR01953 18156
TIGR01954 18172
TIGR01955 18184
TIGR01956 18189
TIGR01957 18194
TIGR01958 18208
TIGR01959 18217
TIGR01960 18228
TIGR00199 2255
TIGR00020 256
TIGR01961 18234
TIGR01962 18254
TIGR01963 18262
TIGR01964 18272
TIGR01965 18276
TIGR01966 18294
TIGR01967 18304
TIGR01968 18309
TIGR01969 18318
TIGR01970 18325
TIGR00200 2261
TIGR01971 18331
TIGR01972 18339
TIGR01973 18357
TIGR01974 18371
TIGR01975 18387
TIGR01976 18391
TIGR01977 18397
TIGR01978 18404
TIGR01979 18419
TIGR01980 18436
TIGR00201 2264
TIGR01981 18446
TIGR01982 18476
TIGR01983 18488
TIGR01984 18503
TIGR01985 18513
TIGR01986 18523
TIGR01987 18527
TIGR01988 18531
TIGR01989 18562
TIGR01990 18568
TIGR00202 2268
TIGR01991 18579
TIGR01992 18596
TIGR01993 18602
TIGR01994 18611
TIGR01995 18623
TIGR01996 18631
TIGR01997 18646
TIGR01998 18650
TIGR01999 18656
TIGR02000 18665
TIGR00203 2273
TIGR02001 18669
TIGR02002 18679
TIGR02003 18684
TIGR02004 18686
TIGR02005 18689
TIGR02006 18693
TIGR02007 18699
TIGR02008 18705
TIGR02009 18715
TIGR02010 18725
TIGR00204 2277
TIGR02011 18733
TIGR02012 18736
TIGR02013 18749
TIGR02014 18760
TIGR02015 18763
TIGR02016 18766
TIGR02017 18769
TIGR02018 18775
TIGR02019 18787
TIGR02020 18790
TIGR00205 2282
TIGR02021 18794
TIGR02022 18799
TIGR02023 18807
TIGR02024 18812
TIGR02025 18817
TIGR02026 18823
TIGR02027 18826
TIGR02028 18843
TIGR02029 18846
TIGR02030 18850
TIGR00206 2286
TIGR02031 18853
TIGR02032 18859
TIGR02033 18875
TIGR02034 18882
TIGR02035 18891
TIGR02036 18895
TIGR02037 18898
TIGR02038 18923
TIGR02039 18927
TIGR02040 18934
TIGR00207 2290
TIGR02041 18938
TIGR02042 18944
TIGR02043 18948
TIGR02044 18951
TIGR02045 18956
TIGR02046 18960
TIGR02047 18965
TIGR02048 18969
TIGR02049 18972
TIGR02050 18976
TIGR00208 2294
TIGR02051 18985
TIGR02052 18993
TIGR02053 18996
TIGR02054 19003
TIGR02055 19006
TIGR02056 19013
TIGR02057 19015
TIGR02058 19019
TIGR02059 19023
TIGR02060 19028
TIGR00209 2297
TIGR00021 262
TIGR00002 25
TIGR02061 19031
TIGR02062 19034
TIGR02063 19038
TIGR02064 19056
TIGR02065 19060
TIGR02066 19066
TIGR02067 19070
TIGR02068 19085
TIGR02069 19090
TIGR02070 19097
TIGR00210 2300
TIGR02071 19103
TIGR02072 19110
TIGR02073 19131
TIGR02074 19142
TIGR02075 19162
TIGR02076 19177
TIGR02077 19189
TIGR02078 19197
TIGR02079 19202
TIGR02080 19207
TIGR00211 2304
TIGR02081 19212
TIGR02082 19220
TIGR02083 19226
TIGR02084 19230
TIGR02085 19235
TIGR02086 19239
TIGR02087 19246
TIGR02088 19252
TIGR02089 19257
TIGR02090 19262
TIGR00212 2309
TIGR02091 19267
TIGR02092 19282
TIGR02093 19289
TIGR02094 19306
TIGR02095 19318
TIGR02096 19340
TIGR02097 19348
TIGR02098 19357
TIGR02099 19367
TIGR02100 19375
TIGR00213 2327
TIGR02101 19387
TIGR02102 19392
TIGR02103 19397
TIGR02104 19403
TIGR02105 19417
TIGR02106 19422
TIGR02107 19428
TIGR02108 19445
TIGR02109 19452
TIGR02110 19460
TIGR00214 2330
TIGR02111 19465
TIGR02112 19470
TIGR02113 19476
TIGR02114 19482
TIGR02115 19486
TIGR02116 19498
TIGR02117 19508
TIGR02118 19512
TIGR02119 19521
TIGR02120 19526
TIGR00215 2334
TIGR02121 19537
TIGR02122 19545
TIGR02123 19561
TIGR02124 19575
TIGR02125 19591
TIGR02126 19601
TIGR02127 19613
TIGR02128 19622
TIGR02129 19630
TIGR02130 19635
TIGR00216 2338
TIGR02131 19637
TIGR02132 19639
TIGR02133 19641
TIGR02134 19648
TIGR02135 19651
TIGR02136 19677
TIGR02137 19687
TIGR02138 19689
TIGR02139 19709
TIGR02140 19721
TIGR00217 2348
TIGR02141 19728
TIGR02142 19743
TIGR02143 19749
TIGR02144 19758
TIGR02145 19765
TIGR02146 19790
TIGR02147 19795
TIGR02148 19803
TIGR02149 19815
TIGR02150 19819
TIGR00218 2352
TIGR02151 19831
TIGR02152 19848
TIGR02153 19870
TIGR02154 19880
TIGR02155 19890
TIGR02156 19895
TIGR02157 19900
TIGR02158 19904
TIGR02159 19909
TIGR02160 19914
TIGR00219 2359
TIGR00022 285
TIGR02161 19918
TIGR02162 19928
TIGR02163 19932
TIGR02164 19941
TIGR02165 19945
TIGR02166 19960
TIGR02167 19967
TIGR02168 20021
TIGR02169 20045
TIGR02170 20054
TIGR00220 2363
TIGR02171 20069
TIGR02172 20074
TIGR02173 20079
TIGR02174 20085
TIGR02175 20102
TIGR02176 20114
TIGR02177 20120
TIGR02178 20127
TIGR02179 20130
TIGR02180 20144
TIGR00221 2367
TIGR02181 20163
TIGR02182 20180
TIGR02183 20185
TIGR02184 20189
TIGR02185 20194
TIGR02186 20205
TIGR02187 20209
TIGR02188 20216
TIGR02189 20241
TIGR02190 20248
TIGR00222 2371
TIGR02191 20253
TIGR02192 20296
TIGR02193 20299
TIGR02194 20313
TIGR02195 20320
TIGR02196 20328
TIGR02197 20337
TIGR02198 20353
TIGR02199 20374
TIGR02200 20388
TIGR00223 2375
TIGR02201 20392
TIGR02202 20395
TIGR02203 20397
TIGR02204 20403
TIGR02205 20411
TIGR02206 20417
TIGR02207 20426
TIGR02208 20436
TIGR02209 20440
TIGR02210 20460
TIGR00224 2378
TIGR02211 20537
TIGR02212 20546
TIGR02213 20560
TIGR02214 20563
TIGR02215 20567
TIGR02216 20571
TIGR02217 20574
TIGR02218 20579
TIGR02219 20585
TIGR02220 20589
TIGR00225 2382
TIGR02221 20597
TIGR02222 20602
TIGR02223 20608
TIGR02224 20614
TIGR02225 20652
TIGR02226 20684
TIGR02227 20696
TIGR02228 20725
TIGR02229 20733
TIGR02230 20737
TIGR00227 2391
TIGR02231 20740
TIGR02232 20747
TIGR02234 20759
TIGR02235 20762
TIGR02236 20767
TIGR02237 20775
TIGR02238 20782
TIGR02239 20788
TIGR02240 20800
TIGR02241 20802
TIGR00228 2399
TIGR02242 20810
TIGR02243 20815
TIGR02244 20821
TIGR02245 20831
TIGR02246 20836
TIGR02247 20846
TIGR02248 20850
TIGR02249 20854
TIGR02250 20862
TIGR02251 20880
TIGR00229 2402
TIGR02252 20891
TIGR02253 20906
TIGR02254 20913
TIGR02256 20917
TIGR02257 20920
TIGR02258 20927
TIGR02259 20949
TIGR02260 20951
TIGR02261 20953
TIGR02262 20955
TIGR00230 2435
TIGR00023 290
TIGR02263 20959
TIGR02264 20961
TIGR02265 20966
TIGR02266 20980
TIGR02267 20993
TIGR02268 20997
TIGR02269 21002
TIGR02270 21006
TIGR02271 21010
TIGR02272 21014
TIGR00231 2439
TIGR02273 21019
TIGR02274 21050
TIGR02275 21064
TIGR02276 21069
TIGR02277 21091
TIGR02278 21096
TIGR02279 21100
TIGR02280 21103
TIGR02281 21107
TIGR02282 21119
TIGR00232 2452
TIGR02283 21127
TIGR02284 21142
TIGR02285 21146
TIGR02286 21151
TIGR02287 21158
TIGR02288 21161
TIGR02289 21165
TIGR02290 21171
TIGR02291 21185
TIGR02292 21188
TIGR00233 2462
TIGR02293 21199
TIGR02294 21204
TIGR02295 21209
TIGR02296 21215
TIGR02297 21220
TIGR02298 21224
TIGR02299 21228
TIGR02300 21233
TIGR02301 21236
TIGR02302 21242
TIGR00234 2478
TIGR02303 21245
TIGR02304 21249
TIGR02305 21252
TIGR02306 21258
TIGR02307 21261
TIGR02308 21265
TIGR02309 21269
TIGR02310 21272
TIGR02311 21275
TIGR02312 21281
TIGR00235 2493
TIGR02313 21289
TIGR02314 21291
TIGR02315 21294
TIGR02316 21305
TIGR02317 21308
TIGR02318 21317
TIGR02319 21327
TIGR02320 21329
TIGR02321 21344
TIGR02322 21346
TIGR00236 2500
TIGR02323 21354
TIGR02324 21359
TIGR02325 21367
TIGR02326 21372
TIGR02327 21377
TIGR02328 21382
TIGR02329 21386
TIGR02330 21390
TIGR02331 21394
TIGR02332 21400
TIGR00237 2505
TIGR02333 21402
TIGR02334 21406
TIGR02335 21411
TIGR02336 21414
TIGR02337 21417
TIGR02338 21424
TIGR02339 21433
TIGR02340 21443
TIGR02341 21452
TIGR02342 21456
TIGR00238 2509
TIGR02343 21462
TIGR02344 21467
TIGR02345 21475
TIGR02346 21481
TIGR02347 21488
TIGR02348 21495
TIGR02349 21513
TIGR02350 21548
TIGR02351 21568
TIGR02352 21576
TIGR00239 2513
TIGR02353 21588
TIGR02354 21594
TIGR02355 21597
TIGR02356 21602
TIGR02357 21611
TIGR02358 21619
TIGR02359 21624
TIGR02360 21630
TIGR02361 21637
TIGR02362 21647
TIGR00240 2517
TIGR00024 297
TIGR02363 21651
TIGR02364 21661
TIGR02365 21673
TIGR02366 21685
TIGR02367 21691
TIGR02368 21695
TIGR02369 21698
TIGR02370 21700
TIGR02371 21704
TIGR02372 21707
TIGR00241 2521
TIGR02373 21710
TIGR02374 21714
TIGR02375 21718
TIGR02376 21726
TIGR02377 21733
TIGR02378 21736
TIGR02379 21747
TIGR02380 21752
TIGR02381 21758
TIGR02382 21763
TIGR00242 2526
TIGR02383 21766
TIGR02384 21776
TIGR02385 21792
TIGR02386 21809
TIGR02387 21819
TIGR02388 21822
TIGR02389 21826
TIGR02390 21835
TIGR02391 21843
TIGR02392 21849
TIGR00243 2531
TIGR02393 21867
TIGR02394 21884
TIGR02395 21891
TIGR02396 21911
TIGR02397 21923
TIGR02398 21958
TIGR02399 21961
TIGR02400 21964
TIGR02401 21980
TIGR02402 21992
TIGR00244 2536
TIGR02403 22008
TIGR02404 22020
TIGR02405 22028
TIGR02406 22031
TIGR02407 22038
TIGR02408 22053
TIGR02409 22056
TIGR02410 22061
TIGR02411 22067
TIGR02412 22073
TIGR00245 2540
TIGR02413 22079
TIGR02414 22086
TIGR02415 22099
TIGR02416 22105
TIGR02417 22108
TIGR02418 22113
TIGR02419 22119
TIGR02420 22133
TIGR02421 22153
TIGR02422 22161
TIGR00246 2544
TIGR02423 22173
TIGR02424 22185
TIGR02425 22192
TIGR02426 22199
TIGR02427 22208
TIGR02428 22220
TIGR02429 22234
TIGR02430 22240
TIGR02431 22248
TIGR02432 22263
TIGR00247 2547
TIGR02433 22309
TIGR02434 22343
TIGR02435 22351
TIGR02436 22358
TIGR02437 22514
TIGR02438 22518
TIGR02439 22526
TIGR02440 22533
TIGR02441 22537
TIGR02442 22541
TIGR00249 2551
TIGR02443 22554
TIGR02444 22560
TIGR02445 22565
TIGR02446 22568
TIGR02447 22571
TIGR02448 22579
TIGR02449 22587
TIGR02450 22592
TIGR02451 22600
TIGR02452 22607
TIGR00250 2555
TIGR02453 22612
TIGR02454 22622
TIGR02455 22646
TIGR02456 22648
TIGR02457 22654
TIGR02458 22661
TIGR02459 22667
TIGR02460 22673
TIGR02461 22677
TIGR02462 22683
TIGR00251 2559
TIGR00025 301
TIGR02463 22687
TIGR02464 22693
TIGR02465 22703
TIGR02466 22708
TIGR02467 22713
TIGR02468 22732
TIGR02469 22742
TIGR02470 22754
TIGR02471 22764
TIGR02472 22768
TIGR00252 2563
TIGR02473 22774
TIGR02474 22798
TIGR02475 22804
TIGR02476 22810
TIGR02477 22817
TIGR02478 22827
TIGR02479 22837
TIGR02480 22857
TIGR02481 22874
TIGR02482 22912
TIGR00253 2566
TIGR02483 22921
TIGR02484 22933
TIGR02485 22938
TIGR02486 22941
TIGR02487 22953
TIGR02488 22966
TIGR02489 22978
TIGR02490 22981
TIGR02491 23021
TIGR02492 23031
TIGR00254 2569
TIGR02493 23051
TIGR02494 23060
TIGR02495 23073
TIGR02497 23081
TIGR02498 23087
TIGR02499 23092
TIGR02500 23112
TIGR02501 23124
TIGR02502 23132
TIGR02503 23136
TIGR00255 2578
TIGR02504 23142
TIGR02505 23166
TIGR02506 23170
TIGR02507 23189
TIGR02508 23192
TIGR02509 23196
TIGR02510 23201
TIGR02511 23204
TIGR02512 23213
TIGR02513 23228
TIGR00256 2582
TIGR02514 23232
TIGR02515 23240
TIGR02516 23256
TIGR02517 23265
TIGR02518 23279
TIGR02519 23283
TIGR02520 23290
TIGR02521 23294
TIGR02522 23306
TIGR02523 23312
TIGR00257 2586
TIGR02524 23320
TIGR02525 23322
TIGR02526 23326
TIGR02527 23329
TIGR02528 23331
TIGR02529 23336
TIGR02530 23341
TIGR02531 23346
TIGR02532 23353
TIGR02533 23471
TIGR00258 2591
TIGR02534 23480
TIGR02535 23485
TIGR02536 23493
TIGR02537 23498
TIGR02538 23536
TIGR02539 23548
TIGR02540 23552
TIGR02541 23559
TIGR02542 23564
TIGR02543 23568
TIGR00259 2595
TIGR02544 23596
TIGR02546 23612
TIGR02547 23623
TIGR02548 23635
TIGR02549 23650
TIGR02550 23665
TIGR02551 23692
TIGR02552 23715
TIGR02553 23730
TIGR02554 23733
TIGR00260 2599
TIGR02555 23736
TIGR02556 23742
TIGR02557 23746
TIGR02558 23750
TIGR02559 23754
TIGR02560 23758
TIGR02561 23762
TIGR02562 23766
TIGR02563 23770
TIGR02564 23776
TIGR00261 2610
TIGR00026 305
TIGR02565 23781
TIGR02566 23787
TIGR02567 23793
TIGR02568 23797
TIGR02569 23807
TIGR02570 23810
TIGR02571 23815
TIGR02572 23819
TIGR02573 23823
TIGR02574 23827
TIGR00262 2613
TIGR02577 23836
TIGR02578 23849
TIGR02579 23858
TIGR02580 23862
TIGR02581 23872
TIGR02582 23876
TIGR02583 23886
TIGR02584 23893
TIGR02585 23897
TIGR02586 23908
TIGR00263 2621
TIGR02587 23911
TIGR02588 23914
TIGR02589 23918
TIGR02590 23927
TIGR02591 23930
TIGR02592 23938
TIGR02593 23942
TIGR02594 23993
TIGR02595 24001
TIGR02596 24067
TIGR00264 2631
TIGR02597 24074
TIGR02598 24080
TIGR02599 24087
TIGR02600 24097
TIGR02601 24106
TIGR02602 24215
TIGR02603 24222
TIGR02604 24233
TIGR02605 24240
TIGR02606 24321
TIGR00266 2634
TIGR02607 24340
TIGR02608 24361
TIGR02609 24395
TIGR02610 24404
TIGR02611 24407
TIGR02612 24412
TIGR02613 24417
TIGR02614 24421
TIGR02615 24461
TIGR02616 24465
TIGR00267 2638
TIGR02617 24473
TIGR02618 24476
TIGR02619 24479
TIGR02620 24483
TIGR02621 24487
TIGR02622 24491
TIGR02623 24503
TIGR02624 24509
TIGR02625 24515
TIGR02627 24522
TIGR00268 2641
TIGR02628 24528
TIGR02629 24531
TIGR02630 24534
TIGR02631 24549
TIGR02632 24553
TIGR02633 24557
TIGR02634 24561
TIGR02635 24567
TIGR02636 24572
TIGR02637 24582
TIGR00269 2645
TIGR02638 24586
TIGR02639 24594
TIGR02640 24604
TIGR02641 24609
TIGR02642 24623
TIGR02643 24627
TIGR02644 24634
TIGR02645 24654
TIGR02646 24659
TIGR02647 24664
TIGR00270 2649
TIGR02648 24668
TIGR02649 24672
TIGR02650 24674
TIGR02651 24676
TIGR02652 24710
TIGR02653 24714
TIGR02654 24718
TIGR02655 24723
TIGR02656 24727
TIGR02657 24735
TIGR00271 2652
TIGR02658 24737
TIGR02659 24741
TIGR02660 24744
TIGR02661 24758
TIGR02662 24761
TIGR02663 24766
TIGR02664 24775
TIGR02665 24780
TIGR02666 24799
TIGR02667 24829
TIGR00272 2658
TIGR00027 315
TIGR02668 24839
TIGR02669 24854
TIGR02670 24877
TIGR02671 24880
TIGR02672 24883
TIGR02673 24886
TIGR02674 24897
TIGR02675 24901
TIGR02677 24923
TIGR02678 24928
TIGR00273 2661
TIGR02679 24933
TIGR02680 24939
TIGR02681 24945
TIGR02682 24949
TIGR02683 24953
TIGR02684 24976
TIGR02685 24986
TIGR02686 24989
TIGR02687 24996
TIGR02688 25000
TIGR00274 2665
TIGR02689 25006
TIGR02690 25009
TIGR02691 25017
TIGR02692 25025
TIGR02693 25035
TIGR02694 25038
TIGR02695 25041
TIGR02696 25051
TIGR02697 25058
TIGR02698 25066
TIGR00275 2669
TIGR02699 25073
TIGR02700 25077
TIGR02701 25080
TIGR02702 25085
TIGR02703 25089
TIGR02704 25093
TIGR02705 25097
TIGR02706 25104
TIGR02707 25111
TIGR02708 25119
TIGR00276 2702
TIGR02709 25122
TIGR02710 25124
TIGR02711 25128
TIGR02712 25132
TIGR02713 25144
TIGR02714 25158
TIGR02715 25161
TIGR02716 25167
TIGR02717 25169
TIGR02718 25181
TIGR00277 2751
TIGR02719 25184
TIGR02720 25186
TIGR02721 25190
TIGR02722 25198
TIGR02723 25208
TIGR02724 25210
TIGR02725 25212
TIGR02726 25214
TIGR02727 25216
TIGR02728 25263
TIGR00278 2770
TIGR02729 25266
TIGR02730 25373
TIGR02731 25377
TIGR02732 25382
TIGR02733 25387
TIGR02734 25395
TIGR02735 25420
TIGR02736 25423
TIGR02737 25427
TIGR02738 25432
TIGR00279 2775
TIGR02739 25441
TIGR02740 25449
TIGR02741 25457
TIGR02742 25460
TIGR02743 25469
TIGR02744 25478
TIGR02745 25487
TIGR02746 25502
TIGR02747 25513
TIGR02748 25519
TIGR00280 2779
TIGR02749 25526
TIGR02750 25532
TIGR02751 25539
TIGR02752 25549
TIGR02753 25555
TIGR02754 25559
TIGR02755 25564
TIGR02756 25567
TIGR02757 25572
TIGR02758 25579
TIGR00281 2783
TIGR02759 25585
TIGR02760 25592
TIGR02761 25597
TIGR02762 25605
TIGR02763 25615
TIGR02764 25618
TIGR02765 25630
TIGR02766 25638
TIGR02767 25642
TIGR02768 25645
TIGR00282 2788
TIGR00028 332
TIGR02769 25651
TIGR02770 25655
TIGR02771 25662
TIGR02772 25669
TIGR02773 25684
TIGR02774 25690
TIGR02775 25694
TIGR02776 25701
TIGR02777 25716
TIGR02778 25727
TIGR00283 2792
TIGR02779 25742
TIGR02780 25762
TIGR02781 25770
TIGR02782 25788
TIGR02783 25794
TIGR02784 25801
TIGR02785 25811
TIGR02786 25819
TIGR02787 25828
TIGR02788 25834
TIGR00284 2796
TIGR02789 25844
TIGR02790 25848
TIGR02791 25854
TIGR02792 25859
TIGR02793 25862
TIGR02794 25866
TIGR02795 25901
TIGR02796 25931
TIGR02797 25953
TIGR02798 25963
TIGR00285 2799
TIGR02799 25968
TIGR02800 25993
TIGR02801 26021
TIGR02802 26054
TIGR02803 26088
TIGR02804 26092
TIGR02805 26095
TIGR02806 26098
TIGR02807 26100
TIGR02808 26106
TIGR00286 2803
TIGR02809 26109
TIGR02810 26112
TIGR02811 26122
TIGR02812 26130
TIGR02813 26139
TIGR02814 26142
TIGR02815 26151
TIGR02816 26156
TIGR02817 26158
TIGR02818 26166
TIGR00287 2807
TIGR02819 26171
TIGR02820 26177
TIGR02821 26185
TIGR02822 26191
TIGR02823 26194
TIGR02824 26223
TIGR02825 26243
TIGR02826 26246
TIGR02827 26256
TIGR02828 26261
TIGR00288 2828
TIGR02829 26264
TIGR02830 26272
TIGR02831 26284
TIGR02832 26293
TIGR02833 26301
TIGR02834 26311
TIGR02835 26323
TIGR02836 26328
TIGR02837 26332
TIGR02838 26338
TIGR00289 2832
TIGR02839 26348
TIGR02840 26357
TIGR02841 26369
TIGR02842 26379
TIGR02843 26395
TIGR02844 26408
TIGR02845 26413
TIGR02846 26422
TIGR02847 26430
TIGR02848 26446
TIGR00290 2835
TIGR02849 26453
TIGR02850 26460
TIGR02851 26467
TIGR02852 26473
TIGR02853 26479
TIGR02854 26485
TIGR02855 26495
TIGR02856 26506
TIGR02857 26516
TIGR02858 26532
TIGR00291 2840
TIGR02859 26540
TIGR02860 26546
TIGR02861 26556
TIGR02862 26565
TIGR02863 26574
TIGR02864 26576
TIGR02865 26580
TIGR02866 26588
TIGR02867 26596
TIGR02868 26613
TIGR00292 2844
TIGR00029 343
TIGR02869 26625
TIGR02870 26635
TIGR02871 26643
TIGR02872 26651
TIGR02873 26661
TIGR02874 26665
TIGR02875 26672
TIGR02876 26677
TIGR02877 26686
TIGR02878 26692
TIGR00293 2848
TIGR02880 26697
TIGR02881 26702
TIGR02882 26709
TIGR02883 26712
TIGR02884 26726
TIGR02885 26735
TIGR02886 26743
TIGR02887 26755
TIGR02888 26791
TIGR02889 26803
TIGR00294 2863
TIGR02890 26810
TIGR02891 26820
TIGR02892 26849
TIGR02893 26857
TIGR02894 26868
TIGR02895 26875
TIGR02896 26881
TIGR02897 26893
TIGR02898 26896
TIGR02899 26904
TIGR00295 2867
TIGR02900 26910
TIGR02901 26920
TIGR02902 26925
TIGR02903 26930
TIGR02904 26934
TIGR02905 26940
TIGR02906 26945
TIGR02907 26960
TIGR02908 26964
TIGR02909 26967
TIGR00296 2870
TIGR02910 26975
TIGR02911 26979
TIGR02912 26983
TIGR02913 26987
TIGR02914 27012
TIGR02915 27037
TIGR02916 27043
TIGR02917 27050
TIGR02918 27059
TIGR02919 27067
TIGR00297 2874
TIGR02920 27076
TIGR02921 27081
TIGR02922 27083
TIGR02923 27087
TIGR02924 27093
TIGR02925 27099
TIGR02926 27104
TIGR02927 27110
TIGR02928 27113
TIGR02929 27133
TIGR00298 2878
TIGR02930 27136
TIGR02931 27140
TIGR02932 27144
TIGR02933 27148
TIGR02934 27152
TIGR02935 27159
TIGR02936 27169
TIGR02937 27184
TIGR02938 27412
TIGR02939 27415
TIGR00299 2886
TIGR02940 27419
TIGR02941 27424
TIGR02943 27427
TIGR02944 27433
TIGR02945 27437
TIGR02946 27452
TIGR02947 27477
TIGR02948 27480
TIGR02949 27483
TIGR02950 27489
TIGR00300 2890
TIGR02951 27494
TIGR02952 27504
TIGR02953 27508
TIGR02954 27518
TIGR02955 27524
TIGR02956 27530
TIGR02957 27536
TIGR02959 27545
TIGR02960 27552
TIGR02961 27556
TIGR00302 2894
TIGR02962 27570
TIGR02963 27613
TIGR02964 27632
TIGR02965 27650
TIGR02966 27665
TIGR02967 27690
TIGR02968 27711
TIGR02969 27757
TIGR02970 27760
TIGR02971 27796
TIGR00303 2899
TIGR00030 351
TIGR02972 27804
TIGR02973 27808
TIGR02974 27816
TIGR02975 27834
TIGR02976 27839
TIGR02977 27850
TIGR02978 27868
TIGR02979 27887
TIGR02980 27890
TIGR02981 27913
TIGR00304 2903
TIGR02982 27915
TIGR02983 27930
TIGR02984 27944
TIGR02985 27955
TIGR02986 27998
TIGR02987 28004
TIGR02988 28011
TIGR02989 28043
TIGR02990 28059
TIGR02991 28062
TIGR00305 2907
TIGR02992 28066
TIGR02993 28070
TIGR02994 28074
TIGR02995 28079
TIGR02996 28082
TIGR02997 28130
TIGR02998 28152
TIGR02999 28156
TIGR03000 28170
TIGR03001 28179
TIGR00306 2911
TIGR03002 28188
TIGR03003 28226
TIGR03004 28229
TIGR03005 28232
TIGR03006 28236
TIGR03007 28250
TIGR03008 28262
TIGR03009 28268
TIGR03010 28273
TIGR03011 28305
TIGR00307 2918
TIGR03012 28338
TIGR03013 28368
TIGR03014 28374
TIGR03015 28380
TIGR03016 28389
TIGR03017 28400
TIGR03018 28405
TIGR03019 28417
TIGR03020 28428
TIGR03021 28433
TIGR00308 2922
TIGR03022 28451
TIGR03023 28460
TIGR03024 28503
TIGR03025 28524
TIGR03026 28625
TIGR03027 28652
TIGR03028 28664
TIGR03029 28668
TIGR03030 28671
TIGR03031 28680
TIGR00309 2926
TIGR03032 28683
TIGR03033 28692
TIGR03034 28700
TIGR03035 28704
TIGR03036 28712
TIGR03037 28729
TIGR03038 28734
TIGR03039 28762
TIGR03041 28768
TIGR03042 28792
TIGR00310 2931
TIGR03043 28806
TIGR03044 28823
TIGR03045 28841
TIGR03046 28861
TIGR03047 28867
TIGR03048 28891
TIGR03049 28913
TIGR03050 28931
TIGR03051 28934
TIGR03052 28940
TIGR00311 2935
TIGR03053 28952
TIGR03054 28988
TIGR03055 28993
TIGR03056 28998
TIGR03057 29001
TIGR03058 29331
TIGR03059 29339
TIGR03060 29342
TIGR03061 29354
TIGR03062 29384
TIGR00312 2938
TIGR03063 29416
TIGR03064 29434
TIGR03065 29443
TIGR03066 29445
TIGR03067 29454
TIGR03068 29476
TIGR03069 29478
TIGR03070 29491
TIGR03071 29504
TIGR03072 29515
TIGR00313 2941
TIGR00031 369
TIGR00003 45
TIGR03073 29523
TIGR03074 29530
TIGR03075 29548
TIGR03076 29573
TIGR03077 29576
TIGR03078 29579
TIGR03079 29584
TIGR03080 29587
TIGR03081 29590
TIGR03082 29601
TIGR00314 2945
TIGR03083 29679
TIGR03084 29748
TIGR03085 29766
TIGR03086 29775
TIGR03087 29787
TIGR03088 29796
TIGR03089 29803
TIGR03090 29815
TIGR03091 29823
TIGR03092 29829
TIGR00315 2949
TIGR03093 29834
TIGR03094 29838
TIGR03095 29843
TIGR03096 29847
TIGR03097 29850
TIGR03098 29856
TIGR03099 29863
TIGR03100 29870
TIGR03101 29876
TIGR03102 29882
TIGR00316 2953
TIGR03103 29892
TIGR03104 29899
TIGR03105 29909
TIGR03106 29921
TIGR03107 29928
TIGR03108 29934
TIGR03109 29942
TIGR03110 29957
TIGR03111 29962
TIGR03112 29967
TIGR00317 2957
TIGR03113 29974
TIGR03114 29978
TIGR03115 29981
TIGR03116 29984
TIGR03117 29987
TIGR03118 29990
TIGR03119 29994
TIGR03120 30002
TIGR03121 30013
TIGR03122 30027
TIGR00318 2963
TIGR03123 30039
TIGR03124 30049
TIGR03125 30067
TIGR03126 30083
TIGR03127 30095
TIGR03128 30109
TIGR03129 30118
TIGR03130 30138
TIGR03131 30154
TIGR03132 30166
TIGR00319 2967
TIGR03133 30180
TIGR03134 30197
TIGR03135 30218
TIGR03136 30249
TIGR03137 30253
TIGR03138 30266
TIGR03139 30285
TIGR03140 30296
TIGR03141 30306
TIGR03142 30339
TIGR00320 2971
TIGR03143 30372
TIGR03144 30377
TIGR03145 30417
TIGR03146 30424
TIGR03147 30432
TIGR03148 30441
TIGR03149 30451
TIGR03150 30459
TIGR03151 30531
TIGR03152 30538
TIGR00321 2975
TIGR03153 30544
TIGR03154 30565
TIGR03155 30568
TIGR03156 30571
TIGR03157 30638
TIGR03158 30643
TIGR03159 30647
TIGR03160 30653
TIGR03161 30697
TIGR03162 30705
TIGR00322 2980
TIGR03164 30736
TIGR03165 30746
TIGR03166 30757
TIGR03167 30765
TIGR03168 30795
TIGR03169 30833
TIGR03170 30853
TIGR03171 30918
TIGR03172 30923
TIGR03173 30943
TIGR00323 3060
TIGR00032 373
TIGR03174 30983
TIGR03175 30987
TIGR03176 30990
TIGR03177 30993
TIGR03178 31042
TIGR03180 31050
TIGR03181 31057
TIGR03182 31101
TIGR03183 31135
TIGR03184 31143
TIGR00324 3064
TIGR03185 31157
TIGR03186 31164
TIGR03187 31169
TIGR03188 31207
TIGR03189 31292
TIGR03190 31295
TIGR03191 31298
TIGR03192 31300
TIGR03193 31302
TIGR03194 31306
TIGR00325 3069
TIGR03195 31310
TIGR03196 31315
TIGR03197 31317
TIGR03198 31348
TIGR03199 31351
TIGR03200 31354
TIGR03201 31358
TIGR03202 31361
TIGR03203 31365
TIGR03204 31368
TIGR00326 3073
TIGR03205 31371
TIGR03206 31374
TIGR03207 31377
TIGR03208 31380
TIGR03209 31383
TIGR03210 31388
TIGR03211 31391
TIGR03212 31415
TIGR03213 31427
TIGR03214 31435
TIGR00327 3079
TIGR03215 31443
TIGR03216 31463
TIGR03217 31475
TIGR03218 31492
TIGR03219 31500
TIGR03220 31505
TIGR03221 31515
TIGR03222 31524
TIGR03223 31530
TIGR03224 31541
TIGR00328 3083
TIGR03225 31545
TIGR03226 31551
TIGR03227 31553
TIGR03228 31555
TIGR03229 31558
TIGR03230 31563
TIGR03231 31567
TIGR03232 31570
TIGR03233 31576
TIGR03234 31582
TIGR00329 3099
TIGR03235 31592
TIGR03236 31597
TIGR03237 31600
TIGR03238 31603
TIGR03239 31606
TIGR03240 31611
TIGR03241 31621
TIGR03242 31629
TIGR03243 31636
TIGR03244 31651
TIGR00330 3110
TIGR03245 31660
TIGR03246 31664
TIGR03247 31672
TIGR03248 31679
TIGR03249 31686
TIGR03250 31693
TIGR03251 31699
TIGR03252 31706
TIGR03253 31711
TIGR03254 31716
TIGR00331 3114
TIGR03255 31721
TIGR03256 31723
TIGR03257 31727
TIGR03258 31730
TIGR03259 31732
TIGR03260 31736
TIGR03261 31744
TIGR03262 31750
TIGR03263 31759
TIGR03264 31815
TIGR00332 3131
TIGR03265 31822
TIGR03266 31833
TIGR03267 31842
TIGR03268 31846
TIGR03269 31852
TIGR03270 31857
TIGR03271 31864
TIGR03272 31870
TIGR03274 31877
TIGR03275 31883
TIGR00333 3135
TIGR00033 381
TIGR03276 31891
TIGR03277 31901
TIGR03278 31907
TIGR03279 31913
TIGR03280 31920
TIGR03281 31927
TIGR03282 31934
TIGR03283 31940
TIGR03284 31946
TIGR03285 31962
TIGR00334 3140
TIGR03286 31967
TIGR03287 31972
TIGR03288 31978
TIGR03289 31985
TIGR03290 31989
TIGR03291 31996
TIGR03292 32002
TIGR03293 32023
TIGR03294 32045
TIGR03295 32049
TIGR00335 3144
TIGR03296 32053
TIGR03297 32092
TIGR03298 32102
TIGR03299 32126
TIGR03300 32134
TIGR03301 32163
TIGR03302 32170
TIGR03303 32267
TIGR03304 32308
TIGR03305 32824
TIGR00336 3148
TIGR03306 32829
TIGR03307 32835
TIGR03308 32841
TIGR03309 32847
TIGR03310 32856
TIGR03311 32867
TIGR03312 32871
TIGR03313 32874
TIGR03314 32877
TIGR03315 32883
TIGR00337 3157
TIGR03316 32888
TIGR03317 32891
TIGR03318 32975
TIGR03319 32980
TIGR03321 33009
TIGR03322 33017
TIGR03323 33023
TIGR03324 33029
TIGR03325 33035
TIGR03326 33040
TIGR00338 3168
TIGR03327 33046
TIGR03328 33055
TIGR03329 33074
TIGR03330 33080
TIGR03331 33101
TIGR03332 33113
TIGR03333 33117
TIGR03334 33121
TIGR03335 33125
TIGR03336 33128
TIGR00339 3176
TIGR03337 33136
TIGR03338 33140
TIGR03339 33146
TIGR03340 33153
TIGR03341 33158
TIGR03342 33174
TIGR03343 33195
TIGR03344 33198
TIGR03345 33221
TIGR03346 33243
TIGR00340 3184
TIGR03347 33267
TIGR03348 33306
TIGR03349 33328
TIGR03350 33376
TIGR03351 33391
TIGR03352 33397
TIGR03353 33417
TIGR03354 33451
TIGR03355 33466
TIGR03356 33483
TIGR00341 3189
TIGR03357 33510
TIGR03358 33543
TIGR03359 33561
TIGR03360 33601
TIGR03361 33607
TIGR03362 33642
TIGR03363 33657
TIGR03364 33672
TIGR03365 33685
TIGR03366 33700
TIGR00342 3192
TIGR03367 33707
TIGR03368 33742
TIGR03369 33754
TIGR03370 33765
TIGR03371 33789
TIGR03372 33801
TIGR03373 33803
TIGR03374 33827
TIGR03375 33830
TIGR03376 33862
TIGR00343 3199
TIGR00034 390
TIGR03377 33873
TIGR03378 33887
TIGR03379 33897
TIGR03380 33904
TIGR03381 33921
TIGR03382 33938
TIGR03383 33986
TIGR03384 34019
TIGR03385 34037
TIGR03388 34043
TIGR00344 3206
TIGR03389 34053
TIGR03390 34062
TIGR03391 34067
TIGR03392 34072
TIGR03393 34077
TIGR03394 34080
TIGR03395 34083
TIGR03396 34088
TIGR03397 34108
TIGR03398 34115
TIGR00345 3217
TIGR03399 34119
TIGR03400 34134
TIGR03401 34156
TIGR03402 34165
TIGR03403 34193
TIGR03404 34198
TIGR03405 34213
TIGR03406 34217
TIGR03407 34229
TIGR03408 34245
TIGR00346 3223
TIGR03409 34263
TIGR03410 34282
TIGR03411 34322
TIGR03412 34355
TIGR03413 34382
TIGR03414 34442
TIGR03415 34463
TIGR03416 34472
TIGR03417 34483
TIGR03418 34499
TIGR00347 3226
TIGR03419 34507
TIGR03420 34522
TIGR03421 34554
TIGR03422 34585
TIGR03423 34610
TIGR03424 34682
TIGR03425 34699
TIGR03426 34718
TIGR03427 34788
TIGR03428 34798
TIGR00348 3234
TIGR03429 34802
TIGR03430 34849
TIGR03431 34854
TIGR03432 34867
TIGR03433 34873
TIGR03434 34917
TIGR03435 35007
TIGR03436 35041
TIGR03437 35067
TIGR03438 35128
TIGR00350 3242
TIGR03439 35161
TIGR03440 35177
TIGR03441 35205
TIGR03442 35213
TIGR03443 35222
TIGR03444 35234
TIGR03445 35242
TIGR03446 35251
TIGR03447 35261
TIGR03448 35273
TIGR00351 3249
TIGR03449 35285
TIGR03450 35295
TIGR03451 35299
TIGR03452 35307
TIGR03453 35315
TIGR03454 35335
TIGR03455 35352
TIGR03457 35385
TIGR03458 35389
TIGR03459 35410
TIGR00353 3252
TIGR03460 35415
TIGR03461 35419
TIGR03462 35441
TIGR03463 35478
TIGR03464 35481
TIGR03465 35498
TIGR03466 35518
TIGR03467 35533
TIGR03468 35547
TIGR03469 35560
TIGR00354 3256
TIGR03470 35572
TIGR03471 35580
TIGR03472 35588
TIGR03473 35597
TIGR03474 35605
TIGR03475 35608
TIGR03476 35614
TIGR03477 35624
TIGR03478 35632
TIGR03479 35637
TIGR00355 3259
TIGR00035 399
TIGR03480 35642
TIGR03481 35654
TIGR03482 35662
TIGR03483 35669
TIGR03485 35675
TIGR03486 35679
TIGR03487 35683
TIGR03488 35685
TIGR03489 35687
TIGR03490 35689
TIGR00357 3264
TIGR03491 35696
TIGR03492 35709
TIGR03493 35728
TIGR03494 35733
TIGR03495 35739
TIGR03496 35749
TIGR03497 35818
TIGR03498 35832
TIGR03499 35847
TIGR03500 35911
TIGR00358 3272
TIGR03501 35963
TIGR03502 36230
TIGR03503 36240
TIGR03504 36250
TIGR03505 36288
TIGR03506 36307
TIGR03507 36402
TIGR03508 36415
TIGR03509 36428
TIGR03510 36438
TIGR00359 3279
TIGR03511 36486
TIGR03512 36491
TIGR03513 36494
TIGR03514 36499
TIGR03515 36510
TIGR03516 36515
TIGR03517 36521
TIGR03518 36528
TIGR03519 36538
TIGR03520 36573
TIGR00360 3284
TIGR03521 36582
TIGR03522 36590
TIGR03523 36595
TIGR03524 36602
TIGR03525 36605
TIGR03526 36610
TIGR03527 36615
TIGR03528 36635
TIGR03529 36644
TIGR03530 36647
TIGR00361 3291
TIGR03531 36649
TIGR03532 36659
TIGR03533 36666
TIGR03534 36710
TIGR03535 36838
TIGR03536 36849
TIGR03537 36855
TIGR03538 36859
TIGR03539 36869
TIGR03540 36878
TIGR00362 3294
TIGR03541 36889
TIGR03542 36894
TIGR03543 36902
TIGR03544 36907
TIGR03545 37028
TIGR03546 37036
TIGR03547 37045
TIGR03548 37054
TIGR03549 37060
TIGR03550 37067
TIGR00363 3383
TIGR03551 37087
TIGR03552 37107
TIGR03553 37132
TIGR03554 37140
TIGR03555 37146
TIGR03556 37151
TIGR03557 37156
TIGR03558 37168
TIGR03559 37280
TIGR03560 37294
TIGR00364 3386
TIGR03561 37310
TIGR03562 37370
TIGR03563 37410
TIGR03564 37417
TIGR03565 37429
TIGR03566 37449
TIGR03567 37463
TIGR03568 37478
TIGR03569 37534
TIGR03570 37569
TIGR00365 3394
TIGR03571 37631
TIGR03572 37652
TIGR03573 37665
TIGR03574 37677
TIGR03575 37682
TIGR03576 37686
TIGR03577 37691
TIGR03578 37696
TIGR03579 37702
TIGR03580 37706
TIGR00366 3480
TIGR00036 403
TIGR03581 37710
TIGR03582 37719
TIGR03583 37725
TIGR03584 37732
TIGR03585 37744
TIGR03586 37752
TIGR03587 37767
TIGR03588 37771
TIGR03589 37786
TIGR03590 37795
TIGR00367 3484
TIGR03591 37807
TIGR03592 37867
TIGR03593 38048
TIGR03594 38132
TIGR03595 38245
TIGR03596 38284
TIGR03597 38356
TIGR03598 38376
TIGR03599 38465
TIGR03600 38515
TIGR00368 3491
TIGR03601 38522
TIGR03602 38528
TIGR03603 38530
TIGR03604 38535
TIGR03605 38560
TIGR03606 38575
TIGR03607 38578
TIGR03608 38594
TIGR03609 38610
TIGR03610 38633
TIGR00369 3495
TIGR03611 38638
TIGR03612 38644
TIGR03613 38651
TIGR03614 38654
TIGR03615 38659
TIGR03616 38665
TIGR03617 38668
TIGR03618 38678
TIGR03619 38715
TIGR03620 38746
TIGR00370 3504
TIGR03621 38761
TIGR03622 38777
TIGR03623 38780
TIGR03624 38794
TIGR03625 38812
TIGR03626 38908
TIGR03627 38923
TIGR03628 38935
TIGR03629 38947
TIGR03630 38961
TIGR00372 3507
TIGR03631 38982
TIGR03632 39036
TIGR03633 39065
TIGR03634 39086
TIGR03635 39111
TIGR03636 39192
TIGR03637 39221
TIGR03638 39228
TIGR03639 39244
TIGR03640 39262
TIGR00373 3523
TIGR03641 39284
TIGR03642 39308
TIGR03643 39313
TIGR03644 39333
TIGR03645 39351
TIGR03646 39362
TIGR03647 39371
TIGR03648 39405
TIGR03649 39439
TIGR03650 39449
TIGR00374 3526
TIGR03651 39452
TIGR03652 39461
TIGR03653 39488
TIGR03654 39504
TIGR03655 39648
TIGR03656 39663
TIGR03657 39667
TIGR03658 39671
TIGR03659 39674
TIGR03660 39693
TIGR00375 3533
TIGR03661 39717
TIGR03662 39746
TIGR03663 39756
TIGR03664 39765
TIGR03665 39788
TIGR03666 39821
TIGR03667 39839
TIGR03668 39845
TIGR03669 39852
TIGR03670 39858
TIGR00376 3536
TIGR03671 39871
TIGR03672 39906
TIGR03673 39934
TIGR03674 39948
TIGR03675 39972
TIGR03676 39993
TIGR03677 40016
TIGR03678 40026
TIGR03679 40030
TIGR03680 40050
TIGR00377 3541
TIGR00037 411
TIGR03682 40062
TIGR03683 40080
TIGR03684 40097
TIGR03685 40118
TIGR03686 40151
TIGR03687 40160
TIGR03688 40169
TIGR03689 40177
TIGR03690 40186
TIGR03691 40195
TIGR00378 3559
TIGR03692 40203
TIGR03693 40256
TIGR03694 40258
TIGR03695 40272
TIGR03696 40305
TIGR03697 40629
TIGR03698 40633
TIGR03699 40643
TIGR03700 40663
TIGR03701 40672
TIGR00379 3562
TIGR03702 40689
TIGR03703 40695
TIGR03704 40715
TIGR03705 40721
TIGR03706 40761
TIGR03707 40811
TIGR03708 40841
TIGR03709 40853
TIGR03710 40893
TIGR03711 40963
TIGR00380 3566
TIGR03712 40971
TIGR03713 40979
TIGR03714 40986
TIGR03715 40996
TIGR03716 41123
TIGR03717 41143
TIGR03718 41172
TIGR03719 41219
TIGR03720 41254
TIGR03721 41276
TIGR00381 3570
TIGR03722 41281
TIGR03723 41303
TIGR03724 41444
TIGR03725 41477
TIGR03726 41708
TIGR03727 41718
TIGR03728 41721
TIGR03729 41733
TIGR03730 41747
TIGR03731 41761
TIGR00382 3573
TIGR03732 41784
TIGR03733 41795
TIGR03734 41805
TIGR03735 41814
TIGR03736 41822
TIGR03737 41831
TIGR03738 41841
TIGR03739 41849
TIGR03740 41854
TIGR03741 41862
TIGR00383 3579
TIGR03742 41874
TIGR03743 41883
TIGR03744 41908
TIGR03745 41920
TIGR03746 41935
TIGR03747 41950
TIGR03748 41968
TIGR03749 41987
TIGR03750 42009
TIGR03751 42035
TIGR00384 3587
TIGR03752 42050
TIGR03753 42070
TIGR03754 42121
TIGR03755 42134
TIGR03756 42153
TIGR03757 42171
TIGR03758 42189
TIGR03759 42201
TIGR03760 42219
TIGR03761 42231
TIGR00385 3596
TIGR03762 42247
TIGR03763 42250
TIGR03764 42255
TIGR03765 42269
TIGR03766 42309
TIGR03767 42323
TIGR03768 42327
TIGR03769 42332
TIGR03770 42364
TIGR03771 42369
TIGR00387 3601
TIGR03772 42373
TIGR03773 42377
TIGR03774 42382
TIGR03775 42391
TIGR03776 42406
TIGR03777 42414
TIGR03778 42429
TIGR03779 42448
TIGR03780 42462
TIGR03781 42472
TIGR00388 3606
TIGR00038 416
TIGR03782 42482
TIGR03783 42492
TIGR03784 42498
TIGR03785 42507
TIGR03786 42515
TIGR03787 42542
TIGR03788 42549
TIGR03789 42557
TIGR03790 42564
TIGR03791 42579
TIGR00389 3611
TIGR03792 42581
TIGR03793 42604
TIGR03794 42619
TIGR03795 42624
TIGR03796 42630
TIGR03797 42649
TIGR03798 42666
TIGR03799 42688
TIGR03800 42700
TIGR03801 42706
TIGR00390 3619
TIGR03802 42720
TIGR03803 42731
TIGR03804 42760
TIGR03805 42931
TIGR03806 42941
TIGR03807 42953
TIGR03808 42970
TIGR03809 42976
TIGR03810 42985
TIGR03811 42996
TIGR00391 3624
TIGR03812 43001
TIGR03813 43011
TIGR03814 43015
TIGR03815 43081
TIGR03816 43096
TIGR03817 43112
TIGR03818 43122
TIGR03819 43164
TIGR03820 43178
TIGR03821 43190
TIGR00392 3627
TIGR03822 43204
TIGR03823 43212
TIGR03824 43216
TIGR03825 43289
TIGR03826 43294
TIGR03827 43304
TIGR03828 43322
TIGR03829 43351
TIGR03830 43355
TIGR03831 43398
TIGR00393 3641
TIGR03832 43507
TIGR03833 43511
TIGR03834 43531
TIGR03835 43556
TIGR03836 43559
TIGR03837 43562
TIGR03838 43592
TIGR03839 43649
TIGR03840 43652
TIGR03841 43703
TIGR00394 3645
TIGR03842 43709
TIGR03843 43722
TIGR03844 43757
TIGR03845 43765
TIGR03846 43780
TIGR03847 43794
TIGR03848 43809
TIGR03849 43825
TIGR03850 43831
TIGR03851 43843
TIGR00395 3649
TIGR03852 43854
TIGR03853 43862
TIGR03854 43900
TIGR03855 43904
TIGR03856 43912
TIGR03857 43926
TIGR03858 43931
TIGR03859 43955
TIGR03860 43967
TIGR03861 44053
TIGR00396 3653
TIGR03862 44057
TIGR03863 44062
TIGR03864 44079
TIGR03865 44095
TIGR03866 44107
TIGR03867 44122
TIGR03868 44127
TIGR03869 44133
TIGR03870 44138
TIGR03871 44146
TIGR00397 3662
TIGR03872 44166
TIGR03873 44177
TIGR03874 44182
TIGR03875 44189
TIGR03876 44205
TIGR03877 44208
TIGR03878 44217
TIGR03879 44225
TIGR03880 44239
TIGR03881 44245
TIGR00398 3665
TIGR00039 504
TIGR03882 44252
TIGR03883 44287
TIGR03884 44307
TIGR03885 44310
TIGR03886 44320
TIGR03887 44330
TIGR03888 44334
TIGR03889 44342
TIGR03890 44351
TIGR03891 44358
TIGR00399 3678
TIGR03892 44402
TIGR03893 44419
TIGR03894 44432
TIGR03895 44438
TIGR03896 44448
TIGR03897 44451
TIGR03898 44499
TIGR03899 44514
TIGR03900 44534
TIGR03901 44540
TIGR00400 3686
TIGR03902 44663
TIGR03903 44726
TIGR03904 44730
TIGR03905 44798
TIGR03906 44802
TIGR03907 44807
TIGR03908 44813
TIGR03909 44819
TIGR03910 44823
TIGR03911 44828
TIGR00401 3689
TIGR03912 44832
TIGR03913 44840
TIGR03914 44844
TIGR03915 44863
TIGR03916 44950
TIGR03917 44965
TIGR03918 44988
TIGR03919 45041
TIGR03920 45073
TIGR03921 45087
TIGR00402 3696
TIGR03922 45108
TIGR03923 45113
TIGR03924 45134
TIGR03925 45166
TIGR03926 45193
TIGR03927 45205
TIGR03928 45219
TIGR03929 45234
TIGR03930 45243
TIGR03931 45344
TIGR00403 3699
TIGR03932 45358
TIGR03933 45362
TIGR03934 45367
TIGR03935 45401
TIGR03936 45404
TIGR03937 45491
TIGR03938 45512
TIGR03939 45538
TIGR03940 45553
TIGR03941 45563
TIGR00405 3702
TIGR03942 45598
TIGR03943 45620
TIGR03944 45677
TIGR03945 45700
TIGR03946 45725
TIGR03947 45729
TIGR03948 45734
TIGR03949 45741
TIGR03950 45761
TIGR03951 45783
TIGR00406 3705
TIGR03952 45798
TIGR03953 45806
TIGR03954 45877
TIGR03955 45966
TIGR03956 45984
TIGR03957 46022
TIGR03958 46026
TIGR03959 46033
TIGR03960 46083
TIGR03961 46102
TIGR00407 3710
TIGR03962 46107
TIGR03963 46112
TIGR03964 46120
TIGR03965 46131
TIGR03966 46139
TIGR03967 46149
TIGR03968 46163
TIGR03969 46178
TIGR03970 46184
TIGR03971 46190
TIGR00408 3715
TIGR03972 46195
TIGR03973 46223
TIGR03974 46252
TIGR03975 46281
TIGR03976 46295
TIGR03977 46318
TIGR03978 46338
TIGR03979 46356
TIGR03980 46362
TIGR03981 46446
TIGR00409 3722
TIGR00040 514
TIGR03982 46449
TIGR03983 46452
TIGR03984 46458
TIGR03985 46472
TIGR03986 46482
TIGR03987 46506
TIGR03988 46523
TIGR03989 46541
TIGR03990 46555
TIGR03991 46620
TIGR00410 3728
TIGR03992 46635
TIGR03993 46662
TIGR03994 46689
TIGR03995 46711
TIGR03996 46717
TIGR03997 46720
TIGR03998 46729
TIGR03999 46748
TIGR04000 46771
TIGR04001 46779
TIGR00411 3733
TIGR04002 46795
TIGR04003 46803
TIGR04004 46806
TIGR04005 46811
TIGR04006 46816
TIGR04007 46821
TIGR04008 46826
TIGR04009 46831
TIGR04010 46836
TIGR04011 46841
TIGR00412 3736
TIGR04012 46848
TIGR04013 46859
TIGR04014 46884
TIGR04015 46890
TIGR04016 46895
TIGR04017 46900
TIGR04018 46905
TIGR04019 46935
TIGR04020 46977
TIGR04021 46999
TIGR00413 3739
TIGR04022 47008
TIGR04023 47032
TIGR04024 47047
TIGR04025 47052
TIGR04026 47128
TIGR04027 47148
TIGR04028 47162
TIGR04029 47176
TIGR04030 47185
TIGR04031 47193
TIGR00414 3743
TIGR04032 47197
TIGR04033 47211
TIGR04034 47214
TIGR04035 47218
TIGR04036 47318
TIGR04037 47330
TIGR04038 47352
TIGR04039 47372
TIGR04040 47383
TIGR04041 47394
TIGR00415 3754
TIGR04042 47413
TIGR04043 47443
TIGR04044 47457
TIGR04045 47463
TIGR04046 47478
TIGR04047 47490
TIGR04048 47501
TIGR04049 47513
TIGR04050 47525
TIGR04051 47531
TIGR00416 3756
TIGR04052 47543
TIGR04053 47552
TIGR04054 47572
TIGR04055 47583
TIGR04056 47597
TIGR04057 47680
TIGR04058 47730
TIGR04059 47741
TIGR04060 47755
TIGR04061 47770
TIGR00417 3761
TIGR04062 47778
TIGR04063 47789
TIGR04064 47809
TIGR04065 47813
TIGR04066 47821
TIGR04067 47835
TIGR04068 47838
TIGR04069 47850
TIGR04070 47861
TIGR04071 47877
TIGR00418 3767
TIGR04072 47880
TIGR04073 47888
TIGR04074 47919
TIGR04075 47937
TIGR04076 47955
TIGR04077 48013
TIGR04078 48016
TIGR04079 48019
TIGR04080 48022
TIGR04081 48024
TIGR00419 3780
TIGR00041 526
TIGR00004 49
TIGR04082 48033
TIGR04083 48042
TIGR04084 48052
TIGR04085 48058
TIGR04086 48339
TIGR04087 48435
TIGR04088 48443
TIGR04089 48524
TIGR04090 48538
TIGR04091 48545
TIGR00420 3785
TIGR04092 48584
TIGR04093 48627
TIGR04094 48633
TIGR04095 48640
TIGR04096 48650
TIGR04098 48664
TIGR04099 48685
TIGR04100 48696
TIGR04101 48705
TIGR04102 48710
TIGR00421 3793
TIGR04103 48729
TIGR04104 48732
TIGR04105 48755
TIGR04106 48801
TIGR04107 48806
TIGR04108 48837
TIGR04109 48859
TIGR04110 48865
TIGR04111 48871
TIGR04112 48904
TIGR00422 3798
TIGR04113 48935
TIGR04114 48944
TIGR04115 48976
TIGR04116 48979
TIGR04117 48991
TIGR04118 48995
TIGR04119 48998
TIGR04120 49009
TIGR04121 49026
TIGR04122 49065
TIGR00423 3810
TIGR04123 49099
TIGR04124 49157
TIGR04125 49165
TIGR04126 49181
TIGR04127 49257
TIGR04128 49268
TIGR04129 49278
TIGR04130 49299
TIGR04131 49306
TIGR04132 49374
TIGR00424 3818
TIGR04133 49378
TIGR04134 49384
TIGR04135 49396
TIGR04136 49400
TIGR04137 49402
TIGR04138 49424
TIGR04139 49445
TIGR04140 49450
TIGR04141 49459
TIGR04142 49491
TIGR00425 3821
TIGR04143 49493
TIGR04144 49502
TIGR04145 49504
TIGR04146 49517
TIGR04147 49529
TIGR04148 49536
TIGR04149 49543
TIGR04150 49567
TIGR04151 49579
TIGR04152 49581
TIGR00426 3826
TIGR04153 49593
TIGR04154 49608
TIGR04155 49641
TIGR04156 49710
TIGR04157 49722
TIGR04158 49732
TIGR04159 49734
TIGR04160 49737
TIGR04161 49740
TIGR04162 49746
TIGR00427 3829
TIGR04163 49750
TIGR04164 49755
TIGR04165 49761
TIGR04166 49768
TIGR04167 49780
TIGR04168 49843
TIGR04169 49867
TIGR04170 49872
TIGR04171 49878
TIGR04172 49931
TIGR00430 3834
TIGR04173 49938
TIGR04174 49944
TIGR04175 49991
TIGR04176 49995
TIGR04177 50014
TIGR04178 50017
TIGR04179 50410
TIGR04180 50416
TIGR04181 50436
TIGR04182 50476
TIGR00431 3841
TIGR00042 538
TIGR04183 50490
TIGR04184 51379
TIGR04185 51387
TIGR04186 51395
TIGR04187 51423
TIGR04188 51435
TIGR04189 51450
TIGR04190 51465
TIGR04191 51471
TIGR04192 51508
TIGR00432 3848
TIGR04193 51513
TIGR04194 51517
TIGR04195 51522
TIGR04196 51524
TIGR04197 51526
TIGR04198 51568
TIGR04199 51603
TIGR04200 51606
TIGR04201 51608
TIGR04202 51636
TIGR00433 3851
TIGR04203 51665
TIGR04204 51711
TIGR04205 51721
TIGR04206 51724
TIGR04207 51733
TIGR04209 51761
TIGR04210 51770
TIGR04211 51789
TIGR04212 51838
TIGR04213 51845
TIGR00434 3928
TIGR04214 51891
TIGR04215 51921
TIGR04216 51984
TIGR04217 51988
TIGR04218 51992
TIGR04219 51996
TIGR04220 52028
TIGR04221 52032
TIGR04222 52038
TIGR04223 52088
TIGR00435 3933
TIGR04224 52215
TIGR04225 52235
TIGR04226 52319
TIGR04227 52610
TIGR04228 52637
TIGR04229 52673
TIGR04230 52682
TIGR04231 52685
TIGR04232 52688
TIGR04233 52691
TIGR00436 3943
TIGR04234 52694
TIGR04235 52698
TIGR04236 52701
TIGR04237 52704
TIGR04238 52708
TIGR04239 52711
TIGR04240 52735
TIGR04241 52765
TIGR04242 52784
TIGR04243 52795
TIGR00437 3950
TIGR04244 52803
TIGR04245 52818
TIGR04246 52830
TIGR04247 52842
TIGR04248 52875
TIGR04249 52878
TIGR04250 52881
TIGR04251 52884
TIGR04252 52887
TIGR04253 52891
TIGR00438 3958
TIGR04254 52893
TIGR04255 52903
TIGR04256 52973
TIGR04257 53127
TIGR04258 53189
TIGR04259 53218
TIGR04260 53224
TIGR04261 53242
TIGR04262 53254
TIGR04263 53264
TIGR00439 3963
TIGR04264 53282
TIGR04265 53287
TIGR04266 53291
TIGR04267 53294
TIGR04268 53320
TIGR04269 53327
TIGR04270 53337
TIGR04271 53342
TIGR04272 53380
TIGR04273 53423
TIGR00440 3966
TIGR04274 53429
TIGR04275 53436
TIGR04276 53525
TIGR04277 53532
TIGR04278 53534
TIGR04279 53552
TIGR04280 53559
TIGR04281 53567
TIGR04282 53583
TIGR04283 53679
TIGR00441 3969
TIGR00043 547
TIGR04284 53744
TIGR04285 53758
TIGR04286 53801
TIGR04287 53808
TIGR04288 53816
TIGR04289 53883
TIGR04290 53895
TIGR04291 53904
TIGR04292 53913
TIGR04293 53923
TIGR00442 3973
TIGR04294 53925
TIGR04295 54318
TIGR04296 54324
TIGR04297 54356
TIGR04298 54358
TIGR04299 54360
TIGR04300 54363
TIGR04301 54366
TIGR04302 54378
TIGR04303 54381
TIGR00443 4114
TIGR04304 54384
TIGR04305 54387
TIGR04306 54396
TIGR04307 54400
TIGR04308 54412
TIGR04309 54499
TIGR04310 54507
TIGR04311 54510
TIGR04312 54522
TIGR04313 54537
TIGR00444 4143
TIGR04314 54570
TIGR04315 54575
TIGR04316 54595
TIGR04317 54614
TIGR04318 54624
TIGR04319 54631
TIGR04320 54641
TIGR04321 54701
TIGR04322 54717
TIGR04323 54738
TIGR00445 4147
TIGR04324 54749
TIGR04325 54759
TIGR04326 54782
TIGR04327 54788
TIGR04328 54794
TIGR04329 54797
TIGR04330 54801
TIGR04331 54807
TIGR04332 54821
TIGR04333 54842
TIGR00446 4153
TIGR04334 54850
TIGR04335 54853
TIGR04336 54893
TIGR04337 54963
TIGR04338 54986
TIGR04339 55002
TIGR04340 55007
TIGR04341 55011
TIGR04342 55016
TIGR04343 55039
TIGR00447 4158
TIGR04344 55045
TIGR04345 55065
TIGR04346 55091
TIGR04347 55111
TIGR04348 55116
TIGR04349 55129
TIGR04350 55163
TIGR04351 55175
TIGR04352 55180
TIGR04353 55192
TIGR00448 4167
TIGR04354 55215
TIGR04355 55292
TIGR04356 55299
TIGR04357 55309
TIGR04358 55325
TIGR04359 55336
TIGR04360 55346
TIGR04361 55373
TIGR04362 55388
TIGR04363 55404
TIGR00449 4171
TIGR04364 55425
TIGR04365 55436
TIGR04366 55444
TIGR04367 55493
TIGR00450 4180
TIGR00451 4185
TIGR00044 572
TIGR00452 4190
TIGR00453 4193
TIGR00454 4213
TIGR00455 4216
TIGR00456 4222
TIGR00457 4235
TIGR00458 4244
TIGR00459 4248
TIGR00460 4256
TIGR00461 4263
TIGR00045 577
TIGR00462 4266
TIGR00463 4320
TIGR00464 4324
TIGR00465 4334
TIGR00466 4343
TIGR00467 4346
TIGR00468 4349
TIGR00469 4361
TIGR00470 4363
TIGR00471 4366
TIGR00046 589
TIGR00472 4371
TIGR00473 4392
TIGR00474 4398
TIGR00475 4432
TIGR00476 4436
TIGR00477 4440
TIGR00478 4443
TIGR00479 4448
TIGR00481 4453
TIGR00482 4459
TIGR00048 597
TIGR00483 4477
TIGR00484 4481
TIGR00485 4488
TIGR00486 4498
TIGR00487 4507
TIGR00488 4514
TIGR00489 4518
TIGR00490 4521
TIGR00491 4524
TIGR00492 4528
TIGR00049 602
TIGR00493 4536
TIGR00494 4543
TIGR00495 4548
TIGR00496 4552
TIGR00497 4560
TIGR00498 4563
TIGR00499 4569
TIGR00500 4579
TIGR00501 4587
TIGR00502 4591
TIGR00050 636
TIGR00503 4596
TIGR00504 4599
TIGR00505 4603
TIGR00506 4608
TIGR00507 4617
TIGR00508 4624
TIGR00509 4705
TIGR00510 4712
TIGR00511 4716
TIGR00512 4725
TIGR00051 643
TIGR00513 4747
TIGR00514 4752
TIGR00515 4758
TIGR00516 4763
TIGR00517 4766
TIGR00518 4775
TIGR00519 4778
TIGR00520 4783
TIGR00521 4789
TIGR00522 4798
TIGR00052 650
TIGR00005 68
TIGR00523 4802
TIGR00524 4806
TIGR00525 4814
TIGR00526 4823
TIGR00527 4833
TIGR00528 4837
TIGR00529 4841
TIGR00530 4844
TIGR00531 4854
TIGR00532 4859
TIGR00053 654
TIGR00533 4861
TIGR00534 4865
TIGR00535 4870
TIGR00536 4874
TIGR00537 4883
TIGR00538 4886
TIGR00539 4890
TIGR00540 4893
TIGR00541 4910
TIGR00542 4912
TIGR00054 660
TIGR00543 4916
TIGR00544 4929
TIGR00545 4937
TIGR00546 4942
TIGR00547 4960
TIGR00548 4962
TIGR00549 4965
TIGR00550 4983
TIGR00551 4989
TIGR00552 4994
TIGR00055 666
TIGR00553 5003
TIGR00554 5011
TIGR00555 5014
TIGR00556 5022
TIGR00557 5033
TIGR00558 5137
TIGR00559 5220
TIGR00560 5224
TIGR00561 5232
TIGR00562 5235
TIGR00056 673
TIGR00563 5239
TIGR00564 5243
TIGR00565 5253
TIGR00566 5256
TIGR00567 5261
TIGR00568 5266
TIGR00569 5270
TIGR00570 5275
TIGR00571 5281
TIGR00573 5291
TIGR00057 680
TIGR00574 5297
TIGR00575 5309
TIGR00576 5324
TIGR00577 5347
TIGR00578 5361
TIGR00580 5365
TIGR00581 5375
TIGR00583 5383
TIGR00584 5387
TIGR00585 5390
TIGR00058 690
TIGR00586 5409
TIGR00587 5413
TIGR00588 5422
TIGR00589 5428
TIGR00590 5442
TIGR00591 5451
TIGR00592 5458
TIGR00593 5465
TIGR00594 5477
TIGR00595 5486
TIGR00059 697
TIGR00596 5494
TIGR00597 5499
TIGR00598 5503
TIGR00599 5509
TIGR00600 5513
TIGR00601 5518
TIGR00602 5523
TIGR00603 5527
TIGR00604 5534
TIGR00605 5543
TIGR00060 706
TIGR00606 5548
TIGR00607 5552
TIGR00608 5559
TIGR00609 5565
TIGR00611 5574
TIGR00612 5587
TIGR00613 5593
TIGR00614 5608
TIGR00615 5616
TIGR00616 5625
TIGR00061 714
TIGR00617 5628
TIGR00618 5635
TIGR00619 5640
TIGR00621 5647
TIGR00622 5662
TIGR00623 5665
TIGR00624 5669
TIGR00625 5674
TIGR00627 5677
TIGR00628 5681
TIGR00062 722
TIGR00006 84
TIGR00629 5715
TIGR00630 5718
TIGR00631 5731
TIGR00632 5749
TIGR00633 5753
TIGR00634 5772
TIGR00635 5779
TIGR00636 5792
TIGR00637 5802
TIGR00638 5808
TIGR00063 731
TIGR00639 5818
TIGR00640 5826
TIGR00641 5832
TIGR00642 5839
TIGR00643 5842
TIGR00644 5853
TIGR00645 5871
TIGR00646 5874
TIGR00647 5876
TIGR00648 5879
TIGR00064 737
TIGR00649 5882
TIGR00651 5891
TIGR00652 5899
TIGR00653 5912
TIGR00654 5924
TIGR00655 5928
TIGR00656 5935
TIGR00657 5942
TIGR00658 5958
TIGR00659 5968
TIGR00065 758
TIGR00661 5972
TIGR00663 5975
TIGR00664 5984
TIGR00665 5986
TIGR00666 6166
TIGR00667 6171
TIGR00668 6175
TIGR00669 6179
TIGR00670 6182
TIGR00671 6192
TIGR00066 771
TIGR00672 6199
TIGR00673 6203
TIGR00674 6206
TIGR00675 6217
TIGR00676 6232
TIGR00677 6252
TIGR00678 6260
TIGR00679 6300
TIGR00680 6357
TIGR00681 6360
TIGR00067 777
TIGR00682 6363
TIGR00683 6369
TIGR00684 6371
TIGR00685 6375
TIGR00686 6379
TIGR00687 6382
TIGR00688 6386
TIGR00689 6389
TIGR00690 6397
TIGR00691 6403
TIGR00068 783
TIGR00692 6412
TIGR00693 6415
TIGR00694 6433
TIGR00695 6441
TIGR00696 6444
TIGR00697 6448
TIGR00698 6457
TIGR00699 6460
TIGR00700 6464
TIGR00701 6467
TIGR00069 793
TIGR00702 6470
TIGR00703 6475
TIGR00704 6478
TIGR00705 6481
TIGR00706 6485
TIGR00707 6492
TIGR00708 6501
TIGR00709 6505
TIGR00710 6508
TIGR00711 6514
TIGR00070 850
TIGR00712 6520
TIGR00713 6523
TIGR00714 6534
TIGR00715 6538
TIGR00716 6542
TIGR00717 6545
TIGR00718 6552
TIGR00719 6554
TIGR00720 6556
TIGR00721 6567
TIGR00071 886
TIGR00722 6570
TIGR00723 6576
TIGR00724 6582
TIGR00725 6587
TIGR00726 6592
TIGR00727 6602
TIGR00728 6605
TIGR00729 6619
TIGR00730 6625
TIGR00731 6629
TIGR00072 900
TIGR00007 92
TIGR00732 6637
TIGR00733 6646
TIGR00734 6649
TIGR00735 6652
TIGR00736 6662
TIGR00737 6665
TIGR00738 6674
TIGR00739 6693
TIGR00740 6703
TIGR00741 6706
TIGR00073 990
TIGR00742 6715
TIGR00743 6719
TIGR00744 6723
TIGR00745 6726
TIGR00746 6752
TIGR00747 6759
TIGR00748 6767
TIGR00749 6770
TIGR00750 6773
TIGR00751 6778
TIGR00074 997
TIGR00752 6781
TIGR00753 6784
TIGR00754 6790
TIGR00755 6794
TIGR00756 6813
TIGR00757 7061
TIGR00758 7072
TIGR00759 7078
TIGR00760 7084
TIGR00761 7090
TIGR00075 1006
TIGR00762 7101
TIGR00763 7241
TIGR00764 7254
TIGR00765 7258
TIGR00766 7264
TIGR00767 7267
TIGR00768 7278
TIGR00769 7288
TIGR00770 7295
TIGR00771 7301
TIGR00077 1012
TIGR00773 7304
TIGR00774 7312
TIGR00775 7316
TIGR00776 7319
TIGR00777 7327
TIGR00778 7330
TIGR00779 7351
TIGR00780 7354
TIGR00781 7357
TIGR00782 7361
TIGR00078 1020
TIGR00783 7366
TIGR00784 7374
TIGR00785 7377
TIGR00786 7388
TIGR00787 7399
TIGR00788 7408
TIGR00789 7416
TIGR00790 7421
TIGR00791 7435
TIGR00792 7443
TIGR00079 1035
TIGR00793 7461
TIGR00794 7464
TIGR00795 7469
TIGR00796 7479
TIGR00797 7489
TIGR00798 7510
TIGR00799 7521
TIGR00800 7525
TIGR00801 7546
TIGR00802 7561
TIGR00080 1044
TIGR00803 7568
TIGR00804 7578
TIGR00805 7592
TIGR00806 7601
TIGR00807 7607
TIGR00808 7610
TIGR00809 7613
TIGR00810 7617
TIGR00811 7762
TIGR00813 7766
TIGR00081 1048
TIGR00814 7786
TIGR00815 7794
TIGR00816 7808
TIGR00817 7814
TIGR00819 7824
TIGR00820 7826
TIGR00821 7835
TIGR00822 7838
TIGR00823 7842
TIGR00824 7849
TIGR00082 1056
TIGR00825 7853
TIGR00826 7856
TIGR00827 7870
TIGR00828 7873
TIGR00829 7877
TIGR00830 7885
TIGR00831 7905
TIGR00832 7908
TIGR00833 7919
TIGR00834 7924
TIGR00083 1064
TIGR00008 115
TIGR00835 7935
TIGR00836 7946
TIGR00837 7972
TIGR00838 7983
TIGR00839 7993
TIGR00840 7997
TIGR00841 8002
TIGR00842 8014
TIGR00843 8023
TIGR00844 8025
TIGR00084 1071
TIGR00845 8028
TIGR00846 8036
TIGR00847 8044
TIGR00848 8051
TIGR00849 8065
TIGR00851 8068
TIGR00852 8072
TIGR00853 8086
TIGR00854 8095
TIGR00855 8099
TIGR00086 1079
TIGR00856 8112
TIGR00857 8116
TIGR00858 8125
TIGR00859 8141
TIGR00860 8158
TIGR00861 8179
TIGR00862 8194
TIGR00863 8198
TIGR00864 8211
TIGR00865 8213
TIGR00087 1097
TIGR00867 8222
TIGR00868 8230
TIGR00869 8234
TIGR00870 8237
TIGR00871 8251
TIGR00872 8263
TIGR00873 8266
TIGR00874 8277
TIGR00875 8285
TIGR00876 8289
TIGR00088 1106
TIGR00877 8291
TIGR00878 8304
TIGR00879 8315
TIGR00880 8335
TIGR00881 8353
TIGR00882 8361
TIGR00883 8367
TIGR00884 8381
TIGR00885 8394
TIGR00886 8397
TIGR00089 1114
TIGR00887 8412
TIGR00888 8420
TIGR00889 8433
TIGR00890 8436
TIGR00891 8441
TIGR00892 8444
TIGR00893 8451
TIGR00894 8463
TIGR00895 8469
TIGR00896 8479
TIGR00090 1137
TIGR00897 8484
TIGR00898 8487
TIGR00899 8502
TIGR00900 8507
TIGR00901 8517
TIGR00902 8524
TIGR00903 8526
TIGR00904 8528
TIGR00905 8537
TIGR00906 8547
TIGR00091 1229
TIGR00907 8552
TIGR00908 8557
TIGR00909 8560
TIGR00910 8565
TIGR00911 8567
TIGR00912 8573
TIGR00913 8584
TIGR00914 8600
TIGR00915 8608
TIGR00916 8617
TIGR00092 1237
TIGR00917 8646
TIGR00918 8650
TIGR00920 8654
TIGR00921 8659
TIGR00922 8663
TIGR00924 8675
TIGR00926 8678
TIGR00927 8684
TIGR00928 8688
TIGR00929 8701
TIGR00093 1244
TIGR00930 8716
TIGR00931 8734
TIGR00932 8737
TIGR00933 8749
TIGR00934 8766
TIGR00935 8774
TIGR00936 8780
TIGR00937 8790
TIGR00938 8797
TIGR00939 8801
TIGR00094 1254
TIGR00009 128
TIGR00940 8812
TIGR00941 8815
TIGR00942 8818
TIGR00943 8821
TIGR00944 8825
TIGR00945 8828
TIGR00946 8844
TIGR00947 8853
TIGR00948 8863
TIGR00949 8871
TIGR00095 1261
TIGR00950 8879
TIGR00951 8890
TIGR00952 8894
TIGR00954 8907
TIGR00955 8913
TIGR00956 8929
TIGR00957 8938
TIGR00958 8941
TIGR00959 8952
TIGR00962 8968
TIGR00096 1268
TIGR00963 8978
TIGR00964 8998
TIGR00965 9030
TIGR00966 9033
TIGR00967 9047
TIGR00968 9066
TIGR00969 9071
TIGR00970 9079
TIGR00971 9082
TIGR00972 9087
TIGR00097 1274
TIGR00973 9103
TIGR00974 9109
TIGR00975 9128
TIGR00976 9135
TIGR00977 9142
TIGR00978 9145
TIGR00979 9152
TIGR00980 9161
TIGR00981 9165
TIGR00982 9179
TIGR00099 1287
TIGR00983 9183
TIGR00984 9187
TIGR00985 9191
TIGR00986 9196
TIGR00987 9199
TIGR00988 9202
TIGR00989 9205
TIGR00990 9208
TIGR00991 9211
TIGR00992 9214
TIGR00100 1315
TIGR00993 9217
TIGR00994 9220
TIGR00995 9223
TIGR00996 9226
TIGR00997 9249
TIGR00998 9257
TIGR00999 9263
TIGR01000 9270
TIGR01001 9280
TIGR01002 9284
TIGR00101 1323
TIGR01003 9290
TIGR01004 9309
TIGR01005 9312
TIGR01006 9315
TIGR01007 9323
TIGR01008 9331
TIGR01009 9337
TIGR01010 9352
TIGR01011 9360
TIGR01012 9374
TIGR00103 1326
TIGR01013 9380
TIGR01015 9387
TIGR01016 9394
TIGR01017 9403
TIGR01018 9418
TIGR01019 9425
TIGR01020 9434
TIGR01021 9441
TIGR01022 9455
TIGR01023 9463
TIGR00104 1334
TIGR01024 9473
TIGR01025 9487
TIGR01026 9493
TIGR01027 9501
TIGR01028 9513
TIGR01029 9519
TIGR01030 9537
TIGR01031 9545
TIGR01032 9575
TIGR01033 9587
TIGR00105 1340
TIGR01034 9601
TIGR01035 9611
TIGR01036 9619
TIGR01037 9624
TIGR01038 9630
TIGR01039 9637
TIGR01040 9648
TIGR01041 9666
TIGR01042 9677
TIGR01043 9693
TIGR00106 1368
TIGR00010 150
