# Supplementary material for: Accelerating Information Retrieval from Profile Hidden Markov Model Databases
Source: PLoS One. 2016 Nov 22;11(11):e0166358. doi: 10.1371/journal.pone.0166358 (PMC5119741; doi:10.1371/journal.pone.0166358)
Supplement: S1 File — A compressed (.zip) file that contains all the needed scripts for executing any experiment of this work is provided. The similarity matrix is also included. The README file contains the needed details to run these scripts. (ZIP) [file pone.0166358.s001.zip › supported material/connected_component.m]

noOfExp=1;%%  connected component alg. with heuristic rep. and overlapping
cd /exp/runRes
system(strcat('mkdir ',' /exp/runRes/ ',num2str(noOfExp)))
tic
Y = load('/exp/finalResults/prob.txt');

%make sure that the similarity matrix is symmetric 
YY=Y;
for i=1:size(Y,1)
	for j=1:size(Y,2)
		if(i==j)
			Y(i,j)=100;
		else
			Y(i,j)=max(Y(i,j),Y(j,i));
			Y(j,i)=Y(i,j);
		end
		
	end
end


%
%	connected component clustering
%
 simRatio=95;
 simMat=[];
 [row,col]=find(Y>simRatio);
 [bin,ind]=hist(row,size(Y,2));
 simMat(1:size(Y,2),1:max(bin))=-1;
 for sam=1:size(Y,2)
	simMat(sam,1:bin(sam))=find(Y(sam,:)>simRatio);
 end
 clusters=[];
 clusters(1:size(simMat,1))=-1;
 currCluster=1;
 visited=[];
 for ind1=1:size(simMat,1)
	if(max(clusters(simMat(ind1,find(simMat(ind1,:)>-1))))==-1)
		
		queue=simMat(ind1,find(simMat(ind1,:)>-1));
        
		while length(queue)>0
			front = queue(1);
			queue(1)=[];
			clusters(front)=currCluster;
			sprintf('%d --> %d',front,currCluster)
            visited=[visited front];
            newchilds =simMat(front,find(simMat(front,:)>-1));
            newObj= setdiff(newchilds,visited);
			queue= [queue newObj];
            queue = unique(queue);
		end
		currCluster=currCluster+1;
	end
 end

histo(1:currCluster-1)=0;
for i=1:size(clusters,2)
	histo(clusters(i))=histo(clusters(i))+1;
end
histo95=nonzeros(histo);

noOfClusters95 = sum(histo95>1);
noOfOnes95=sum(histo95==1);
K95=noOfClusters95;
clusters95=clusters;
K=noOfClusters95;
%%End graph Clustering 
toc
tic
%% load system profile name convention to map with real profile names
fileID = fopen('/exp/finalResults/det.txt');      
x= textscan(fileID,'%s %d');
fclose(fileID); 
profName = x{1};
profToolName = x{2};
dataIndex = load('/exp/finalResults/resultMatIndex.txt');
system(strcat('mkdir /exp/runRes/',num2str(noOfExp),'/clusters'));
cmd=sprintf('rm -fr /exp/runRes/%d/clusters/*',noOfExp);
system(cmd);

%% choose the representative and copy them to the rep. folder
cmd=sprintf('rm -fr /exp/runRes/%d/clustersHmm/*',noOfExp);
system(cmd);
cmd=sprintf('rm -fr /exp/runRes/%d/clustersHmm2/*',noOfExp);
system(cmd);
system(strcat('mkdir /exp/runRes/',num2str(noOfExp),'/clustersHmm'));

ind=find(histo95>1);
represintatives=[];
for i=1:K
	indd=find(clusters95==ind(i));
	[v,pos]=max(sum(YY(indd,indd))); 
	represintatives(i)=indd(pos);
	cmd=sprintf('ln -s /exp/data/tf13_hhm/%s.a3m.hhm /exp/runRes/%d/clustersHmm/%d.hhm',cell2mat(profName(find(profToolName==dataIndex((indd(pos)))))),noOfExp,i);
	system(cmd);
	i
end

%%
%	renaming the representative profile with the cluster id
%%

system(strcat('mkdir /exp/runRes/',num2str(noOfExp),'/clustersHmm2'));
	
	for i=1:K
	
		fid = fopen(strcat(strcat('/exp/runRes/',num2str(noOfExp),'/clustersHmm/',num2str(i)),'.hhm'),'r');
		A={};
		tline = fgetl(fid);
		A{1} = tline;
		tline = fgetl(fid);
		A{2} = cell2mat( strcat({'NAME'},{'     '},{num2str(i)}));
		L=2;
		while ischar(tline)
			L = L+1;
			tline = fgetl(fid);
			A{L} = tline;
		end
		fclose(fid);
		fid = fopen(strcat('/exp/runRes/',num2str(noOfExp),'/clustersHmm2/',num2str(i),'.hhm'), 'w');
		for k = 1:numel(A)
			if A{k+1} == -1
				fprintf(fid,'%s', A{k});
				break
			else
				fprintf(fid,'%s\n', A{k});
			end
		end
		i
	end
	
	%%%%%% end renaming hmm files

%% move each cluster profiles to its folder
cmd=sprintf('rm -fr /exp/runRes/%d/clusters/*',noOfExp);
system(cmd);

for i=1:K
	cmd=sprintf('mkdir /exp/runRes/%d/clusters/%d',noOfExp,i);
	system(cmd);
	i
end


for sample=1:size(Y,1)
	row = Y(sample,represintatives);
	mmean=mean(row);
	indd=find(row>=mmean);
	for j=1:size(indd,2)
		cmd=sprintf('ln -s /exp/data/tf13_hhm/%s.a3m.hhm /exp/runRes/%d/clusters/%d/%s.hhm',cell2mat(profName(find(profToolName==dataIndex((sample))))),noOfExp,indd(j),cell2mat(profName(find(profToolName==dataIndex((sample))))));
		system(cmd);
	end
	sample
end

%%% create representative DB

subExp=1;% this used to manage many experiment for tuning propose  
system(strcat('mkdir -p /exp/runRes/',num2str(noOfExp),'/subExp/',num2str(subExp)));

cd /exp/hhsuite-2.0.16/lib/hh/scripts

cmd =sprintf(' ./hhblitsdb.pl -o /exp/runRes/%d/subExp/%d/rep_hhmdb -ihhm /exp/runRes/%d/clustersHmm2 -v 0 -cpu 32',noOfExp,subExp,noOfExp);
	system(cmd);


%% build a database for each cluster


for i=1:K	
	cmd =sprintf(' ./hhblitsdb.pl -o /exp/runRes/%d/subExp/%d/K_%d_%d -ihhm /exp/runRes/%d/clusters/%d -v 0 -cpu 32',noOfExp,subExp,K,i,noOfExp,i);
	system(cmd);
	i
end	


%%
%	start testing
%%		


noOfExp=1;%%
fileID = fopen('/exp/finalResults/det.txt');      
x= textscan(fileID,'%s %d');
fclose(fileID); 
profName = x{1};
profToolName = x{2};
dataIndex = load('/exp/finalResults/resultMatIndex.txt');
subExp=1;
K=434;


system(strcat('cd /exp/runRes/',num2str(noOfExp)));

cd /exp/runRes/1

sampleSet=5;
testcase=5;
NoOfCPU=1;
indTime=[];
norTime=[];
acc=[];
orginalAcc=95;
indAcc=95;
noOfbestHits=1;
totalIndTime=0;
totalNormalTime=0;
totalDiscoveredObjUsingNormal=0;
totalDiscoveredObjUsingIndexing=0;
system(strcat( 'mkdir /exp/runRes/',num2str(noOfExp),'/test'));
s=dir(strcat('/exp/runRes/',num2str(noOfExp),'/test/res*'));%%## auto next exp number
noOfRunningExp=size(s,1)+1;
fid = fopen(strcat('/exp/runRes/',num2str(noOfExp),'/test/reslutls_no_',num2str(noOfRunningExp),'_K_',num2str(K),'_CPU_',num2str(NoOfCPU),'_BESTH_',num2str(noOfbestHits),'_OA_',num2str(orginalAcc),'_IA_',num2str(indAcc),'_sample_',num2str(sampleSet),'.txt'),'w');
fprintf(fid,strcat('#orginalAcc=',num2str(orginalAcc),', indAcc=',num2str(indAcc),', NoOfCPU=',num2str(NoOfCPU),', noOfbestHits=',num2str(noOfbestHits),' \n'));
fprintf(fid,'QNo\t\t\t\tIndTime\t\tNorTime\t\t(BHI)\t\t(BHN)\t\tclustNo\t\tProbForBR\tProbForBHI\tProbFor(BHN)\tNBMInd\tNBMNor\tAcc\n'); 
testfiles = dir(strcat('/exp/data/test/samples/sample',num2str(sampleSet),'/*.fasta'));
%testcc=[1 4 5 6 9 26 27 39 40 49 52 53 54 60 61 63 77 87 93];
for i=1:size(testfiles,1)
	fileName =testfiles(i).name;%% testcc(i);	
					
	tic 
	cmd =sprintf('hhsearch -i /exp/data/test/samples/sample%d/%s -d /exp/runRes/%d/subExp/%d/rep_hhmdb_hhm_db -o /exp/runRes/%d/test/1.out -cpu %d -v 0 -z %d  -b 0 -B 0',sampleSet,fileName,noOfExp,subExp,noOfExp,NoOfCPU,noOfbestHits);
	system(cmd);
	cmd = sprintf('e=$(cat test/1.out | wc -l) && head -$(($e-1)) test/1.out | tail -$(($e-10)) > test/1.result');
	system(cmd);
	fileID = fopen('test/1.result');      
	x= textscan(fileID,'%d %d %f %f %f %f %f %d %s %s %s');
	fclose(fileID);  
	ProbForBR=x{3}(1);
	matchedCluster = x{2}(1)
	%%#query form custers HMM db
	
	cmd =sprintf('hhsearch -i /exp/data/test/samples/sample%d/%s  -d /exp/runRes/%d/subExp/%d/K_%d_%d_hhm_db -o /exp/runRes/%d/test/1.out -cpu %d -v 0 -z 1  -b 0 -B 0',sampleSet,fileName,noOfExp,subExp,K,x{2}(1),noOfExp,NoOfCPU);
	system(cmd);																
	indTime(i)=toc;
	%%#query form all HMM db
	tic
	cmd =sprintf('hhsearch -i /exp/data/test/samples/sample%d/%s -d /exp/data/tf13_hhm_db/hhmdb_hhm_db -o /exp/runRes/%d/test/2.out -cpu %d -v 0 -z 1  -b 0 -B 0',sampleSet,fileName,noOfExp,NoOfCPU);
	system(cmd);
	norTime(i)=toc;
	cmd = sprintf('e=$(cat test/1.out | wc -l) &&	head -$(($e-1)) test/1.out | tail -$(($e-10)) > test/1.result');
	system(cmd);

	cmd = sprintf('e=$(cat test/2.out | wc -l) &&	head -$(($e-1)) test/2.out | tail -$(($e-10)) > test/2.result');
	system(cmd);
	fileID = fopen('test/1.result');      
	x= textscan(fileID,'%d %d %f %f %f %f %f %d %s %s %s');
	fclose(fileID);
	fileID = fopen('test/2.result');      
	y= textscan(fileID,'%d %d %f %f %f %f %f %d %s %s %s');
	fclose(fileID);
	OrginalSol=unique(y{2}(find(y{3}>=orginalAcc)));
	NewSol=unique(x{2}(find(x{3}>=indAcc)));					
	acc(i)=(sum(ismember(OrginalSol,NewSol))/size( OrginalSol,1))*100;	
	fprintf(fid,'%s\t\t%0.2f\t\t%0.2f\t\t%d\t\t%d\t\t%d\t\t\t%0.2f\t\t%0.2f\t\t%0.2f\t\t\t%d\t\t%d\t\t%0.2f\n',fileName,indTime(i),norTime(i),x{2}(1),y{2}(1),matchedCluster,ProbForBR,x{3}(1),y{3}(1),size(NewSol,1),size(OrginalSol,1),acc(i)); 
	fileName

	
	totalDiscoveredObjUsingNormal=totalDiscoveredObjUsingNormal+size( OrginalSol,1);
	totalDiscoveredObjUsingIndexing=totalDiscoveredObjUsingIndexing+size( NewSol,1);

end
time_eff=mean(indTime./norTime);
acc=totalDiscoveredObjUsingIndexing/totalDiscoveredObjUsingNormal;
fprintf(fid,'\n-----------------------------------------------------------------------------------\n');
fprintf(fid,'\nTIME_EFF = %f, ACC = %f, TNBMInd = %f, NBMNor = %f\n',time_eff,acc,totalDiscoveredObjUsingIndexing,totalDiscoveredObjUsingNormal);

fclose(fid);
