# Supplementary material for: Accelerating Information Retrieval from Profile Hidden Markov Model Databases
Source: PLoS One. 2016 Nov 22;11(11):e0166358. doi: 10.1371/journal.pone.0166358 (PMC5119741; doi:10.1371/journal.pone.0166358)
Supplement: S1 File — A compressed (.zip) file that contains all the needed scripts for executing any experiment of this work is provided. The similarity matrix is also included. The README file contains the needed details to run these scripts. (ZIP) [file pone.0166358.s001.zip › supported material/step_3.m]

cd /exp/
files=dir('/exp/out/*.out');  
fid = fopen('/exp/finalResults/det.txt','w');
query(1:size(files,1)) = -1;
for i=1:size(files,1)
	

    fileID = fopen(strcat('/exp/out/',files(i).name));
   
    q=fgetl(fileID);
	none=fgetl(fileID);% skip line
	none=fgetl(fileID);% skip line
	none=fgetl(fileID);% skip line
	none=fgetl(fileID);% skip line
	none=fgetl(fileID);% skip line
	name=fgetl(fileID);
    fclose(fileID);

    space = findstr(q, ' ');
    q = strtrim(q(space(1)+1:end));
	query(i)=str2num(q);
	name =  regexprep(name,' +',' ');
    tok =  textscan(name, '%s', 'delimiter', ' ');
	tmp = str2mat(tok{1}(4));
	name = tmp(length(tmp)-16:end);
	name = name(1:length(tmp)-8)
    fprintf(fid,'%s %s\n',name,q); 
    
end
fclose(fid);


mkdir /exp/finalResults
cd /exp/formatedRes


clear all
fileID = fopen('/exp/finalResults/det.txt'); 
	temp= textscan(fileID,'%s %d');
fclose(fileID); 

query = temp{2};
 
files=dir('*.out');  

o=[1:4284]; 
prob_r(4284,4284) = 0;
[r,ind2]=sort(query);  
 for i=1:size(files,1)    
	files(i).name  
	fileID = fopen(files(i).name);      
    x= textscan(fileID,'%d %d %f %f %f %f %f %d %s %s %d');
	fclose(fileID);  
  
	u=x{2};
	y=[x{3} x{4} x{5} x{6}];
	[rr,ind]=unique(u,'first');   
	missed=setdiff(o,ind); 
	missed2=setdiff(r,rr); 
	u(missed)=missed2; 
	[rr,ind]=unique(u,'first');% sort the result. To put each value in its correct column place.
	y(missed,1)=min(y(:,1)); % set missed item with the minimum prob. score achieved, this fair since the missed item does not appear in the list for dissimilarity issue. so get the minimum score in all comparisons works fine.		  
	prob_r(i,:)= y(ind,1)';
 	
  end 
 
   prob_r2=prob_r(ind2,:);% sort the result. To put each row in its correct place.


dlmwrite('/exp/finalResults/prob.txt',prob_r2,' ');
dlmwrite('/exp/finalResults/resultMatIndex.txt',query(ind2),' ');

%%%%%%%%%%%%%%%%%%%%%%%%%%
