# Supplementary material for: Accelerating Information Retrieval from Profile Hidden Markov Model Databases
Source: PLoS One. 2016 Nov 22;11(11):e0166358. doi: 10.1371/journal.pone.0166358 (PMC5119741; doi:10.1371/journal.pone.0166358)
Supplement: S1 File — A compressed (.zip) file that contains all the needed scripts for executing any experiment of this work is provided. The similarity matrix is also included. The README file contains the needed details to run these scripts. (ZIP) [file pone.0166358.s001.zip › supported material/step_2.sh]

#!/bin/sh
export PATH=$PATH:/exp/hhsuite-2.0.16/scripts/
export PATH=$PATH:/exp/hhsuite-2.0.16/bin/
export HHLIB=/exp/hhsuite-2.0.16/

## Variables

threads=32

##


cd /exp/data/tf13_a3m_updated/

i=1;

for entry in *;do 
hhmake -i $entry -o $entry.hhm & 

if [ $(($i %$threads)) -eq 0  ] 
then  wait;
fi
((i++))
done
mv *.hhm ../tf13_hhm

$HHLIB/lib/hh/scripts/hhblitsdb.pl -o /exp/data/tf13_hhm_db/hhmdb -ihhm /exp/data/tf13_hhm -v 0 -cpu $threads


cd /exp/data/tf13_hhm
declare -a arr
i=0
for f in *; do arr[$i]="$f"; ((i++)); done

k=1
for ((x=0; x<$i; ++x )) ; do
		hhsearch -i /exp/data/tf13_hhm/${arr[$x]} -d /exp/data/tf13_hhm_db/hhmdb_hhm_db -o /exp/out/arr[$x]."out" -cpu $threads -v 0 -z 5000 -Z 5000 -norealign &
if [ $(($k %8)) -eq 0  ] 
then  wait;
fi
((k++))
done

cd /exp/out
declare -a arr
i=0
for f in *; do arr[$i]="$f"; ((i++)); done
cd ..
k=1

for ((x=0; x<$i; ++x )) ; do

	head -4293 out/${arr[$x]}| tail -4284 |sed -r 's/[\( \) ]/ /g' >> formatedRes/${arr[$x]} &
	
	if [ $(($k %8)) -eq 0  ] 
	then  wait;
	fi
	((k++))

done
