# Supplementary material for: Accelerating Information Retrieval from Profile Hidden Markov Model Databases
Source: PLoS One. 2016 Nov 22;11(11):e0166358. doi: 10.1371/journal.pone.0166358 (PMC5119741; doi:10.1371/journal.pone.0166358)
Supplement: S1 File — A compressed (.zip) file that contains all the needed scripts for executing any experiment of this work is provided. The similarity matrix is also included. The README file contains the needed details to run these scripts. (ZIP) [file pone.0166358.s001.zip › supported material/prob.txt]

100 0.1 0.2 0.1 0 0.1 0.1 0.3 1.1 0.1 0.2 0.1 0.5 0.1 0.1 0.1 0.1 0.3 0.3 0.3 0.2 0.1 0.2 0.1 0.1 0.1 0 1 0.6 0.1 0.1 0.1 0.1 0.1 0.1 0.2 0.1 0.1 0.1 0.1 0.8 0.1 0.1 0.2 0 0.2 0.2 0.4 0.1 0.1 0.1 0.1 0.1 0.1 0.2 0.1 0.1 0.2 0.1 0.5 0.1 0.1 0.1 0 0.1 0.3 0.1 0.4 0.1 0 0.1 0 0.1 0.1 0.1 0.1 0.3 0.4 0.1 0.1 0.2 0.2 0.1 0 0 0.1 0.2 0.1 0.1 0.1 0.1 0.1 1.9 0 0.1 0.4 0.3 0.1 0.1 0.1 0.3 0 0.2 0.2 0.1 0 0.1 0.1 0 0.2 0 0.2 0.2 0.1 0.1 0.1 0.1 0 0.3 0.4 0.1 0.1 0.1 0.1 0.1 0.2 0.1 0.1 0.1 0.1 0.2 0.1 0.1 0.1 0.6 0.1 0 0.2 0 0.1 0.3 0.2 0.1 0.1 0.1 0.1 0.1 0.1 0.1 0.1 0.4 0 0.1 0.2 0.1 1.8 0.2 0.2 0.1 0.1 0.1 0.4 0.2 0.1 0.5 0.1 0.1 0 0.1 0.4 0.1 0.2 0.1 0 0.2 0.2 0.2 0.1 0.1 0.1 0.2 0.1 0.2 0.1 0 0.1 0 0.1 0.1 0.1 0 0.1 0.1 0.1 0.2 0 0.1 0.1 0.1 0.2 0 0.3 0 0.1 0.2 0.2 0.1 0.2 0.1 0.1 0.1 0.3 0.1 0.1 0.2 0.1 0.1 0.2 0.1 0 0.1 0.1 0.1 0.1 0.2 0.1 0.1 0.1 0.4 0.2 0 0.1 1.4 0.1 0 0.1 0.4 0.1 0.4 0.2 0.2 4 0.2 0.1 0 0.1 0.2 0.1 0 0.1 0.1 0.1 0.6 0.5 0.2 0 0.1 0.2 0 0.1 0.1 0.3 0.5 0.1 0.1 0.4 0.1 0.5 0.1 0.2 0.2 0.1 0.1 0.1 0.1 0.2 0.1 0.1 0.2 0.1 0.1 0 0.1 0.3 0 0 0.2 2.7 0.1 0.1 0.2 0.1 0.1 0.1 0.1 0.1 0 0.1 0.1 0.2 0.1 0.1 0.1 0.1 0.1 0.1 0.1 0.1 0.1 0.1 0.1 0.3 0.1 0.2 0.2 0.1 0.1 0.1 0.1 0.1 0.2 0.3 0.1 0.1 0 0.1 0.1 0 0.1 0.1 0.1 0.2 0.1 0.1 0.2 0.5 0.2 0.1 0.2 0.1 0.2 0.1 0.1 0 0.1 0.2 0.1 0 0.1 0 0.1 0.1 0.1 0.1 0 0 0 0.7 0.2 0.2 0 0.1 0 0 0.6 0 0.1 2.1 0.1 0.1 0 0.1 0 0.1 0.2 0.1 0.1 0.2 0.1 0.1 0 0.1 0.1 0.1 0.1 0.1 0.1 0.1 0.1 0.1 0.1 0 0.2 0.1 0.1 0 0.1 0.1 0.1 0.2 0 0.2 0.1 0.1 0.2 0.2 0.1 0.1 0.6 0.1 0.1 0.2 0.1 0 0.1 0 0.3 0.1 0.2 0.1 0.1 0.1 0.8 0.8 0.1 0.2 0.1 0.3 0.1 0.1 0.1 0.2 0.1 0.2 1.4 0 0.1 0 0.1 0.1 0.1 0.1 0.2 0.1 0.2 0.1 0.1 0.3 0.1 0.1 0.1 0.1 0.2 0.5 0 0.1 0.1 0 0.1 0.1 0.2 1.1 0.4 0.1 0.1 0.1 0.1 0 0.1 0.1 0.1 0.1 0.2 0.1 0.1 0.3 0 0.2 0.1 0 0.1 0 0 0.1 0.1 0.1 0.2 0.1 0.1 0.1 0.1 0.1 0.2 0.4 0 0.1 0.1 0.5 0.1 0 0.2 0.1 0.1 0.1 0 0 0.1 0 0.1 0.1 0.1 0.1 0.1 0.4 0.1 1.1 0.1 0.2 0.3 0.2 0.1 0.3 0.1 0 0.1 0.1 0.7 0 0.1 0.1 0.1 0 0.1 0.1 0.1 0.1 0.1 0.2 0.2 0.1 0.1 0.1 0.1 0.1 1 0.1 0.1 0.1 0.1 0.2 0.2 0.3 0.1 0.1 0.1 0.1 0.1 0.1 0.2 0 0.3 0 0.1 0.9 0.2 0.1 0.1 0 0.1 1.7 0.1 0.1 0.1 0.1 0 0.1 0.1 0.2 0.1 0.1 0.2 0.2 0.1 0.1 0.1 0 0.1 0.2 0.1 0.2 0.4 0.3 0.1 0 0.1 0.3 1.7 0.1 0.1 0.1 0.1 0.2 0.8 0.1 0.1 0.3 0.1 0.1 0.1 0.1 0.1 0.2 0 0 0.1 0 0.1 0.2 0.3 0.1 0.1 0 0 0.1 0.2 0.1 0.1 0.1 0.4 0.1 0.1 0 0 0.1 0.2 0.1 0.2 0.2 0.1 0.1 0.1 0.3 0 0.1 0 0.1 0.1 0.1 0 0.1 0.1 0.1 0.1 0.1 0.1 0.1 0.1 0.2 0.2 0.1 0.1 0.3 0.5 0.1 0.1 0.1 0 0.5 0.4 0 0.1 0.1 0.1 0.1 0.6 0.1 0.4 0.1 0 0.1 0.1 0.1 0.1 0.2 0.1 0.1 0.1 0.1 0 0.1 0.1 0.1 0.2 0.1 0 0.1 0 0 0.1 0.5 0.1 0.1 0.1 0.1 0.1 0.1 0.4 0.3 0.1 0.3 1.1 0.1 0.2 0.1 0.2 0.2 0.2 0.1 0.1 0.1 0.5 0.3 0.1 0.1 0.1 0.2 0.1 0.8 0.1 0.1 0.1 0.3 0.2 0 0.1 0.1 0 0.3 0.1 0.2 0.1 0.1 0.1 0.1 0.1 0.1 0.1 0.4 0.1 0.1 2.2 0.1 0.1 0.1 0.1 0.1 0.2 0 0.1 0 0.4 0.1 0.1 0 0 0.1 0 0.1 0.1 0.1 0 0 0.2 0.1 0.1 0.2 0.1 0.2 0 0.1 0.1 0 0 0.1 0.1 0.1 0.1 0.1 0.1 0.1 0.1 0.1 0.1 0.5 0.1 0.1 0.2 0.1 0 0.1 0.1 0.1 0.1 0.1 0.1 0 0.1 0 0.1 0.2 1.7 0.1 0.1 0.1 0.6 0 0.1 0.1 4.7 0.3 0.3 0.1 0 0.1 0 0 0.2 0.1 0 0 0 0.2 0 0.1 0.1 0 0.2 0.1 0.1 0 0.1 0.2 0 0 0 0.1 0 0.1 0.1 0 0.1 0.2 0.1 0.1 0 0.2 0.1 0.1 0.1 0.1 0.1 0.1 0.1 0.1 0 0 0.1 0.1 0.2 0.3 0 0.1 0.1 0.1 0.1 0.1 0.1 0.1 0.1 0.1 0 0.1 0.1 0 0.1 0 0.2 0.1 0.1 0.2 0 0.1 0.1 0.1 0.1 0.1 0 0 0.5 0 0.2 0.1 0.1 0.2 0.1 0.1 0.1 0 0 0.1 0 0.1 0.6 0.1 0.1 0.1 0.2 0.1 0.1 0.2 0.2 0.1 0 0 0 0.1 0 0.1 0.1 0.1 0.1 0.1 0.1 0 0.1 0 0.1 0.1 0.1 0.2 0.1 0.2 0.1 0 0.1 0.7 0.1 0.1 0.1 0.1 1.5 0.1 0.2 0.1 0.1 0.4 0.1 0.2 0 0.1 0.1 0.1 0.1 0.1 0.3 0.1 0 0 0.7 0.1 0 0.2 0.1 0.3 0.1 0.2 0.3 0.2 0.5 0 0.1 0.1 0.1 0.3 0.1 0.1 0.3 0.6 0.2 0.1 0 0.1 0.3 0.1 0.2 0.2 0 0.1 0.2 0.1 0.5 0.2 0.2 0 0.1 0.1 0.5 0.1 0 0.1 0.1 0.2 0.3 0.4 0.1 0 0.1 0.4 0.1 0.3 0.1 0 1 0.2 0.1 0 0.1 0.8 0.1 0.1 0.2 0.3 0.2 0.7 0 0.1 0.2 0.2 0.4 0.1 0.1 1.4 0.1 1.3 0.1 0.1 0.1 0 0.1 0.1 0.1 0.1 0.1 0.3 0.1 0.1 0.1 0.1 0.3 0.4 0.1 0 0.1 0.1 0.2 0.1 0.1 0 0.1 0.1 0.1 0.1 0.1 0.1 0.2 0.1 0.7 0.1 0.1 0.1 2.4 0.2 0.1 0.1 0.1 0.1 0.3 0.1 0.1 0.1 0.2 0.1 0.1 0.1 0 0 0.1 1.7 0.1 0.2 0.2 0.1 0.1 4.9 0.1 0.1 0.1 0.1 0 0 0.1 0.1 0.1 0 0 0.1 0.1 0 0.1 0.1 0.1 0.2 0.1 0.6 0.1 0.1 0.1 0.1 0.1 0.1 0 0.1 0.1 0.2 0.1 0.2 0.1 0.1 0.1 0.1 0.1 0.1 0 0.1 0.1 0.1 0 0.1 0.2 0.1 0.1 0 0.7 0.2 0.2 0.1 0.1 0 0.2 0 0.2 0.1 0.1 0.1 0.1 1.1 0.1 0.2 0.1 0.1 0 0.1 0.2 0.1 0.4 0.2 0 0.1 0 0.1 0.1 0.1 0.1 0.1 0 0.1 0 0.1 0.1 0.1 0 0.1 0.2 0.4 0.1 0.2 0.1 0.1 0.1 0.1 0.1 0.1 0.2 0.1 0 0 0.1 0.1 0.1 0.3 0.1 0.1 0.1 0.2 0.1 0.3 0.1 0.1 0.4 0 0.2 0.2 0.1 0.2 0.1 0.1 0.1 0.1 0.2 0.1 0.1 0 0.2 0.2 0.1 0.1 0.2 0.2 0.1 0.1 0.1 0 0.1 0.1 0.1 0.1 0 0.1 0.1 0.1 0 0.1 0 0.1 0.1 0.1 0.1 0 0 0.1 0.1 0 0.1 0.4 0.2 0.1 0.1 0.1 0.1 0.2 0.4 0.2 0.1 0 0.1 0.1 0.2 0.2 0.1 0.2 0.1 0.1 0.1 0.1 0 0.1 0.1 0 0 0.1 0.1 0.1 0.1 0.1 0.2 0.1 0.1 0.1 0.2 0.2 0.1 0.1 0.1 1.4 0.3 0.2 0.1 0 0.1 0.2 0.3 0.2 0.1 0.3 0.1 0 0.2 0.1 0.1 0.1 0.1 0.1 0.1 0.1 0.1 0.1 0.1 0.3 0 0.1 0.1 0.1 0 0.1 0.1 0 0.1 0 0.1 0.1 0.1 0.2 0.1 0.1 0 0.1 0.5 0.3 0.2 0.1 0.1 0.1 0.1 0.1 0 0.4 0.1 0.7 0.2 0 0 0.1 0.1 0.1 0.1 0.1 0.1 0 0.3 0.2 0.2 1.1 0 0.1 0.1 0 0.2 0.1 0.2 0.1 0.1 0.1 0.1 0.1 0.8 0.2 0.1 0.1 0 0.1 0.8 0.1 0.1 0.2 0 0 0.1 0.1 0.1 0.1 0.1 0 0.1 0 0 0.1 0.1 0.1 0.1 0.1 0.3 0 0.5 0 0.1 0.1 0.1 0.4 0.1 0.2 0.1 0.1 0.1 0.1 0.1 0.1 0.1 0.2 0.1 0.1 0.1 0.1 0.1 0.1 0.1 0.1 0 0.1 0.1 0.1 0 0.1 0.2 0.1 0.1 0 0 0.5 0 0.2 0 0.1 0.1 0.1 0.1 0.1 0.1 0.2 0.1 0.1 0.1 0.2 0.1 0.1 0 0.1 0 0.3 0.1 0.1 0.1 0 0.1 0.1 0.2 0.1 0.1 0.1 0 0.1 0.6 0.1 0.1 0 0.1 0 0 0.1 0.1 0.1 0 0 0.2 0.2 0.1 0.1 0.3 0.1 0.1 0.1 0.1 0.1 0.1 0.1 0.3 0.3 0 0.1 0.2 0 0.1 0.1 0.1 0.1 0.1 0.1 0 0 0.3 0.1 0.1 0.1 0 0 0.1 0.1 0 0.1 0 0.1 0.1 0.3 0.3 0.6 0.1 0 0.2 0.3 0 0.1 0.1 0.1 0.1 0.1 0.1 0.2 0.1 0.1 0 0.1 0 0.1 0.1 0.1 0 0.1 0.1 0 0.2 0 0.2 0.1 0.2 0.2 0 0.1 0.1 0 0 0.3 0 0.2 0.1 0 0.1 0.1 0.1 0.1 0.1 0.2 0.3 0.1 0.1 0.1 0.1 0.1 0.3 0.1 0.1 0.1 0.1 0.1 0 1.1 0.1 0 0.1 0 0.1 0.1 0.2 0 0.1 0.1 0.1 0.2 0 0 0.4 0.1 0.1 0.4 0.1 0.1 0.1 0.1 0 0.1 0.6 0 0.1 0.2 0 0.2 0.6 0.1 0.1 0.2 0.1 0.6 0.1 0.7 0.1 0 0.1 0.1 0.1 0.8 0.1 0 0.2 0.1 0.1 0.1 0.4 0.1 0.1 0.1 0.1 0.1 0.1 0.1 0.1 0.1 0.1 0.3 0.1 0 0.3 0.2 0.1 0 0.1 0.1 0.1 0.1 0.1 0.2 0.3 0.1 0 0.1 0.1 0 0.1 0.4 0.1 0.1 0.1 1.9 0.6 0.2 0.2 0.1 0 0 0.1 0.1 0.5 0.2 0.1 0.1 0.1 0.1 0.1 0.1 0.2 0.1 0.1 0.1 0.1 0.1 0.1 0.5 0.5 0 0.1 0.1 0.1 0.3 0 0.1 0.6 0.1 0.1 0.3 0.1 0.1 0.1 0.1 0.1 0.2 0.1 0.1 0.1 0.2 0 0.1 0.1 0 0.1 0.1 0.1 0 0.1 0.4 0.7 0.1 4.2 0.9 0.1 0 0.8 0 0 0.1 0.1 0.1 0.1 0 0.1 0.4 0.1 0.2 0.1 0.1 0.1 0.3 0.1 0.1 0.1 0.3 0 0.1 0.1 0.1 0 0.1 0.1 0.1 0.1 0.1 0.1 0.1 0.1 0.8 0.2 0 0.1 0 0.1 0.5 0.1 0.1 0.1 0.1 0.3 0.1 0.1 0.1 1.5 0 0.1 0 0 0.1 0 0.1 0.1 0.1 0.1 0.2 0.1 0.2 0.2 0.1 0.1 0.1 0.1 0 0.1 0.2 0.1 0.1 0 0 0.1 0 0.1 0.1 0 0 0.1 0.2 0 0.1 0.1 0.1 0.1 0.1 0.1 0.1 0.8 0 0.1 0.1 0 0.1 0.1 0.1 0 0 0.1 0 0.1 0.1 0.2 0.1 0.1 0.1 0 0.1 0 0 0.1 0.3 0.1 0.1 0.3 0.1 0.5 0.1 0.1 0.1 0 0.1 0 0.1 0.1 0.1 0.1 0.4 0.4 0.1 0.1 0.2 0.1 0.1 0.1 0.1 0.2 0.2 0 0.2 0.1 0.1 0.1 0.1 0.3 0.1 0.1 0.1 0.1 0.1 0.1 0.1 0.1 0.1 0.1 0.1 0.4 0.1 0.3 0 0.1 0.2 0.3 0.1 0.1 0.1 0.1 0.1 0.1 0.1 0.1 0 0.1 0.2 0.9 0.1 0.1 0.1 0.1 0.1 0.1 0.1 0.1 0.1 0.1 0.1 0.1 0.2 0.1 0.2 1.7 0.4 0.2 0.1 0.2 0.1 0.1 0.2 0.3 0.1 0.1 0.6 0.3 0.4 0.1 0.4 0.2 0.1 0.2 0.2 0.1 0.1 0.2 0.3 0.2 0 0.1 0.1 0.1 0.1 0.1 0.1 0.1 0.2 0.1 0.3 0.1 0.1 0.2 0.1 0.1 0.2 0 0.1 0.1 0 0.2 0.1 0.1 0.1 0.1 0 0.1 0.1 0.1 0.3 0.2 0.1 0 0 0.1 0.1 0.1 1.9 0.1 0.2 0.1 0.1 0.1 0.1 0 0.1 0.3 0.5 0.1 0.4 0.1 0.1 0 0 0.2 0.4 0.1 0.2 0.1 0.2 0.1 0.1 0.1 0 0.1 0.1 0.1 0.2 0.1 0.2 0.1 0.2 1.1 0.1 0.1 0.4 0.7 0.2 0.6 0.1 0.1 0.1 0.1 0 0.1 0 0.2 0.1 0.1 0.1 0.1 0.1 0.2 0.2 0.1 0.2 0.1 0.2 0 0.1 0.1 0.1 0.1 0.2 0 0.1 0 0.2 0.1 0.1 0.1 0.1 0.1 0 0.1 0.1 0.1 0.1 0.1 0.1 0 0.2 0.1 0.1 0 0.1 0.1 0.1 0.1 0.2 0.1 0.1 0.1 0.1 0.1 0.1 0.5 0 0.1 0.1 0.1 0.1 0.2 0.1 0 0.2 0.2 0 0.2 0.1 0 0.2 0.2 0.1 0.1 0.1 0.2 0.8 0.1 0.1 0.1 0.1 0.1 0.1 0.1 0.2 0.1 3.4 0.1 0.1 0 0.2 0.1 0.2 0.2 0.2 0.1 0.6 0.1 0.1 0.2 0.2 0.3 0.1 0.2 0.1 0.2 0.2 0 0.1 0.2 0.4 0.1 0.3 0.1 0.1 0.1 0.1 0.4 0.2 0.1 0.1 0.2 0.4 1.1 0.1 0 0.1 0.1 0.1 0.1 0.1 0 0 0.2 0.1 0.1 0.2 0.3 0.1 0 0 0.1 0.3 0.1 0 0.2 0.2 0 0.2 0.2 0.1 0.1 0.1 0.1 0.1 0.1 0.1 0.1 1.3 0.1 0.1 0.1 0.1 0.1 0.1 0.5 0.1 0.1 0.3 0.3 0.1 0.2 0.1 0.1 0.1 0.1 0.1 0.4 0.1 0 0.1 0.1 0.1 0.1 0.2 0.1 0.1 0.1 0.1 0.1 0.1 0 0.1 0.1 0.2 0.1 0.3 0.1 0.2 0.1 0 0.1 0.1 0.4 0.1 0 0.4 0.1 0.1 0.1 0.3 0.1 0.2 0.1 0.1 0.1 0.1 0 0.2 0.2 0.2 0.1 0.1 0.1 0.2 0.1 0 0 0.1 0.1 0.1 0.1 0.1 0.3 0.1 0.1 0.1 0.3 0.1 0.6 0.5 0.2 0.1 0.1 0 0.4 0.2 0.1 0.1 0 2.3 0.2 0.1 0.1 0 0.1 0.1 0.1 0.2 0.1 0.1 0.1 0.4 0.2 0 0.1 0.2 0.1 0.2 0.1 0.1 0.3 0.5 0 0.1 0.1 0.4 0 0.1 0.1 0.1 0 0.1 0.1 0.2 0.1 0.2 0.2 0.3 0.1 0.1 0.1 0.1 0.1 0.1 0.1 0.1 0.1 0.1 0.1 0.2 0.6 0.2 0.1 0.1 0.1 0.1 0.1 0.1 0.2 0.1 4.2 0.2 0 0.2 0.1 0 0.1 0.1 0.1 0.1 0.2 0.3 0 0.1 0.2 0.1 1.2 0.1 0.2 0.1 0.1 0.1 0.1 0.5 0.3 0.1 0.1 0.2 1.1 0.1 0.2 0.1 0.2 0.2 0.1 0.3 0.1 0.1 0.2 0.1 0.6 0.1 0.1 0 0.1 0.1 0.2 0.1 0 0.1 0.2 0.1 0.1 0.4 0.2 0.1 0.1 0.1 0.1 0.1 0.2 0.1 0.1 0 0.1 0.1 0.2 0 0.1 0 0 0 0.1 0.1 0.6 0.1 0.1 0 0.2 0.1 0.1 0 0.1 0.7 0.2 0.1 0 0 0 0 0.1 0.1 0.1 0.2 0.1 0.1 0.1 0 0.1 0.1 0.1 0.1 0.1 0.1 0.3 0.1 0.1 0.2 0.2 0.7 0.1 0.1 0.7 0.1 0.3 0.2 0 0.6 0 0.1 0.9 0.1 0.6 0.1 0.2 0.1 0.1 0.1 0.1 0 0 0.2 0.1 0.1 0.1 0.1 0.1 0.1 0.1 0.1 0.2 0.1 0 0.2 0 0.2 0.1 0 0.4 0 0.1 0 0 0.1 0.4 0 0.1 0.1 0.1 0.1 0.2 0 0.1 0.1 0.1 0.1 0.1 0.1 0 0.2 0.1 0.1 0 0 0.1 0 0.1 0 0.2 0.1 0.1 0.1 0.2 0 0.1 0.1 0.2 0 0.1 0.3 0.1 0 0.2 0.1 0.1 0.1 0.1 0.1 0 0.1 0.2 0.1 0.1 0.1 0.1 6.4 0.1 0.1 0.1 0 0.1 0 0.2 0.1 0.1 0.1 0 0.1 0.1 0.1 0.2 0.1 0.1 0.2 0.1 0.1 0.2 0.4 0.2 0.1 0.1 0.1 0.1 0.1 0.2 0.2 0.1 0.2 0 0.1 0.3 0.1 0.2 0.4 0.1 0 0.5 0 0.7 0.1 0.1 0.1 0 0.1 0.1 0.1 0.1 0 0 0.1 0.2 0 0.1 0.1 0.2 0 0.6 0.1 0.2 0.1 0.1 0 0.1 0.2 0.2 0.1 0 0.4 0.6 0.3 0.3 0.2 0.1 1.1 0.3 0.2 0.2 0.3 0.2 0 0.1 0.2 0.1 0.3 0.1 0.3 0.1 0 0.1 0.2 0.2 0.2 0.2 0.2 0.1 0.3 0.1 0.3 0.2 0.1 0.9 0.9 0.1 1.2 0.2 0 0 0 0.7 0.1 0.5 0.3 0.1 0.1 0 0.1 0.1 0.1 0.1 0 0.1 0.4 0 0.1 0.1 0.1 0.2 0 0.3 0 0.9 0.1 0.1 0.1 0.3 0.1 0.1 0.1 0.1 0.2 0.1 0.1 0.1 0.1 0.2 0.1 0.1 0.3 0.1 0.1 0.1 0.6 0.1 0.1 0.1 0.1 0 0.8 0.1 0.2 0.2 0.1 0.1 0 0 0 0.1 0.2 0.1 0.1 0 0.1 0.2 0.1 0.1 0 0.1 0.1 0.1 0 0.1 0 0.6 0.1 0.1 0.3 0.1 0.1 0.1 0.1 0.1 0.1 1 0.5 0.2 0.2 0.1 0 0.1 0.1 0.1 0.1 0.1 0 0.1 0.1 0.3 0.1 0.2 0.1 0 0 0.1 0.9 0.2 0.1 0.1 0.2 0.4 0.1 0.1 0.1 0.1 0.1 0.1 0.1 0.1 0.1 0.2 0.1 0.1 0 0.1 0.1 0.1 0.1 0.1 0.1 0.1 0 0.1 0.1 0.1 0.1 0.2 0.6 0.1 0.1 0.1 0.1 0.1 0.1 0 0.2 0.4 0.1 0.1 0.2 0.1 0 0.4 0 0.1 0.1 0.1 0.1 0.2 0.2 0.1 0.1 0.1 0.1 0.1 0.1 0.1 0.2 0.2 0.1 0.1 0 0.1 0.3 0.1 0 0.1 0 0.1 0.1 0.2 0.1 0.3 0.5 0 0.2 0 0.2 0.6 0.3 0.1 1.4 0.2 0.5 0.2 0.1 0.1 0 0.1 0.1 0.4 0.2 0 0 0.1 0.1 0 0 0.3 0 0.2 0.1 0 0.1 0.3 0.1 0.2 0.1 0.1 0.2 0.1 0.1 0.1 0.1 0.2 0.1 0.1 0.2 0.4 0.2 0.1 0.1 0.1 0.2 0.1 0.1 0.3 0.1 0.2 0.1 0.2 0.1 0.4 0.1 0.1 0.1 0.5 0.1 0.1 0.1 0.1 0.1 0.2 0.1 0 0.1 0.1 0.1 0.1 0.3 0.1 0 0.1 0.2 0.3 0.1 0.1 0.1 0.1 0.1 0.1 0.3 0.1 0.2 0.1 0.1 0.1 0.1 0.6 0.1 0.5 0.1 0 0.2 0.1 0.1 0.1 0.1 0.6 0 0 0.3 0.1 0.2 0.3 0.1 0.1 0.3 0.1 0.1 0.1 0 0.2 0.1 0.1 0.1 0.1 0.2 0.1 0 0.1 0 0.1 0.1 0.1 0.4 0 0.1 0.1 0.1 0.1 0 0.1 2.6 0 0.1 0.1 0.2 0.8 0.1 0.1 0.1 0.1 0.1 0 0.1 0.1 0.1 0.2 0.1 0.1 0.2 0.2 0.1 0.2 1.4 0 0 0.4 0.2 0.1 0.1 0.1 0 0.1 0.7 0.5 0.1 0.1 0.1 0.1 0.2 0.2 0.1 0.1 0.3 0 0 0.1 0.1 0.1 0.1 0.1 0.1 0.1 0.2 0.1 0 0.2 0.1 0.1 0.2 0.3 0 0.1 0.1 0 0.2 0.1 0.2 0.2 0.1 0 0 0.2 0.1 0.1 0.2 0.1 0 0.1 0 0 0 0 0.1 0 0.1 0.1 0.1 0.1 0.1 0.1 0.2 0.1 0.3 0.1 0 0 0.1 0 0 0 0.8 0.1 0.5 0.6 0.1 1.1 0 0.3 0.2 0.1 0.2 0.1 0.1 0.1 0.2 0.1 0.2 0.1 0.1 0 0.1 0.1 0.1 0 0.1 0.1 0.7 0.1 0.1 0 0.4 0.2 0.1 0.2 0.3 0.1 0.1 0.1 0.5 0.2 0.1 0.2 0.1 0.1 0.2 0.1 0.1 0.1 0.1 0.2 0 0.1 0.1 0.1 0.1 0.2 0.1 0.1 0.1 0.1 0.1 0.1 0.4 0.1 0.2 0.1 0.1 0.1 0.1 0.1 0.6 0.1 0.2 0.1 0.2 0.1 0.1 0.1 0.1 0.1 0.2 0.1 0.1 0.1 0 0.1 0 0.1 0.1 0.1 0.1 0.1 0.1 0 0 0.1 0.4 0 0 0.1 0.1 0.2 0.1 0 0.2 1.5 0.1 0.4 0.2 0.2 0.1 0.2 0.1 0.1 0.1 0 0.1 0.1 0.1 0.1 0.1 0.2 0.3 0.1 0.1 0.1 0 0 0.1 0.2 0.1 0.2 0 0.3 0.1 0.2 0.2 0.2 0.4 0.1 0.1 2.7 0.1 0.2 0 0.1 0.1 0 0.2 0.1 0.1 0.1 0 0.1 0 0.2 0 0.1 0.5 0.1 0.1 0.1 0.1 0.1 0.3 0.1 0.4 0.1 0.1 0.1 0.1 0.1 0.1 0 0.1 0.1 0.1 0.1 0.1 0.2 0 0.2 0.1 0.1 0 0.1 0.2 0.5 0.1 0.1 0.1 0.1 0 0.1 0.1 0.1 0.1 0.1 0.1 0.1 0.1 0.1 0.1 0.1 0.1 0.1 0.1 0.2 0.1 0.1 0.5 0.1 0 0.2 0.1 0.1 0.1 0.1 0.1 0.2 0.1 0 0.1 0.1 0.1 0.1 0.2 0.6 0.1 0.1 0.7 0.5 0.1 0 0.1 0.2 0 0 0.2 0.1 0.1 0.6 0.1 0.2 0.1 0 0.1 0.1 2.6 0.2 0.1 0.1 0 0.1 0 0.1 0.1 0.1 0.1 0.1 0.2 0.5 0.1 0.2 0 0 0 0.3 0.1 0.1 0.1 0.1 0.3 0.1 0.1 0.1 0 0.1 0 0.1 0.1 0.1 0.2 0.2 0.1 0.2 0.1 0.1 0.1 0 0.1 0 0 0.2 0.1 0 0.1 0.1 0.1 0 0.1 0.1 0.2 0 0 0.1 0 0.1 0.3 0 0.1 0 0.1 0.1 0.1 0.3 0.1 0.1 0 0 0.2 0.1 0.1 0 0.2 0.5 0.1 0.1 0.1 0.2 0.1 0.1 0.1 0 0 0 0 0.1 0.2 0.1 0.1 0.2 0.5 0.1 0.2 0 0.2 0.1 0.1 0 0.1 0 0.1 0 0.1 0.2 0.1 0.1 0.1 0.4 0.4 0.1 0.2 0.1 0.1 0.1 0.3 0.2 0.1 0.1 0.4 0 0 0.1 0 0.1 0.1 0.1 0.1 0.1 0.1 0.1 0.1 0.1 0.3 0 0.1 0.1 0.3 0 0.1 0.1 0.2 0.1 0 0.1 0.1 0.1 0.1 0.1 0.1 0.1 0.1 0.2 0.2 0 0.1 0.1 0.1 0.2 0.1 0.1 0.1 0.2 0.1 0.7 0.3 0.6 0 0.1 0 0.4 0 0.1 0.1 0.1 0.1 0.1 0.7 0.1 0 0.1 0.2 0 0.2 0.1 0.3 0.1 0.1 0 0.2 0 0.1 0.1 0.9 0.1 0.1 0.1 0 0 0 0.1 0.1 0.1 0.3 0.1 0.1 0.1 0.1 0.1 0.4 0.1 0.4 0.2 0 0.2 0.1 0.2 0.1 0.3 0.1 0.2 0.3 0.1 0 0.9 0.1 0.3 0.1 0.2 0.4 0.1 0.1 0.1 0.1 0.1 0 0 0 0 0.1 0.2 0.3 0.4 0.1 0.1 0.1 0.1 0.3 0.2 0.1 0.1 0.1 0.3 0.2 0.1 0.1 0.1 0.1 0.3 0.1 0.3 0.1 0.1 0.1 0.2 0.1 0.4 0.1 0.1 0.1 0.1 0.1 0.1 0 0 0.1 0.1 0.1 0.4 0 0.1 0.9 2 0.1 0.2 0.1 0.1 0.1 0.5 0.9 0.1 0.1 0.1 0.2 0 0.2 0.1 0.1 0.1 0 0.1 0.1 0.1 0 0.1 0 0.1 0.1 0.1 0.4 0.1 0.2 0.1 0.1 0.2 0.1 0.1 0.1 0.3 0.1 0.1 0.1 0.1 0.1 0.1 0.2 0.1 0 0.1 0 0.1 0 0 0.2 0.1 0.1 0.1 0 0.1 0.1 0.1 0 0.2 0.1 0.1 0 0.1 0 0.1 1 0.1 0.1 0.1 0.2 0.7 0.1 0.1 0.1 0.2 0.3 0.1 0.1 0.1 0 0.1 0.1 0.1 0.1 0.1 0.1 0.2 0.1 0.1 0.1 0.1 0.1 0.2 0.1 0 0.1 0.1 0.9 0.1 0 0.1 0.1 0.1 0.1 0.3 0 0 0.1 0.1 0.5 0.5 0.1 0.1 0.1 0.1 0 0.1 0.1 0.1 0 0.6 0.1 0.1 0.1 0 0 0.1 0.1 0.1 0 0.1 0.2 0.5 0.2 0.1 0.1 0.1 0.1 0.1 0.2 0.1 0.1 0.1 0.2 0.1 0.2 0.1 0.1 0.3 0.1 0.1 0.1 0.1 0.5 0.1 0.1 0.2 0.1 0 0.1 0 0 0.2 0.1 0.3 0.1 0.1 0.2 0.1 0.1 0.3 0.1 0 0.1 0.3 0.1 0.1 0.2 0.1 0.1 0.1 0.1 0 0.2 0.1 0.1 0.1 0.1 0.2 0.3 0.1 0 0.1 0.1 0.1 0.1 0.1 0.3 0.1 0.1 0.1 0.1 0.1 0.1 0.2 0.1 0 0.2 0.1 0 0 0.2 0.1 0 0.5 0.1 0.1 0 0.4 0.1 0.3 0 0.2 0.2 0.1 0.3 0.5 0.1 0.1 0.1 0.2 0 0.4 0.2 0.1 0.1 0.2 0.1 0.2 0.3 0 0.1 0.1 0.1 0.1 0.1 0.2 0 0.1 0.2 0 0.1 0.1 0.1 0.1 0 0 0 0.1 0 0.1 0.1 0.1 0.1 0.5 0.1 0.2 0.1 0.1 0.1 0 0.1 0.2 0.1 0.1 0 0 0.3 0.1 0.4 0.1 0.1 0.1 0.1 0.1 0.2 0 0.1 0.1 0.1 0.1 0.1 0.1 0.1 0.1 0.2 0.3 0.1 0.1 0.1 0.1 0 0.1 0.1 0.6 0.1 0.1 0.1 0.1 0.1 0.1 0.1 0.1 0.4 0.1 0.1 0.2 0.1 0.1 0.1 0.1 0.1 0 0.2 0.1 0.2 0.3 0 0 0.1 0.2 0.3 0.1 0.1 0.2 0 0.1 0.1 0.2 0.1 0.1 0.2 0.1 0.1 0.1 0 0.1 0.1 0.1 0.1 0.1 0.2 0.1 0.1 0.1 0.1 0 0.1 0.1 0.1 0.1 0.1 0.1 0 0.1 1.6 0.1 0.2 0.2 0.1 0.1 0.1 0.3 0.1 0.2 0.1 0.3 0.1 0 0.1 0.1 0.1 0.2 0.1 0.3 0.3 0 0.1 0 0 0.1 0.3 0.1 0.2 0.1 0 0.1 0.2 0 0.3 0.2 0.1 0.1 0 0.2 0 0.1 0.3 0.6 0.1 0.3 0.2 0.3 0.2 0 0 0.1 0 0.1 0.1 0.1 0 0.2 0.1 0 0.3 0.6 0.1 0.5 0.2 0.2 0.1 0.1 0 0.1 0.1 0.1 0.3 0.2 0.1 0.1 0 0 0 0.3 0.1 0.1 0.1 0.1 0.1 0 0 0.1 0.2 0.1 0 0.1 0.1 0.2 0 0.1 0 0.1 0 0 0.6 0 0 0.3 0.4 0.3 0.1 0.1 0.1 0.1 0 0.1 0.3 0 0.1 0.1 0.1 0.1 0.4 0.1 0 0.1 0 0 0.1 0.1 0.8 0 0.1 0.1 0.1 0.1 0.1 0.1 0.1 0.4 0.2 0.1 0 0 0.1 0.1 0 0.1 0.1 0 0 0.1 0 0 0 0.1 0.1 0.1 0.3 0.1 0.1 0.3 0.1 0.2 0.1 0 0.1 0.2 0 0.1 0.1 0.1 0.2 0.1 0.1 0 0.1 0.2 0 0.8 0.4 0 0.1 0.2 0.5 0.1 0.1 0 0.1 0.1 0.1 0.2 0.1 0.2 0 0 0.1 0.6 0 0.2 0.1 0.1 0.2 0.1 0 0.1 0.1 0 0.1 0.1 0.3 0.1 0 0.3 0.1 0.1 0.1 0.1 0.3 0.1 0.1 0.1 0.1 0.1 0.1 0.3 0.1 0.1 0.1 0.1 0 0.2 0.1 0.1 0.6 0.1 0 0.1 0.3 0 0 0.1 0.1 0.1 0.1 0.1 0.1 0 0 0 0.1 0.1 0 0 0.1 0.1 0 0 0 0.1 0.1 0.1 0.1 0.1 0.1 0.1 0.2 0.1 0 0.4 0.1 0.5 0 0 0.2 0 0.1 0.1 0.1 0.2 0.2 0.1 0.4 0.1 0.1 0.1 0.1 0.1 0.1 0.1 0 0.1 0.2 0.3 0
0 100 0.3 0.3 3.3 0.2 0.4 0.3 0.1 0.5 0.1 0.1 0.1 2.5 0.1 0.1 0.6 0.1 0.1 1.8 0.1 0.2 0.7 0.1 0.3 0.1 0.2 0.1 0.6 0.2 0.3 1.8 0.1 7 0.1 0.6 0.9 0.1 0.1 0.2 0.3 0.1 0.2 0.1 0 0.1 0.1 0.7 0.7 0.1 0.1 0.2 0.1 0.1 2 0.4 0.1 0.1 0.1 0.3 0.1 0.9 0.4 0.1 0.4 0.2 4 0.1 0.2 0.4 0.6 0.6 0.1 1.2 0.1 0.1 0.1 1.3 0.1 0.6 0.2 0.2 0.2 0.1 0.7 0.3 0.1 0.3 1 0.8 0.4 0.5 0.1 0.1 0.4 0.3 0.4 0.1 0.5 0.3 0.1 0.7 0.2 0.5 0.3 0.1 0.2 0.1 0.4 0.2 0.1 0.1 0.2 0.1 0.1 0.2 0.1 4.3 0.1 0.2 0.1 0.1 0.2 0.1 1.1 0.1 0.3 0.4 0.1 0.2 0.1 0.1 0.2 13.7 0.1 0.3 0.2 0.3 3.9 0.1 1.7 0.2 0.3 0.2 0.6 0.1 0.4 0 0.3 0.7 1.5 0.2 0.2 0.4 0.3 0.3 0.2 0.3 0.3 0.1 0.1 1 0.4 0.8 0.1 0.9 0.2 0.1 0.6 0.3 0.3 0.4 0.1 0 0.2 0.2 0.3 0.1 3.8 0.1 0.3 0.2 0.2 0.3 1.6 0.9 0.1 0.2 0.1 0.2 0.1 0.7 0.1 0.2 1.4 0.6 0.1 0.3 0.1 2.4 0.3 0.2 0.2 0.1 0.2 0.2 0.3 0.1 0.1 0.3 0.4 0.2 0.1 0.2 0.6 0.4 0.1 0.1 0.2 0.3 0 0.1 0.5 0.5 0.1 0.2 0.1 0.2 0.1 0.1 0.5 0.1 0.1 1.1 9.9 0.5 0.1 0.4 0.1 0.1 0.1 0.1 0.3 0.1 0.2 0.1 0.2 0.3 0.1 1.3 0.3 0.2 0.2 0.1 0.2 0.1 0.2 0.2 0.2 0.9 0.3 0.1 0.2 0.7 0.4 0.3 0.1 0.3 0.1 0.1 3.7 3.4 0.4 0.3 0.5 0.3 0.1 0.1 0.2 0.3 0.1 3.1 0.2 1.1 0.1 0.3 0.5 0.2 0.2 0.3 0.2 0.7 0.1 0.1 1.8 0.3 2.3 0.1 0.1 0.1 0.2 2.8 0.6 1.6 0.6 0.2 0.1 0.2 0.2 0.3 0.4 0.1 0.4 0.1 0.1 0.2 0.1 0.5 0.1 4.3 0.1 0.3 0.2 4.4 0.3 0.3 0.1 0.2 0.3 0.3 0.4 0.2 0.1 1.1 0.1 0.4 0.1 0.2 0.2 0.1 0.5 0.1 0.1 0.2 0.2 0.1 0.7 0.3 0.2 0.1 0.6 0.3 0.3 0.4 0.1 0.1 0.1 0.5 0.1 3.3 0.1 0.7 0.1 0.2 0.3 0.2 0.1 0.6 0.1 3.5 0.2 0.3 0.3 0.1 0.1 0.2 0.1 0.1 0.6 0.2 0.2 0.1 0.2 0.2 0.1 2.1 0.1 0.2 0.3 0.2 0.1 0.2 0.5 0.4 0.2 0.1 0.3 0.2 0.2 0.3 0.6 0.4 0.1 0.2 0.2 0.3 0.3 0.2 0.3 0.4 0.4 0.2 0.1 0.1 0.1 0.3 0.5 0.1 0.1 0.4 0.1 0.1 0.2 0.1 0.1 0.3 0.2 0.6 0.7 1.1 0.7 0.2 5.6 0.3 0.2 0.8 0.1 0.3 0.3 0.1 0.5 0.3 0.6 0.3 0.4 0.9 0.8 1.1 0.2 0.1 0.3 3.4 0.1 0.1 0.7 0.2 0.1 1.5 0.1 1.8 0.4 1.3 0.3 0.2 0.2 0.2 0.5 0.2 0.3 0.4 0.2 0.2 1.4 0.2 0.5 0.1 0.1 0.2 0.4 0.1 0.1 0.4 0.1 0.1 0.1 0.3 0.1 0.2 0.4 0.6 0.2 0.2 0.1 0.1 1 0.1 0.2 0.1 0.1 0.1 0.4 0.6 0.1 0.1 0.1 0.3 0.2 0.2 0.2 0.2 0.6 1 0.1 0.1 0.3 0.3 0.2 0.2 0.1 0.1 0.1 0.1 0.2 0 0.6 0.2 0.3 0.3 0.1 0.1 0.2 0.1 0.3 0.1 0.1 0.4 0.1 0.1 0.3 0.1 0.3 0.1 0.1 0.3 0.1 0.5 0.1 0.1 0.1 0.2 0.1 1.3 0.1 0.3 3.1 0.4 0.1 0.2 0.1 0.1 0.5 0.1 0.2 0.1 0.1 0.4 0.1 1 0.3 1.1 0.2 0.5 0.2 0.2 0.1 0.4 0.1 0.1 0.5 0.1 0.1 0.7 0.2 0.5 0.1 0.1 0.2 0.4 0.5 0.6 0.3 0.1 0.2 0.3 0.1 0.3 0.3 5.4 0.1 0.1 0.5 0.1 0.3 0.9 3.6 0.1 0 0.4 0.3 0.2 0.1 0.1 0.1 0.3 0.4 0.1 0.1 0.4 0.1 0.6 0.4 0.1 0.1 0.1 0.1 0.5 0.3 0.2 0.1 0.2 0.2 0.2 0.1 0.2 0.5 0.4 0.3 0.1 2.4 0.2 0.4 1.8 0.1 0.1 0.1 0.1 0.8 0.2 0.1 0.2 0.3 0.1 0.9 0.1 0.2 0.1 0.1 0.1 0.9 0.4 0.1 0.5 0.2 0.3 0.2 0.1 0.2 0.1 0.1 0.2 0.2 0.2 0.1 0.4 0.3 0.1 0.3 0.2 0.2 0.1 0.1 0.8 0.1 0.3 0.1 0.1 0.2 0.1 0.1 0.1 0.1 1 0.2 0.4 0.1 0 0.1 0.3 0.9 0.6 0.2 0.1 0.1 0.4 1 0.3 0.5 0.1 0.7 0.3 0.2 0.1 0.1 0.2 0.2 0.1 0.6 0.2 0.7 0.1 0.3 0.1 0.2 0.1 0.2 0.1 0.3 0.4 0.2 0.2 0.4 0.2 0.9 0.1 0.1 0.1 0.1 0.1 0.1 0.1 0.3 5.1 0.1 0.1 0.2 0.3 0.2 0.1 0.3 0.1 0.1 0.1 0.1 0.1 0.1 0.1 0.1 0.1 0.2 0.3 0.1 0.3 0.2 0.4 1.6 0.1 0.2 0.1 0.1 0.1 0 0.1 0.1 0.1 0.1 0.1 0.5 0.1 0.1 0.3 0.1 0.3 0.3 0.2 0.5 0.1 0.2 0.2 0.2 0.1 0.2 0.2 0.2 0.3 0.1 0.1 0.3 0.1 0.3 0.1 0.1 0.1 0.4 0.2 0.1 0.2 0.1 0.1 0.2 0.1 1.3 0.1 0.1 0.3 0.3 0.1 0.1 0.1 1.5 0.4 0.1 0.2 0.2 0.6 0.2 0.1 0.5 0.2 0.1 0.3 0.1 0.3 0.8 0.1 2.6 0.3 0.1 0.2 0.1 0.1 0.2 0.8 0.2 0.9 0.1 0.1 0.6 0.1 0.2 0 0.1 0.3 0.6 0.1 0.1 0.3 0.2 0.2 0.1 0.3 0.1 0.6 0.1 0.1 0.2 0.1 0.3 0.3 0.1 0.1 0.1 0.3 0.1 0.1 0.1 0.1 0.3 0 0.1 0.2 0.7 3 3.3 0.2 0.1 0.4 0.2 0.1 0.1 0.1 0.7 0.2 0.1 0.1 0.1 0.1 0.3 0.2 0.6 0.1 0.2 0.2 0.2 0.6 0.2 0.1 0.1 0.1 0.1 0.1 0.1 0.5 0.3 0.2 0.6 0.1 0.8 0.2 0.6 0.2 0.3 0 0.7 0.1 0.1 2.1 0.1 0.2 0.1 3.4 0.1 0.1 0.2 0.2 0.1 0.1 0.2 0.1 0.2 0.3 0.1 0.2 0.6 2 0.2 4 0.3 0.3 0.3 0.3 0.1 0.1 0.4 0.2 0.1 1.5 0.4 0.2 0.4 0.1 0.2 0.1 0 0.1 0.2 0.1 0.4 0.1 0.1 0.2 0.1 0.1 0.2 0.1 0.3 0.1 0.3 0.3 0.2 0.2 0.4 1.1 0.9 0.9 0.1 0.2 0.4 0.5 0.4 0.2 0 0 0.2 0.4 0.1 0.3 0.3 0.5 0.1 0.6 0.1 0.2 0.1 0.2 0.1 0.6 0.5 0.1 1.6 0.1 0.5 0.4 0.2 0.2 0.1 0.1 0.5 0.9 0.4 0.9 0.1 0.7 0.5 0.9 3.9 0.1 0.5 5.8 0.3 0.2 0 0.8 0.5 0.5 0.1 0.2 0.1 1.3 0.1 0.7 0.3 0 0.1 0.1 0.1 0.1 0.2 0.1 0.7 0.1 0 0 0.2 0.3 0.1 0.2 0.7 0.2 0.1 0.8 0.1 0.6 0.2 0.1 0.9 0.1 0.4 0.2 0.4 0.4 0.1 0.1 0.1 0.6 0.2 0.1 0.2 2.5 0.7 0.1 0.1 0.2 0.3 0.2 0.3 0.1 0.2 0.1 0.2 0.1 0.4 0.1 0.3 0.4 0.1 0.4 0.1 0.1 0 0.2 0.3 0.1 0.1 0.1 0.2 0.8 0.2 0.3 1 0.4 1 0.2 3 0.2 0.6 0.5 0.1 0.2 0.2 0.1 0.1 0.1 0.2 1.2 0 0.2 0.4 3.5 0.1 0.3 0.1 0.2 0.2 0.4 0.7 0.1 0.4 0.2 0.3 0.2 0 0.7 0.3 0.1 0.2 0.7 0.3 0.1 0.1 0.1 0.3 0.1 1.2 0.1 0.1 0.3 0.1 0.2 0.1 0.1 0.3 0.1 0.2 0.4 0.1 0.1 0.4 0.2 0.2 2.8 0.1 0.5 0.9 0.1 0.1 0.1 0.2 0.3 0.1 0.4 0.1 0.1 0.4 0.4 0.2 0.1 0.1 1.4 0.3 0.1 0.2 0.4 0.8 0.4 0.2 0.2 0.6 1.1 0.1 0.4 1.9 0.1 0.3 0.3 0.1 0.1 0.3 0.1 0.1 0.3 0.1 0.8 0.9 1.9 0.1 0.1 0.1 0.2 0.4 0.2 0.6 0.2 0.4 0.1 0.4 0.2 0.2 0 0.2 0.1 0.2 0.5 0.2 0.9 0.2 0.1 0.1 0.1 5.9 0.2 0.1 0.2 0.1 0.1 0.2 0.1 0.2 0.2 0.1 0.5 0 0.1 0.1 0.1 0.1 0.2 0.1 0.1 0.1 0.2 1.1 0.2 0.2 0.2 0.2 0.1 0.4 0.4 0.1 0.2 0.8 0.2 0.2 0.1 0.7 0.5 0.2 0.2 1.6 0.1 2.7 0.1 0.1 0.8 0.2 1.7 0.1 0.1 0.3 0.1 0.2 0.3 2.4 0.1 0.3 0.6 1.4 0.1 0.1 0.3 0.2 0.3 0.2 0.1 0.1 0.2 0.1 0.1 0.2 0.1 0.2 4.9 0.3 0.1 0.4 0.1 0.1 0.4 0.7 0.4 0.1 0.6 0.4 0.1 0.1 0.1 0.2 0.1 0.1 0.5 1 0.2 0.7 0.1 0.3 0.3 0.2 1 1.8 0.3 0.5 0.6 0.1 0.1 0.6 0.3 0.1 0.1 0.1 0.3 0.3 0.1 0.2 0.1 0.1 0.3 0.1 0.1 0.3 0.9 0.3 0.2 0.3 0.9 0.1 0.1 0.1 0.1 0.2 0.5 0.3 0.2 0.1 0.6 0.4 0.1 0.2 0.2 0.2 0.5 0.2 0.2 0.1 0.1 0.1 0.2 0.2 0.2 0.3 0.7 0.3 0.2 0.2 0.1 0.1 0.9 0.1 6.4 0.2 0.1 2.2 0.2 0.3 0.3 0.1 0.2 0.1 0.1 1.1 0.1 0.9 0.2 0.6 0.2 0.2 0.1 0 1.8 0.2 0.3 0.3 0.1 0.1 0.5 0.2 0.8 0.3 1.7 0.4 0.3 0.4 0.4 0.1 2.2 0.1 0.8 0.1 0.4 0.1 0.3 0.1 0.3 0.4 0.2 0.6 0.2 0.3 0.2 0.1 0.2 0.1 0.4 1 0.4 0.7 0.3 0.4 0.4 7.2 0.3 0.4 0.4 0.5 0.1 0 0.2 0.1 0.3 0.1 0.3 0.5 0.3 0.2 0.3 0.5 0.1 0.1 0.2 5.5 0.1 0.3 0 0.4 0.3 0.1 1.9 0.1 0.4 0 0.1 0.1 1.2 0.1 0.8 0.1 0.3 0.1 0.1 0.1 0.1 0.2 0.1 0.1 0.4 0.5 0.5 0.1 0.2 0.8 0.1 0.2 0 0.1 0.1 0.1 0.3 0.1 0 0.1 0.1 2 0.2 0.1 0.1 0.2 0.3 0.1 0.2 0.4 0.7 0.1 0.1 1.8 0.4 1.6 0.1 0.3 0.2 0.2 0.2 0.1 0.1 0 0.5 0.2 0.3 0.1 0.1 0.1 0.1 0.1 0.1 0.4 0.7 0.1 0.2 0.1 0.1 1.5 0.2 1.1 6.5 0.2 2.4 0.7 0.3 0.1 0.2 0.1 0.1 0.1 0.3 0.3 0.2 0.1 0.1 0.3 1.9 0.2 0.5 0.1 0.2 0.1 0.1 0.4 0.2 0.1 0.2 0.2 0.1 0.2 0.1 0.6 0.1 0.1 0.1 0.4 0.2 0 0 0.5 0.1 0.1 0.2 0.1 0.1 0.1 0.7 0.9 0.2 0.1 1.1 0.1 0.3 0.4 0.2 0.1 0.7 0.1 0.1 1.9 0.1 0.2 0.2 0.2 1.8 0.1 0.1 0.4 0.1 0.1 0.1 1.4 0.1 0.2 0.7 1 1.7 0.1 0.4 0 0.4 0.2 0.3 0.1 0.1 0.1 0.2 0.8 0.2 0.4 0.1 0.3 0.3 0.1 0.3 0.1 0.2 0.1 0.1 0.1 0.1 0.3 0.1 0.2 0.1 0.1 4.2 0.4 0.1 0.2 0.1 0.1 0.1 0.7 0.2 0.1 0.1 0.3 0.2 0.1 0.4 0.2 0.1 0.1 0.1 0.3 0.1 0.1 0.3 0.2 0.1 0.3 0.3 0.3 9.5 0.2 1.3 0.2 0.3 0.2 0.3 0.3 0.4 0.5 0.2 0.5 0.3 0.1 1.1 0.1 0.1 0.4 0.1 0.1 0.1 0.4 0.9 0.1 0.1 0.1 0.1 0.1 0.1 0.2 0.1 0.1 0.1 0.1 0.1 0.1 0.3 0.1 0.9 0.3 0.1 0.3 0.1 0.4 0.2 0 0.3 0.1 0.5 0.7 0.1 0.1 0.1 0 0.4 0.4 0.1 0.1 0.2 0.4 0.1 0.1 0.2 0.2 0.1 0.3 0.4 0.1 0.1 0.2 0.4 0.2 0.3 0.3 0.4 0.1 0.1 0.6 0.2 0.2 0.1 0.6 0 0.6 0.4 0.2 0.2 0.6 0.3 0.1 0.5 0.2 0.1 0 0.1 0.2 0.2 0.3 0.2 0.1 0.1 0 0.2 0.2 0.4 0.2 0.3 0.2 0.2 0.4 0.1 0.2 0.2 0.3 0.1 0.5 0.1 0.3 0.1 0.2 0.2 0.1 0.4 0.7 0.2 0.5 0.1 0.2 0.5 0.7 0.3 0.2 0.2 0.4 0.2 0.1 0.4 0 0.1 0 0.1 0.2 0.2 0.1 0.2 0 0.1 0.1 0.1 0.1 0.1 0.1 0 0.4 0.2 0.3 0.1 0.1 0.2 0.6 0 0.1 0.4 0.9 0.3 0.2 0.1 0.1 1.1 0.2 0.1 0.1 0.1 0.1 1.6 1.4 0.2 0.2 0.3 0.1 0.3 0.1 0.2 0.1 0.1 0.1 0.3 0.2 0.1 0.5 0.1 0.1 0.2 0.2 0.2 0.1 0.8 0.1 0.1 0.2 1.1 0.3 0.3 0.3 0 0.5 0.3 0 0.1 0.6 0.9 0.2 0.3 0.2 0.3 0.2 0.1 0.2 0.1 0.1 0.2 0.4 0.1 0.2 0.3 0.1 0.5 0.1 0.1 0.3 0.2 0.2 0.1 0.1 0.2 0.1 0.1 0.3 0.3 0.5 0.1 0.2 0.2 0.1 0.5 0.1 0.1 0.2 0.3 0.2 0.3 1.6 0.1 0.4 0.2 0.1 0.4 0.1 0.4 0.2 0.4 0.2 0.1 0.3 0.2 0.3 0.1 0.1 0.2 0.1 0.4 0.3 0.3 0.2 0.3 0.8 0.1 0.1 0.2 0.2 0.1 0.1 0.3 0.1 0.2 0.2 0.3 0.2 0.5 0.3 0 0.2 0.4 0.3 0.1 0.4 0.2 0.2 0 0.2 0.2 0.1 0.5 0 0.1 0.2 1 0.2 1.3 0.1 0.3 0.2 0.1 0.1 1.2 0.2 0.1 0.9 0.1 0.1 0.4 0.1 0.8 4.1 0.1 0.8 0.6 0.1 0.1 0.1 0.4 0.1 0.1 0.2 0.1 0.1 0.1 0.1 0.2 0.1 0.1 24.1 0.2 0.1 0.2 0 0.1 0.1 0.3 0.1 0.1 0.2 0.1 0.2 0.1 0.1 0.3 0.1 0 0.1 0.3 0.5 0.3 0.2 0.4 0.1 0.2 1.8 0.2 1.3 0.4 0.1 0.2 8.8 0.1 0.6 0.1 0.1 0.6 0.6 0.2 0.1 0.2 0.2 0.1 0.1 0.2 0.1 0.4 0.2 0.4 0.1 0 0.2 0.1 0.2 0.9 0.5 0.3 0.1 0.1 0.1 0.1 5.7 3.7 0.1 0.2 0.1 0.2 0.2 0.1 0.1 0.2 0.2 0.2 0.6 0.2 0.1 0.1 1.6 0.2 0.6 0.1 0.2 0.4 0.2 0.9 0.7 0.2 0.2 0.3 0.6 0.2 0.4 0.1 0.2 0.4 0.1 0.6 0.2 0.1 0.2 0 0.2 0.1 0.4 0.1 3 1 0.2 0.1 0.3 0.3 0.1 6.3 0.2 0.3 0.1 0.1 0.1 0.1 0.3 0.2 0.3 0.3 0.3 0.7 0.3 0.2 0.1 0.1 0.3 0.1 0 0.1 0.3 0.1 0.2 0.2 0.3 0.3 0.7 0.2 0.2 0.1 0.1 0.1 0.7 0.9 0.1 0.5 0.1 2.1 0.2 0.2 0.1 0.4 0 0.2 3.2 0.5 0.7 19.2 0.6 0.3 0.6 0 0.1 0.1 0.1 0.1 0.1 4.7 0.1 0.3 0.1 0.4 0.2 0.3 0.6 0.3 0.2 1.8 0.4 0.2 0.1 0.1 0.3 0.2 0.2 0.2 0.6 0.1 0.1 0.1 0.3 0.3 0.5 0.1 0.2 0.1 0.1 0.1 0.1 0.2 0.1 0.5 0.3 0.1 0.1 1.8 0.3 0.7 0.3 0.2 0.1 0.3 0.1 0.3 0.5 0.1 0.2 0.3 0.2 0.9 0.1 0.1 0.3 0.1 0.1 0.1 0.1 0.1 0.1 0 0.3 0.9 0.3 0.2 0.1 0.5 0.3 0.3 0 0.9 0.1 0.2 0.2 0.2 0.1 0.1 0.8 0.2 0.4 0.2 0 0.4 0.1 0.1 0.1 0.5 0.6 0.3 0.2 0 0.1 0.2 0.5 0.2 0.2 0.2 0.1 0.3 0.2 0.1 0.2 0 3.3 0.3 0.1 1.6 0.2 0.1 0.1 0.3 0.1 0.4 0.1 0.1 0.1 0.2 0.2 0.7 0.1 0.1 0.3 0.3 0.2 0.1 0.4 0.2 0.1 0.1 0.2 0.2 0.8 0.3 0.4 0.1 0.3 0.2 0.1 0.1 0.5 0.3 0.2 0.2 0.2 0.2 0.2 0.1 0.1 0.2 0.2 0.5 0.1 0.3 0 0.1 0.4 0.3 0.2 0.6 0.1 0.2 6.6 0.2 0.1 0.2 0.2 0.2 0.6 0.2 0.3 1.4 0.1 0.1 0.3 0.3 0.6 0.1 0 0.1 0.1 0.2 0.1 0.1 0.1 0.3 0.1 0.1 0.1 0.1 0.1 0.1 0.4 0.2 0.1 0.1 0.3 0.1 0.2 0.1 0.5 0.2 0.2 0.3 0.1 0.2 0.1 0.2 0.2 0.2 0.2 0.3 0.5 0.1 0.2 0.3 0.1 0.8 0.2 0.1 0.5 0.1 0.1 0.3 0.2 0.1 0.1 0.1 0.4 0.2 0.7 0.1 0 0.3 0.1 0.2 0.1 0.2 0.1 0.1 0.1 0.1 0.5 0.3 0.1 0.3 0.1 0.2 0.1 0.1 0.1 0.1 0.1 0.1 0.1 0.1 0.9 0.1 0.9 0.1 0.1 0.2 0.6 0.1 0.1 0.9 0.4 0.2 0.2 0.2 0.1 0.1 0.1 2.1 0.1 0.1 0.2 0.3 0.1 2.5 0.4 0.3 0.2 0.1 0.1 0.1 0 0.1 0.1 0.2 0.1 0.2 0.1 0.1 0 0.2 0.5 0.2 0.3 0.5 0.1 0.1 0.9 0.4 1.6 0.1 0.1 0.4 0.4 0.1 0.2 0.7 0.1 0.1 1.4 0.2 0.1 0.7 0.5 0.2 0.1 1.5 0.2 0.2 0.2 0.1 0.1 0.2 0.4 0.1 0.3 0.1 0.5 0.2 2.4 1.1 0.2 0.1 1.1 8.1 10.6 0.1 0.8 0.1 0.4 0.2 0.1 0.6 0.6 0.2 0.2 0.1 0.9 0.1 0.3 0.1 1.2 0.2 0.3 0.1 0.2 0.1 0.2 0.6 0.7 0.3 0.1 0.4 0.2 0.4 0.2 0.4 0.3 0.1 0.2 0.1 0.5 0.2 0.2 0 0.7 0.4 0.2 0.3 0.3 0.1 0.1 0.8 0.6 0.2 0.2 0.2 0.2 0.4 0 0.2 0.1 0.2 0.2 0.1 0.2 0.1 0.9 0.2 1 0.1 0.3 1.4 0.1 2.7 0.1 1.3 0.6 0.2 0.1 0.4 0.1 0.1 0 0.2 1.4 0.1 0.6 0.2 0.9 0.6 0.4 0.1 0.7 0.1 1.3 0.1 0.1 0.1 0.1 0.1 0.1 0.3 0.3 0.2 0.1 0.2 0.1 0.2 0.1 0.6 1.2 0.1 0.7 0.6 1 0.1 0.2 0.6 1.5 0.1 0.4 0.5 0.1 0.1 0.3 0.1 0.3 0.2 0.1 0.6 0.1 0.1 0.2 0.3 0.1 0.3 0.1 0.2 0.1 0.1 1.4 0.1 0.1 0.5 0.2 0.1 0.2 0.4 0.5 0.1 0.4 0.2 0.1 0.1 0.2 0.1 0.8 0.4 0.3 0.4 0.2 0.2 0.1 0.1 0.2 0.3 0.2 0 0.2 0.2 0.1 0.2 0.2 0.1 0.1 0.2 0.2 1.3 0.1 0.3 0.3 0.2 1.2 0.1 0.1 0.3 0.1 0.6 2.4 1.2 2.1 0.2 0.1 0.9 0.1 0.5 0.1 0.1 0.1 0.5 0.4 2 0.1 0.2 0.1 0.3 0.4 0.5 0.2 0.1 1.2 3.4 0.4 1.2 0.1 2.3 0.3 0.3 0.1 0.1 0.3 0.1 0.2 0.4 0.3 0.4 0.3 0.1 0.2 0.1 0.2 0.1 0.2 0.1 0 0.6 0.2 0.2 0.5 0.1 0.1 0.1 0.1 0.5 0.1 0.4 0.2 0.7 0.3 0.1 0.2 0.1 0.3 0.1 0.4 0.2 0.1 0.1 0.1 0.1 0.2 0.2 0.1 0.1 0.7 0.2 0.4 0.5 0.1 0.2 0.2 0.2 3.2 0.6 0.1 0.2 0.4 0 0.1 0.3 0.1 0.1 0.1 0.3 0.7 12.5 0.1 0.6 0.6 1.2 2.1 0 0 0.4 0 0.3 0 0.1 0.7 0.2 0.3 0.4 0.3 0.1 0.1 0.1 0.4 0.1 0.1 0.5 0.1 0.2 0.1 0.2 0.2 0.1 0.1 0.3 0.2 0.9 1 0.1 0.6 0.1 0.5 0.2 0.1 0.2 0.1 0.6 0.4 0.3 0.1 0.2 0.1 0.3 0.2 0.4 0.1 0.3 0.2 0.1 0 0.4 0.1 0.1 0.1 0.7 0.3 0.1 0.5 0.1 0.1 0.2 0.3 0.2 0.1 0.2 0.1 0.1 0.4 0 0.3 0.1 0.1 0.5 0.1 0.1 0.1 0.1 0.3 0.1 1.2 0.1 0.2 0.1 0.1 0.2 0.7 0.1 0.1 0.2 0.1 0.2 0 0.1 0.1 0.2 0 0.1 0.3 0.1 0 0.1 0.1 0.3 0.5 0.1 0 0.4 0 0.4 0.3 0.4 0.9 0.1 0.2 0.5 0.3 0.3 0.9 0.2 1.6 0.2 0.1 3 0.6 0.1 0.2 0.1 0.1 0.1 0.1 0.8 0.5 0.1 0.1 0.3 0.2 0.1 0.4 0.1 0.1 0.1 0.2 0.5 0.1 0.2 0.1 3.5 0.2 0.3 0.1 1 0.1 0.5 0.2 0.1 0.1 0.1 0.1 0.2 0.1 0.2 0.4 0.1 0.4 0.2 0.4 0.1 0.1 0.1 0.3 0.1 0.2 0 0.1 0.2 0.1 0.2 16.1 0.1 7.5 0.4 0.2 0.1 0.2 0.4 0.2 0.1 0.1 0.1 0.1 0.3 0.3 0.1 0.4 0.1 0.1 0.1 0.6 0.1 0.2 0.2 0.2 0.2 0.8 0.1 0.1 0.1 0.3 0.1 0.2 0.3 0.4 0.2 0.2 0.2 0.1 0.1 0.1 0.1 0.6 0.1 0.1 0.1 0.1 1.3 0.1 0.6 0.1 0 2.2 0.1 0.7 0.1 0.2 0.1 0.2 0.1 0.4 0.1 0.5 0.4 0.5 0.2 0.2 0.1 0.2 0.2 0.2 0.2 0.4 0.1 0.1 0.1 0 0.1 0.1 0.7 0.3 3 0.1 0.2 0.4 0.2 0.1 1.3 0.4 0.1 0.1 0.1 0.3 0.3 0.1 0.1 0.3 0.4 0.1 0.2 0.1 0.4 0.3 0.4 0.3 0.3 0.2 0.1 0.1 0.3 0.1 0.3 0.3 0.2 0.1 0.1 0.1 0.1 0.1 0.1 0.1 0.1 1.6 0.2 0.4 0.1 0.3 0.1 0.1 0.3 0.1 0.3 0.5 0.6 0.1 0.1 0.2 0.1 0.1 0.4 0.1 0.5 0.1 0.3 0.2 0.1 0.2 0 0.1 0.1 0.9 0.1 0.1 0.3 0.3 0.5 0.1 0.3 0.3 0.1 0.1 0.1 0.1 0.3 0.1 0.8 0.2 0.2 0.1 0.1 0.2 0.1 0.2 0.1 0.4 0.1 11.5 0.9 0.2 0.1 2.6 0.2 0.1 0.1 0.2 0.1 0.1 0.1 0.4 0.4 0.2 0.3 0.1 0.5 0.1 0.3 0.2 0.4 0.2 0.1 0.5 0.1 0.1 0.6 0.4 0.2 0.1 0.9 0.3 0.1 0.1 0.2 0.2 0.2 0.5 0.1 0.2 0 1.4 0.1 0.2 0.1 0.1 0.3 0.1 0.1 0.2 0.1 0.3 0.1 0.2 0.1 1 0.4 0.2 0.1 0.2 0.1 2 0.1 0.2 0.2 0.1 0.4 2.3 0.4 0.5 0.7 0.1 0.1 0.4 0.1 0.2 0.2 0.2 0.2 0.2 0 3.8 0.3 0.3 0.1 0.1 0.1 0.1 0.3 0.1 0.2 0.1 0.3 0.4 0.2 0.1 0.1 0.4 0.4 0.1 0.1 0.1 0.1 0.2 0.2 0.3 0.4 0.6 0.7 0.1 6 0.2 0.4 0.1 0.1 0.6 0.2 0.3 0.4 0.3 0.4 0.1 0.1 0.2 0.2 0.2 0.1 0.3 0.1 0.2 0 0.1 0.2 0.1 0.5 0.1 0.1 0.2 0.1 0.1 0.7 0.2 0.1 0.2 0.3 0.2 0.9 0.1 0.1 0.1 0.1 0.1 0.6 0.7 0.1 0.2 0.1 0.4 0.1 0.2 0.1 0.2 0.4 2.1 0.2 0.8 0.1 0.1 0.2 0.5 0.1 0.1 0.4 0.2 0.1 0.2 0.1 0.1 0.1 0.3 0.3 0.2 0.2 0.8 0.2 0.2 0.3 0.1 0.1 0.4 0.6 0.6 0.3 0.1 1.1 0.2 0.3 0.1 0.4 0.1 0.1 0.2 0.3 0.9 0.1 0.3 0.1 0.1 0.1 0.1 0.2 0.3 0.1 0.1 3.4 0.1 0.2 0 0 0.4 0.1 0.1 0.7 0.1 0.2 0.5 0.2 0.5 0.4 0.1 0.2 0.2 0.3 0.2 0.2 0 0.3 0.1 0.1 0.3 0.1 0 0.2 0.2 0.5 0.1 0.1 0.1 0.4 0.2 0.2 0.1 0.1 0.1 0.2 0.1 0.2 0.3 0.3 0.1 0.1 0.2 0.6 0.1 0.2 1.9 2.5 0.2 2 0.8 0.2 0.2 0.2 0.1 0.1 0.3 0.3 0.3 0.2 0.3 0.2 0.1 0.1 0.3 0.2 0 0.2 0.1 0.2 0.1 0.1 0.2 0.3 0.1 0.5 0.1 0.4 0.1 0.4 0.2 0.2 0.1 0.5 0.1 0.2 0.1 0.1 0.1 0.1 0.1 0.3 0.9 1.7 0.3 0.1 0.1 0.2 0.1 0.2 2.6 0.1 0.1 0.1 18.4 2.3 0.5 0.4 0.3 0 0.2 0.1 0.1 0.1 0.4 0.1 0 0.1 0.2 0.6 0.3 0.2 0.6 0.5 0.1 0.3 0.1 0.3 0.8 0.7 0.7 0 0.1 2.3 0.1 0.3 0.1 0.1 0.1 0.6 0.7 0.1 0.1 0.1 0.4 0.2 1.9 0.3 0.3 0.2 0.2 0.6 0.1 0.2 0.5 0.6 0.1 0.1 0 0.3 1.4 0.1 0.1 0.1 0.3 0.1 0.2 0.1 0.1 0.1 0.2 0.2 0.8 0.2 1.3 0.3 0.1 0.2 0.8 0.1 0.2 0.6 4.6 0.1 0.1 0.1 0.2 0.6 0.3 0.3 0.2 0.4 0.7 0.9 0.6 0.3 0.2 0.5 0.5 0.1 0.1 0.1 0.1 0.3 0.2 0.3 0.2 0.2 1.3 0.1 0.2 0.1 0.1 0.9 0.1 1.4 0.1 0.2 0.2 0.1 0.3 0.2 0 0.5 0.1 0.1 0.1 0.1 0.2 0.3 0.1 0.3 0.2 0.1 0.2 1.9 0.2 0.1 0.2 0.1 0.1 0.1 0.1 0.1 1.1 0.1 0.1 0.2 0 0.4 0.2 0.2 0.1 0.1 0.2 0.1 0.2 0.1 0.2 0.3 0.2 0.1 0.1 0.1 0.1 0.1 0.1 0.3 0.8 0.3 0.1 0.4 0.1 0.1 0.4 0.1 0.2 0.3 0.1 0.2 0.1 0.1 0.7 0.1 1.5 0.5 0.1 0.5 0.3 1 0.2 0.2 0.1 0.1 0.1 0.1 0.1 0.2 0.2 0.2 0.1 0.1 0.2 0.1 0.2 2.2 0.2 0.6 1.7 2 0.5 0.1 0.1 0.1 0.1 0.4 0.3 0.1 0.2 4.7 0.3 0.1 0.4 0.1 0 0.2 0.3 0.2 0.1 0.1 0.1 0.4 0.2 0.1 0.5 0.1 0.3 0.1 0.5 0.2 0.2 0.3 1.9 0.1 0.2 0.1 0.1 0.1 0.3 0.1 0.1 0.1 0.2 0.1 0.9 0.2 0.2 0.1 0.5 0.1 0.3 0.4 0.1 0.1 0.3 0.5 1.6 0.5 0.5 0.1 0.1 0.3 0.3 0.1 0.2 0.1 0.4 0.1 0.2 0.2 1.6 0 0.2 0.1 0.3 0.1 0.1 0.8 0.2 0.2 0.1 1.6 0.5 0.1 0.2 0.8 0.2 0.2 0.3 0.2 0.1 0.1 0 0.2 0.1 0.2 0.4 0.1 0.1 0 0 0.1 0.4 0.1 0.4 0.4 0.1 0.1 0.2 0.1 2.9 0.4 0.6 0.1 0.2 0.5 0.2 0.2 0.1 0.1 0.6 0.2 0.1 0.2 0.5 0.1 0.1 0 0.2 0.1 0.3 2.3 0 0.1 0.2 0.3 0.1 0.1 0.1 0.2 0.1 1.2 0.3 2.7 0.2 0.1 0 0.2 0.1 0.4 0.5 3 0.1 0.1 0.3 1.6 0.2 0.1 0.4 0.1 0.1 0.1 0.1 0.1 0.6 0 0.1 0.3 0 0.1 0.1 0.1 0.1 0.4 0.2 0.1 0.1 0.1 0.1 0.3 0.9 0.2 0.1 0.3 0.5 0.1 0.2 1 0.1 0.4 0.2 0.2 0.2 0.1 0.1 0.1 0.2 0.1 0.1 0.1 0 0.5 0.1 23.1 1.2 0.1 0.1 0.3 0.1 0.1 1.5 0.5 0.1 0.1 0.1 0.1 1.4 0.4 0.1 0.3 0.1 0.1 0.2 0.3 0.1 0.2 0.3 0.1 7.9 0.1 0.2 0.2 0.4 0.1 0.2 0 0.1 0 0.2 0.2 0.1 0.3 0.6 0.2 0.5 0.2 0.9 0.6 0.2 0.2 0.1 1 0.1 0.2 0.1 0.1 0.2 1 0.6 0.4 0.1 0.2 0.2 0.2 0.1 1.2 0.1 0.2 0.2 0.1 0.3 0.6 0.6 0.3 0.1 0.1 0.3 0 0.7 0.1 0.1 0.5 0.5 0.1 0.1 0.4 0.1 0.3 0.2 0.1 0.2 0.9 0.9 0.5 0 0.2 0.1 0.1 0 0.1 0.6 0 2.6 0.3 0.4 0.8 0.2 0.1 0.3 0.1 0.1 0 0.9 0 0.1 0 0.2 0.1 0.1 0.4 1.1 0.1 0.1 0.1 0.9 0.1 0.2 0.5 0.3 0.1 0.1 0.3 0 0.1 0.4 0.1 0 1.7 0.1 0.2 0.1 0.2 0.1 0.2 0.1 0.5 0.1 0.2 0.1 0.1 0.3 0.1 0.1 0.2 0.1 0.2 1.1 1.1 0.1 0.3 0.2 0.2 0.1 0.3 0.2 0.2 0.3 0.3 0.4 0.1 0.2 0.1 0.1 0.1 0.1 0.1 0.1 0.3 0.4 0.6 0.1 0.1 0.2 0.2 0.1 0.1 0 0.3 0.1 0.1 0.2 0.1 0.1 0.2 0.1 0.1 0.2 0.1 0.2 0.1 0.3 0.2 0.5 0.1 0.1 0.1 0.1 0.1 0.3 0.1 0.1 0.1 0.6 6.6 0.1 0.1 0.2 0.1 0.1 0.1 0.2 0.2 0 0.1 3.5 0.2 0.1 0.2 0.1 0.1 0.5 0.3 0.2 0.1 0.3 0.3 0.1 0.1 0.3 0.2 2 0.3 0.2 0.2 0.1 0.2 0.1 0.1 0 0.2 0.1 0.1 0.1 0.1 0.2 0.1 0.2 0.1 0.5 0.2 0.1 0.1 0.6 0.2 0.1 1 0.2 0.7 0.5 0.1 0.4 0.3 0.3 0.1 0.2 0.1 0.2 0.1 0.1 0.7 0.1 0.1 0.2 0.1 0.1 0.1 0.3 0.2 0.6 0.1 0.2 0.3 0.1 0.1 0.1 0.2 0.3 1 0.4 0.1 0 0.9 0.1 0.1 0.1 0.3 0.1 0.1 0.4 0 0.2 0.3 0.2 0.2 0.1 0 0.4 0.1 0.2 0.1 0.1 0.1 0.1 0.1 0.2 0.3 0.5 0.3 1.4 0.1 0.1 1.2 0.1 0.1 0.1 0.1 0.1 0.1 0.1 0.2 0.2 0.1 0.2 0.1 0.5 0.2 0.2 0.8 0.2 1.2 0.1 0.1 0.2 0.2 0.5 0.1 0.1 0.1 0.1 0.1 0.1 0.1 0.5 0.7
0.2 0.4 100 0.2 0.1 0.3 0.3 1.5 0.2 0.4 0.1 0.6 0.3 1.9 0.5 0.6 0.5 0.1 0.2 0.2 0.2 0.1 0.1 0 0.1 0.8 0.1 0.1 0.2 0.4 0.6 0.1 1.5 0.4 23.2 0.1 0.2 0.2 0.2 0.3 0.2 0.3 0.2 1.4 0.2 0.2 1.1 0.1 2.1 30.6 0.2 0 0.5 0.1 0.4 0.3 0.1 0.6 0.2 0.1 0.2 0.3 1.6 0.2 3.2 0.6 0.6 0.1 0.4 0.4 0.3 0.2 1.1 0 0.7 0.3 0.2 0.1 0.3 0.6 1.7 0.1 0.8 0.2 0.3 0.4 0.1 0.1 0.4 0.1 0.1 0.2 0.1 0.2 1.3 0.4 1.6 0.3 0.2 0.7 0.1 0.3 0.1 0.2 0.7 0.3 1.2 0.5 0.3 0.1 0.3 0.7 0.1 0.4 1.1 0.4 0.1 0.1 0 0.4 0.2 0.3 0.6 0.1 0.3 0.2 0.1 0.5 0.4 0.2 0.3 0.3 0.3 0.7 0.8 0.3 0.1 0.1 0.1 0.5 0.1 0.5 0.6 0.4 0.1 0.6 0.2 0.7 1.2 0.2 0.1 0.2 0.3 10.1 0.1 0.1 3.7 0.2 0.2 0.3 0.1 1.1 0.1 0.1 0.1 0.4 0.9 0.9 0.6 0.3 0.3 0.3 0.4 1 0.8 0.2 0.1 0.2 0.1 0.2 0.1 0.1 0.1 0.2 0.2 0.1 0.2 0.4 0.4 0.1 0.1 0.5 3.1 0 0.3 0.1 0.3 0.1 0.2 0.1 0.1 0.1 0.4 0.1 0.1 0.1 0.2 0.5 0 0.2 0.1 0.1 0.2 0.2 0.1 0.6 0.1 0.5 0.5 0.4 0.2 0.6 0.3 0.1 1.1 0.3 0.5 0.5 0.3 0.6 0.5 0.5 0.4 7.8 0.3 0.3 1.2 0.6 0.5 0.8 0.2 0.9 0.1 0.4 0.2 0.1 0.2 0.2 0.4 0.2 1.2 0.3 5.6 0.1 0.2 6.8 0.3 0.8 0.2 0.2 0.1 0.5 0.3 1.1 0.8 0.1 0.2 2.6 0.2 0.2 0.6 0.4 4.2 1.3 0.4 1 0.1 0.1 0.6 0.2 2.6 0.1 3.1 0.3 0.1 0.3 0.3 0.2 2.7 0.3 0.1 0.1 1 0.3 0.7 0.1 6 0.3 0.1 0.5 0.4 0.2 0.1 0.1 0.2 1.9 0.8 1.5 0.2 0.4 0.2 0.2 0.5 0.1 0.1 0.2 0.1 0.4 0.3 0.1 0.2 1.4 1.5 0.3 1.6 0.2 0.3 0.1 0.2 0.2 0.1 0.3 0.1 0.4 0.5 2.2 0.1 0.1 0.3 0.2 0.7 0.2 0.1 0.2 0.2 0.1 0.1 0.3 0.3 0.1 0.1 0.2 0.1 0.2 0.2 5.3 0 1.5 0.1 0.9 0.1 0.1 1 0.2 1.5 0.1 0.1 0.2 0.2 0.3 0.2 0.3 0.1 0.1 0 0.1 0.1 0.3 3.3 0.2 0.2 0.4 8.1 0.2 0.4 0.1 1.6 0.1 1.8 1.2 0.1 68.1 3 0.2 0.2 0.2 1.7 0.3 0.4 0.3 0.1 0.3 0.1 1.4 0.1 0.3 3.5 0 0.5 1.2 0.8 0.3 0.8 0.1 0.1 0.2 0.1 0.1 0.1 0.7 0.2 0.1 0.1 0.1 0.2 0.2 1.5 0.6 0.4 0.3 0.1 0.1 0.4 2.6 5.4 0.2 0.4 0.3 0.2 0.7 0.1 0.3 0.3 0.3 0.4 10.6 0.3 0.1 0.1 1 8.2 0.4 0.3 0.1 0.1 0.5 0.1 0.2 0.2 0.4 0.2 0.3 0.1 0.2 2.8 0.1 66.5 0.1 0.5 1.2 0.1 0.2 0.3 0.3 0.1 0.1 0.1 0.2 0.6 0.1 0.1 1.3 1 0.6 0.2 0.3 3.9 0.5 0.1 0.2 0.2 0.2 0.1 1.2 0.4 0.3 0.5 4.8 0.2 0.5 0.6 0.1 1.2 1.1 0.5 0.3 0.3 0.4 0.8 0.2 0.3 0.1 0.9 0.1 0.3 0.3 0.2 0.1 0.2 0.2 0.2 0.1 0.8 0.1 0.1 0.2 0.1 0.2 0.1 0.1 0.1 0.1 0.3 0.5 0.3 0.1 0.3 0.1 0.2 0.2 0.1 0.1 0.1 0.8 0.1 0 0.4 3.4 0.3 0.1 0.3 0.2 0.6 3.3 0.1 0.1 0.3 0.6 0.2 0.1 0 0.5 0.1 0.2 0.4 0.1 0.1 0.3 0.1 0.4 0.4 0.2 0.3 0.3 0.1 1 0.1 0.2 0.2 0.2 0.1 0.6 0.1 0.4 0.1 0.4 0.6 0.2 0.7 0.5 0.1 0.1 0.1 0.1 0.8 0.1 0.4 0.2 0.2 0.1 0.2 3.2 0.2 0.2 0.1 0.1 0.2 0.4 0.2 0.3 0.2 32.1 0.2 0.3 0.6 0.2 0.2 3.6 0.7 0.6 0.4 0.9 0.1 0.5 0.9 0.1 1.6 0.6 0.1 0.4 1.4 0.2 0.1 0.1 0.2 0.2 0.1 0.1 0.4 0.1 0.7 0.8 0.1 6.1 0.3 0.3 0.6 0.1 0.2 0.1 0.4 1 0.1 0.2 0.4 0.4 0.1 1.1 0.3 0.2 2.8 0.3 0.1 0.3 0.1 0.1 0.1 0.4 0.2 0.5 0.4 0.5 0 0.1 8.3 3.7 0.1 0.2 0.1 0.2 0 0.3 0.1 0.1 0.4 0.3 0.1 0.5 0.3 0.4 0.8 0.2 0 0.1 0.1 0.1 0 0.1 0.2 0.6 0.2 0.1 0.1 0.5 0.3 3.2 0.6 0.8 0.7 0.2 0.1 0.1 0.3 0.2 0.3 0.4 0.3 0.5 0.4 0.1 0.1 0.3 0.7 0.1 0.1 2.1 1.9 0.3 0.2 0.6 0.8 0.2 0 0.1 0.1 0.1 0.3 0 0 0.1 0.1 0.1 0.1 0.2 1.2 14.5 0.1 0.1 0.4 0.3 0.1 0.2 0.1 0.2 0.2 0 0.2 0.4 0.2 0.2 0.3 0.1 0.2 0.1 0.1 0.1 0 0.4 0.1 0.1 0.1 0.1 0.6 0.1 0.1 0 1.1 0 0.1 0 0.1 0.2 0 0.1 0 0 0.4 0.2 1.2 0.9 0.1 0.1 0.7 0.1 1 5.3 0.1 0.1 0.3 0.1 0.6 0.1 0.2 0.3 0.5 1 0.1 0.1 0.1 0.3 0.1 0.2 0.1 1.8 0.7 0.1 0 0.9 0.2 1.8 0.3 0.2 0.5 0.2 0.2 0.1 0.6 0 0.1 0.8 0.2 0.1 0.1 0.1 0.1 0.2 0.7 1.4 0.2 0.2 0.1 0.1 0.1 0.1 0.1 0.2 0.1 3.9 0.1 0 0.1 0.2 0.1 0.1 0.1 0.1 0.1 0.1 0.1 0.1 0.1 0.1 0 0.1 0.2 0.1 0 0.3 0.1 0 0.5 0.1 0.2 0.4 0.5 0.1 0.1 0.5 0.3 0.2 0.1 0.1 0.4 0.2 0.6 0 0.2 0.1 0.4 0.1 0.1 0.1 0.2 0.1 0.1 0.4 0.1 0.1 0.1 0.3 0 0.1 0.2 0.1 0.3 0.1 0.1 0.1 0.2 0.1 0.1 0.1 0.1 0.1 0.2 0.1 0.2 0.1 0.6 0.2 0.2 0.1 0.2 0.1 0.3 0.3 0.6 0.8 0.3 0.2 0.7 0.1 0.3 0.1 0.4 7.6 0.2 0.1 0.9 3.3 0.3 0.1 0.1 0.1 0.4 0.4 0.4 0.2 0.1 0.2 0.7 0.1 0.1 5.4 0 0.2 0.6 0.3 0.2 0.2 0.4 0.2 0.1 0.1 0.1 1.3 0.2 0.3 0.5 0.4 0.2 0.2 0.6 0.1 0.1 2.1 0.4 0.4 1.1 0.5 0.9 0.4 8.5 0.1 0.2 0.9 0.2 0.5 0.2 1.1 3.7 2.1 0.2 2.8 1.1 0.7 0.5 0.3 0.8 5.6 0.1 0.4 0.1 0.4 3.2 0.5 0.4 0.4 0.2 0.3 0.3 0.6 0.1 0.3 0 0.1 3.8 0.2 0.1 0.1 0.5 0.1 0.6 0.2 8.3 0.2 0.2 0.2 0.3 0.1 0.1 0.2 0.4 0.2 0.4 0.1 0.2 0.1 0.7 1.2 0.8 0.1 0.2 1.8 0.7 0.3 0.7 1.3 0.3 0.2 0.1 0.2 0.2 0.1 0.1 0.4 0.2 0.2 0.1 0.1 0.2 0.1 0.1 0.2 0.6 0.3 0.2 0.2 0.2 0.1 0.2 0.2 1.2 0.7 0.7 1.2 2.1 0.5 2.1 0.8 4.6 1.3 0.7 0.1 1.8 0.1 0.2 0.7 0.2 0.1 0.2 0.1 0.1 0.2 0.2 3.7 0.3 0.2 0.2 0.1 0.5 0.1 0.1 0.5 0.2 0.2 0 0.2 0.1 0.1 2.1 0.2 0.2 0.1 0.3 0.6 10.2 0.4 0.1 0.1 0.1 0.4 0.1 0.2 0.1 0.2 0.6 0.1 0.1 0.7 0.3 0.5 0.1 0.3 0.6 0.2 0.2 0.1 0.1 0.3 0.7 0.3 0 0.1 0.4 1 0.1 0.2 0.3 0.2 0.4 0.1 0.3 0.3 0.1 0.1 5 1.1 1 0.4 0.3 0.4 0.8 0.8 3.1 0.2 0.8 0.2 1.5 0 0.1 0.1 0.3 0.1 0.2 0.6 0.1 0.1 0.3 0.4 0.3 0.3 0.2 0.2 0.8 0.2 0.1 0.4 0.1 0.7 0.3 0.3 0.3 0.1 0.1 0.6 0.4 0.4 1 0.1 0.1 1.3 1.7 0.6 0.3 0.2 0.2 0.3 0.5 0.2 0.2 0.2 0.3 0.1 0.1 0.3 0.7 0.1 0.4 0.1 0.6 0.3 0.2 0.3 0.4 0.1 0.3 0.1 0.2 0.2 0.2 0.7 0.5 0.2 0.4 0.1 0.6 0.1 0.3 0.2 0.2 1.3 7.5 0 0.4 0.1 13.5 9.8 0.5 0.2 0 0.3 0.1 0.2 0.5 0.1 0.2 0.2 1.6 0.6 0.6 0.3 0.1 0.4 0.2 0.7 0.2 0.8 1.6 0.2 1.1 0.1 0.3 0.5 0.2 0.2 0.5 0.4 0.2 1.9 0.5 0.1 0.3 0.1 0.1 0.6 0.1 0.1 0.1 0.1 0.1 0.2 0.1 0.1 0.3 0 0.1 0.2 1.6 0.1 0.2 0.4 0.3 0.5 0.1 0.4 2.2 0.2 0.6 0.3 0.5 0.1 0.1 0.3 2 0.2 0.5 0.2 2 0.8 0.9 0.1 4.1 0.8 0.1 2.5 0.2 0.1 0.1 0.3 0.1 0.3 0.6 0.8 0.1 1.7 0.2 0.1 1.5 0.1 1.9 0.4 1.7 0.2 0.5 0.1 0.6 0.2 0.1 0.3 0.2 0.1 0.1 0.1 0.1 0.1 0.1 0.1 1 0.3 0 0.2 0.2 0.1 0 0.1 0.6 0.2 0.2 0.4 0.3 0.2 0.3 0.2 0 0.2 0.5 0.2 0.3 0.3 0.1 0.1 0.2 0.1 0.2 0.3 0.1 0.2 3.2 0.1 0.2 0.2 0.2 0.1 0.1 1.5 0.1 1.2 0 0.1 0.2 0.2 0.5 0.3 0.4 0.1 0.3 0.3 3.4 1 0.4 0.2 0.1 0.2 0.2 0.2 0.5 0.9 0.3 0.5 0.1 5.9 0.1 0 0.3 0.3 0.2 0.1 0.1 0.9 0.4 0.1 0.1 0.1 0.4 0.1 0.2 1.8 0.2 0.8 0 0.1 1 0.1 0.2 0.2 0.4 0.3 0.1 0.8 0.2 0.1 0.5 1 0.2 0.9 0.6 0.2 0.3 0.6 0.2 0.1 0.2 0.1 0.1 0.3 0 0.5 0.2 0.9 0 0.5 0.2 0.4 1.2 0.2 19.5 0.3 0.3 0.3 0.1 1.3 0.1 0.5 0.3 0.5 0.4 0.2 0.1 0.2 0.6 0.1 0.3 0.4 0.2 0.1 0.2 0.4 0.1 0.1 0.1 0.1 0.1 0.1 0.4 0.4 0 0.4 0.2 0.4 0.2 0.2 0.1 1 0.7 0.1 0.3 0.7 0.1 0.6 1.5 0.1 0.1 0.1 1.4 0.1 0 0.1 4.3 0.2 0.4 0.1 0.4 0.5 0.2 0.1 0.8 0.6 0.1 0.1 0.2 0 0.1 0.1 0.2 0.2 0.2 0.2 0.5 0.7 0.1 0 0.2 0.3 0.1 0.3 0.4 0.1 0.4 0.3 0 0.5 0.3 0.4 0.1 0.2 0.1 0.1 1.4 0.1 0.1 0.2 0.1 0.2 0.3 0.1 0.1 0.4 2.6 0.2 0.5 0.1 0.1 0.2 1.3 0.3 0.3 0.1 0.1 0.1 0.5 0.1 0.2 0.7 0.4 0.1 0.7 0.8 0 0.1 0.1 1.1 0.2 0.1 0.4 0.6 2 0.4 0.2 0.2 0.1 0.4 0.1 0.2 0.3 0.1 0.4 0.2 0.4 0.2 0.2 0.4 0.3 0.4 0.1 0.1 0.2 0.1 0.5 0.1 0.2 0.3 0.2 0.4 0.1 0.1 0.1 0.1 0.2 0.9 0 0.3 0.2 0.2 0.1 0.6 0.1 1.2 0.9 0.6 0.5 0.1 0.1 0.2 0.3 0.5 0.1 0.1 0.2 0.5 0.3 0.7 0.3 0.8 0.1 0.7 0.7 0.1 0.2 0.5 0.1 0.1 0.1 0.4 0.2 0.2 0.1 0.1 0.3 0.1 0.2 0.1 0.2 0.6 0.1 0.3 0.9 0.1 0.9 1.2 0.4 0.5 0.4 0.1 0.3 0.9 0.1 0.6 5.9 0.9 0.1 0.1 0.2 0.8 0.7 0.2 0.6 0.1 0.6 0.3 0.2 0.1 0.3 0.9 0.2 0 0.8 0.2 0.1 0.2 0.1 1 0.1 0.2 0.4 0.1 1.1 0.1 0.1 0.1 0.1 1.7 0.3 0.2 0.1 0.1 0.2 0.1 0.1 0.6 0.4 0.2 0.4 0.5 0.3 0.1 0.1 0.2 0.1 0.1 1 0.5 0.2 0.2 0.3 0.2 0.2 0.4 0.4 0.2 0.2 0.9 2.9 0.3 0.4 0.1 0.4 0.4 0.1 0.7 0.4 0.7 9 0.6 0.1 0.2 0.1 0 0.1 0.2 0.6 0.3 0 0.1 0.1 0.2 0.3 0.1 0.1 0.1 0.2 0.2 0.2 0.1 1.1 0.3 0.1 0.7 0.6 0.1 0.1 0.2 0.3 0.2 0.2 0.1 0 0.1 0.5 0.4 0.2 0.1 0.5 0.1 0.1 0.2 0.3 0.1 0.4 0.1 0.1 0.2 0.5 0.1 0.6 0.1 0.3 0 0.4 0.2 4.9 0.3 1.7 0.1 0.1 0.1 0.1 0.1 0.1 0.2 0.4 0.3 0.2 0.1 5.5 0.1 0.2 0.7 0.1 0.8 0.5 0 0.1 0.2 1.2 0.5 0.3 1.5 0.2 0.3 4.5 0.4 0.2 0.4 2.5 0.8 0.1 0.4 1.5 0.1 0.2 0.2 0.5 1.1 0 0.6 0.3 0.1 0.1 0.9 1.4 2.6 0.8 0.4 2.3 0.2 0.1 0 0.2 0.7 0.1 0.4 0.4 0.3 0.3 0.6 0.1 0.1 0.7 0.1 0.1 0.1 6.3 0.1 0.3 0.3 0.4 0.2 0.2 0.2 0.2 0.1 0.5 0.2 0.2 4.1 0.8 2.2 1.9 0.2 0.1 0.6 0.5 0.1 0.1 0.1 0.1 0.1 0.1 1 0.5 0.8 0.5 0.5 2.5 0.8 0.5 0.1 1.2 10.2 0.1 0.1 0.1 0.3 0.2 0.3 0.9 2 0.1 0.4 0.4 0.2 0.5 0.2 0.2 0.1 0.1 0.4 0.1 0.1 0.8 0.1 0.1 0.9 0.9 2.5 4.5 0.1 0.1 0.4 0.8 0.1 0.4 0.1 0.3 0.2 0.2 0.1 1.5 0.1 0.3 0.2 0.2 0.1 0.8 0.1 0.1 0.3 0.6 0.2 0.2 98.6 0.1 0.2 0.4 0.3 0.8 0.4 0.2 0.6 0.3 0.2 0.6 0.6 0.6 0.3 0.1 1.6 0 0.1 0.2 0.4 0.3 0.1 0.7 0.2 0 0.1 0.2 0.1 1.2 0.1 0.2 1.2 0.3 0.9 0.5 0.3 0.2 1.8 0.1 0.1 1.3 0.5 0.1 0.9 0.1 4.7 0.1 0.2 0.4 0.1 0.1 0.1 0.3 0 0.3 0.2 0.4 0.2 0.2 0 0.8 3.1 0.1 2.2 0.1 0.1 0.1 0.1 0.1 0.1 0.1 0.1 0.2 0.5 0.2 0.1 0.5 0.2 0.1 0.2 0.5 0.3 0.1 0.1 0.1 0.1 0.4 0.5 0.3 0.2 0.5 0.8 0.1 1.2 0.6 0.1 0.9 0.2 0.4 0.2 0.5 9.2 0.5 0.2 0.1 0.2 1.7 0.8 1.4 0.5 1.9 9.1 0.1 0.3 3.5 0.3 0.2 0.6 0.1 0.3 1.8 0.1 0.3 0.3 1.7 0.1 0.2 3.5 4.6 2.3 15 0.2 0.1 0.1 2.2 0.9 1.5 15.1 0.2 0.3 2.9 0.7 0.3 37.1 0.1 1.4 1 2.5 0.6 0.2 0.7 0.3 0.4 0 0.2 0.2 0.2 0.1 0.4 0.3 0.3 0.1 0.1 0 0.3 0.2 0.4 0.1 0.1 0.3 0.1 0.1 0.1 0.1 0.1 0.2 0.1 0.2 0.4 0.1 0.3 0.1 0.6 0.4 1.9 0.7 0.2 0.2 0.2 0.1 0.1 0.1 0.1 0.8 0.2 0.7 0.1 0.3 0.2 0.2 0 0.1 14.5 0.8 0.3 0.6 1 0.2 0.2 2 0.1 0.2 0.1 0.4 0.1 0.1 0.2 0.3 0.6 1 0.2 0.1 0.2 0.1 0.1 0.2 0.3 0.2 0.1 0.1 0.2 0.7 0.1 0.3 0.4 0.3 0.2 0.2 0.1 0.2 0.1 0.2 0.2 0.2 1 0.3 0.1 0.3 0.3 0.7 0 0.1 0.1 0.2 0.1 0.1 0.4 0.1 0.1 0.2 0.1 0.7 0.3 0.1 0.1 0.5 1.1 0.1 0.1 0.1 0.1 0.5 0.1 0.4 0.6 0.1 0 0.1 0.2 0.5 0.4 0.2 0.3 0.8 0.2 0.2 0.3 0.1 0.2 0.1 0.1 0.4 0.6 0.3 2.7 0.1 1.9 0.6 0.1 0.1 0.7 0.2 0.2 0 0.1 0.2 0.1 0.6 0.3 1.3 0.7 0.1 1 0.1 0.7 1.2 0.3 0.2 0.2 0.6 0.3 0.3 0.1 0.5 2 0.1 0.3 0.9 0.5 0.4 0.1 0.3 0.5 0.8 0.8 11.7 0.7 0.1 0.6 0.5 1.9 0.6 2.8 11.4 0.3 2.9 0.1 0.1 0.6 0.5 2.9 0.6 0.1 0.1 0 0.1 0.1 0.2 0.2 0.3 1.8 1.1 0.9 0.7 0.5 0.4 0.1 0.2 0.1 0.1 4.6 0.1 0.3 0.4 0.1 0.3 0.3 0.4 0.3 0.6 0.3 0.1 0.8 0.1 0.1 0.3 3.9 0.1 1.3 0.2 0.2 0.1 0.1 2.2 0.2 0.3 8 0.2 0.3 0.2 0.6 0.8 0.4 0.2 0.2 0.2 1.3 0.1 0.1 1.5 0.3 0.5 0.9 1.7 0.1 3.2 0.1 0.9 0.5 0.3 0.1 0.1 0.2 0.4 0.3 0.2 0.2 0.3 0.1 0.4 0.2 0.7 0.8 0.2 0.1 0.5 0.3 0.1 1 0.3 0.2 0.5 1.3 0.2 0.2 0.8 0.1 0.2 0.2 0.3 0.2 0.1 0.2 0.1 0.4 0.2 0.4 0.1 0.5 0.2 0.3 0.3 0.5 0.8 0.2 0.3 0.1 0.1 0.2 0.1 0.6 0.2 0.2 0.6 0.1 0.3 0.2 2.5 2 0.7 0.2 0.2 1.8 0.4 0.5 1.6 0.2 0.1 0.4 5 0.2 0.1 0.1 0.3 0.1 0.1 0.3 0.2 0.2 0.3 0.2 0.1 0.5 0.1 0.1 0.1 0.2 0.1 0.1 0.1 0.2 0.1 0.2 0.2 1.4 0.2 0.9 0.2 0.1 0.3 0 0.2 0.3 0.3 0.1 0.5 0.1 0.1 0.1 0.1 0 0.2 0.1 0.1 0.9 0.1 0 0.1 0.7 0.1 0.1 0.2 0.1 0.1 0.3 0.1 1.8 0.2 0.5 0.2 0.1 0.2 0.2 0.2 0.1 0.6 0.1 0.1 1 0.4 0.1 1.3 0.2 0.3 0.2 0.1 0.3 0.1 0.4 0.1 0.1 1.2 0.1 0.2 0.3 0.1 0.1 0.5 0.3 0.8 0.2 0.2 1.2 0.2 0.3 0.2 0.6 0.2 0.2 0.3 0.1 0.1 22 0.2 0.1 0.7 0.4 1.4 0.2 0.2 0.4 23 0.2 0.1 0.3 1.2 0.6 0.5 0.8 0.2 0.1 0.2 0.4 0.1 0.6 0.3 0.2 0.1 0.1 0.2 0.1 0.4 2.6 0.5 1.4 1.2 0.2 0.1 0.1 0.2 0.3 0.2 1.7 0.3 1.1 0.3 0.5 0.5 0.1 0.5 0.1 0.2 0.3 0.3 0.4 0.1 0.4 0.2 0.1 0.1 0.1 1.1 0.2 1.5 0.1 0.1 0.1 0.1 0.1 0.2 0.1 0.1 0.1 0.2 0.1 0.3 0.4 0.7 0.1 0.1 0.2 0.5 0.1 0.1 0.5 0.2 0.1 9.9 0.3 1 0.2 0.3 0.2 0.6 1 0.2 0.1 0.2 0.3 0.2 0.4 0.3 0.2 0.1 0.1 0.1 0.1 0.1 0.1 0.2 0.2 0.1 0.2 1.7 0.2 0.1 0 0.4 0.1 0.4 0.1 0.3 0.3 0.1 0.1 0 0.3 0.3 0.1 0.1 0.1 0.3 0.1 0.1 0.2 0.1 1.5 0.2 0.3 0.2 0.2 0.2 0.3 0.1 0.4 0.2 0.5 0.1 0.3 0.1 0.1 1.9 0.8 0.7 0.1 0.2 0.2 0.2 0.2 0.6 0.1 0.2 0.8 0.3 0.2 0.1 1 0.2 0.1 0.5 0.3 0.2 0.7 0.3 0.4 0.1 0.4 0.2 0.8 7.7 0.2 0.3 0.1 0.1 2.5 0.4 0.2 0.1 0.1 0.1 0.3 0.1 0.3 0.3 0.9 0.4 0 0.1 0.2 0.2 0.1 1.4 0.3 0.1 0.5 1.7 0.9 0.1 0.1 0.2 0.2 0.2 5.9 0.1 0.4 0.1 6.7 0.3 0.3 0.2 0.1 0.1 0.9 0.1 0.1 0.3 1.7 0 0.1 0.3 0.1 1.4 0.9 0.3 0.6 0.1 0.2 0.8 0.2 0.1 1.2 0 0 0.2 0.9 0 0.2 0.7 0.1 0.1 0.3 0.4 0.2 0.2 0.1 0.1 0.1 0.1 0.3 1.4 2.4 0.5 0.1 0.1 0.6 0 0.5 0.3 0.3 0.3 0.2 0.8 0.2 0.3 0.2 0.2 0.1 0.1 0.1 0.2 0.3 0.2 0.1 0.3 0.1 0.2 0.1 1 1.3 0.9 0.2 0.3 55.4 0.2 0.2 0.3 1 0.1 69.5 0.3 0 0.3 0.3 0.4 0.2 0.3 0.2 0.2 0.3 0.7 0.1 0.4 0.1 0.1 0.1 0.1 0.2 0.2 0.1 0.1 0.2 0.1 0.2 0.3 0.4 0.1 1.5 1.4 0.1 0.5 0.1 0.4 0.2 0.2 0.1 0.4 2.2 0.2 0.7 0.3 0.1 0.3 0.2 0.6 0.1 0.3 0.1 0.2 0.3 0.3 0.1 0.2 0.7 0.1 0 0.1 0.1 0.1 1 0.3 0.1 0.1 0.1 0.4 1.3 0.2 0 0.8 0.2 0.1 0.2 0.2 0.4 0.3 0.1 0.5 0.3 0.2 0.1 0.3 0.1 0.3 0.4 0.1 0.2 0.1 0.2 0.2 0.1 0.1 0.3 0.3 1.1 0.7 0.3 0.3 0.1 0.1 0.1 0.1 0.2 0.1 0.1 0.7 0.1 0.1 0.1 0.1 0 0.1 0.1 1.1 0.3 0.2 4 2.7 0.1 0.9 3 0 0.1 0.1 0.1 0.1 0.2 0.1 1.1 0.1 0.1 0.1 0.1 0.1 0.3 0.2 0.1 0.4 0.1 0.4 0.1 0.1 0.2 0.5 0.1 0.7 0.8 0.2 0.2 0.1 0.2 0.3 7.1 0.2 0.2 1.5 0.2 0.3 0.1 0.3 0.1 7.9 0.4 0.1 0.6 0.1 0.4 0.3 0.1 0.9 0.2 1.3 0.3 0.1 0.1 1.6 0.2 0.5 0.2 0.1 0.9 0.1 0.1 1.4 0.1 1 0.1 2.5 0.1 0.1 0.3 0.1 0 0.2 0.4 0.2 25 0.5 0.1 1.5 1.2 0.2 0.1 0.2 0.5 0.5 0.4 0.2 0.6 0.4 0.1 0.1 0.1 1 0.3 0.1 1.4 0.7 0.3 0.1 0.1 0.3 0.5 0.2 0.4 0.6 0.1 0.3 0.1 0.1 0.1 0.1 0.2 0.2 0.1 7.5 0.1 1 0.6 0.1 0.1 0.5 0.1 0.9 0.1 0.1 0.4 0.1 0.2 2.8 0.7 0.4 0.1 0.1 0 9.3 0.1 1 0.7 0 1.2 0.6 0.9 0.1 0.2 0.1 0.9 0.1 0.3 0.6 0.2 0.1 0.6 0.2 0.2 0.2 0.1 0.1 0.5 1.8 0.2 0.1 1.1 0.1 0.2 0.1 0.2 0.2 2 1.6 0.3 0 2.4 0.3 0.2 0.2 0.4 0.1 0.3 0.1 0.1 0.3 0.1 0 0.2 1.5 0.1 0.1 2.4 0.4 0.1 0.2 0.4 0.3 2.1 0.4 0.6 0.3 0.8 0.9 0.1 0.2 0.2 0.2 0.2 0 0.5 0.1 0.1 0.2 4 0.2 0.3 0.9 0.3 0.2 0.1 0.4 0.1 0.4 0.2 0.1 0.8 0.2 0.1 1 0.1 0.6 0.9 0.3 0.3 0.2 0.3 0.1 0.1 0.4 0.3 1.4 0.7 0.5 0.3 1.4 0.2 0.3 0.3 0.2 0.1 0.4 0.2 0.3 0.3 0.1 0.1 0.2 0.1 0.6 0.2 0.7 0.5 0.5 0.2 0.7 0.2 0.1 3.8 0.1 1 0.3 0 0.6 0.5 0 0.3 0.1 1.3 0.3 0.1 0.3 0.1 0.6 0.8 0.2 0.1 0.4 0.2 0.2 0.2 0.1 0.2 1.2 0.2 1 0.3 0 0.1 0.1 0.1 0.8 0.4 0.3 0.7 0.1 0.3 0.1 0.1 0.1 0.1 0.4 0.4 0.1 0.3 0.1 0.1 0.3 1.1 1.6 0.1 0.3 0.3 0.2 0.1 0.1 2.3 0.4 0.3 0.1 0.3 12.4 0.1 0.1 0.1 0.4 0.9 1.7 0.1 0.2 1 0.1 0.1 0.2 3 0.7 0.7 0.1 0.1 0.2 0.2 0 0.2 0 0.1 0.3 0.1 0.2 0.1 0.6 0.2 0.1 0.1 0.5 0.2 0.7 0.1 0.1 0.1 0.2 0.2 0.2 0.6 0.2 0.3 0.6 0.5 0.1 0.3 3.2 4.9 0.5 0.5 0.1 0.1 0.2 0.3 0.1 4 0.2 0.9 0.2 0.2 0.1 0.5 0.7 0.1 0.1 0.4 0.1 0.3 0.1 7.2 0.7 0.1 0.1 0.1 0.1 0.1 0.1 0.3 0.3 0.2 0.1 0.3 0.5 0.1 0.3 0.1 1.7 20.3 3.6 0.3 0.1 0 0.1 0.1 0.2 0.1 0.1 0.3 0.6 0.1 0.1 1.5 0.3 0.2 0.1 0.6 0.3 0.2 0.4 0.1 4.5 0.8 6.9 0.1 0.2 0.2 1.1 1.3 0.4 0.4 0.3 0.8 0.1 0.2 0.3 0.1 1.8 0.5 0.1 1.4 1.3 0.2 2.8 0.1 0.5 0.2 0.1 0.1 0.1 0.5 1.2 0.8 0.2 1 0 0.5 0.7 0.1 0.5 0.3 0.9 0.5 0.2 0.3 0.1 0.7 0.6 0.3 0.2 0.3 0.8 0.2 0.3 1.5 0.4 0.1 0.2 0.1 0.3 0.2 0.1 0.2 1 0.5 0.5 0.2 0.5 0.1 1.5 0.2 0.1 0.9 0 0.1 0.1 1.3 0.3 0.9 0.2 0.8 0.2 0.2 0.2 0.2 0.6 0.2 0.1 0.2 0.1 0.1 0.2 0.1 0.1 0.8 0.5 0.4 0.1 0.1 0.1 0.3 1.7 2.3 0.2 0.2 0 0.2 0.2 0.1 0.4 2.2 0.2 0.2 0.2 0.5 0.2 0.1 8.4 0.6 0.2 0.2 0.2 0.4 1.4 0.2 0.2 0.4 0.4 0.1 0.1 0.5 0.7 0.1 0.3 1 0.3 0.8 1.2 0.1 0.1 0.5 0 0.1 0.1 0 0.1 0.1 2.7 0.1 0.1 0.2 1 0.5 1.2 0.2 0.1 0.2 0.1 1.5 0.2 0.6 0.6 2.2 0.1 0.8 0.5 0.1 0.4 0.2 0.6 0.1 0.1 0.6 0.2 0.1 0.1 0.1 1.1 0.2 2 1.2 0.1 0.2 0.2 0.6 0.7 0.2 0.1 0.5 0.2 0.6 0 0.2 0.3 0.6 0.1 0.1 0.1 0.1 0.6 0.1 0.1 7.7 0.4 0.2 0.1 0.3 0.1 1.2 0.2 0.3 0.1 0.4 0.1 0.2 0.1 0.2 0.1 0.1 0.1 0.2 0.2 0.1 0.3 0.3 0.3 0.1 0.2 0.2 0.2 0.2 0.1 0.1 0 0.2 0.8 0.1 0.2 0.1 0.2 0.1 1.6 0.2 0.2 1.5 1.6 0.1 0 0.2 0.2 0.1 2 0 0.1 0.1 0.1 0.1 0 0.1 0.3 0.4 0.6 0.2 1.6 0.3 0.2 1.7 13.2 0.1 0.1 0.2 2.6 0.1 0.5 0.2 0.2 0.3 0.2 2.6 0.1 0.4 0.4 0.2 0 0.1 0.1 1.2 0.3 1.4 0.1 0.1 0.4 3.2 0.1 0.1 0.1 0.1 0.3 0.1 0.1 13.2 0.2 0.2 1.8 1.7 5.2 0.7 0.1 0.6 40.6 1.2 30.3 0.2 1.3 0.2 0.3 5.6 0.2 0.1 0.1 0.7 0.5 0.2 0.1 0.1 0.4 0.6 0.9 0.7 0.8 0.1 0.8 0.1 1 0.5 0.5 0.3 0.2 0.2 0.3 0.4 0.2 0.4 0.1 0.3 0.2 0.7 0.1 0.4 0.1 0.2 0.2 0.1 0.3 0.1 0.2 0.1 0.5 0.1 0.5 0.2 0.2 0.5 0.1 0.4 0.3 1 0.1 0.4 0.3 0.2 0.2 0.2 0.4 0.1 0.5 0.3 0.1 0.1 0.2 0.3 6.9 0.1 0.2 1.5 0.8 0.4 0.2 0.2 1.2 0.7 0.6 2.2 4.6 1.2 0.3 0.3 1.7 0.2 0.1 0.4 0.1 0.1 0.2 0.1 0.3 0.1 0 0.4 0.1 0.3 0.1 0 0.4 0.8 0.2 3.3 0.4 0.3 0.1 0.2 0.1 0.3 0.6 1 0.2 0.1 0 0.1 0.1 0.1 0.3 0.3 0.6 0.8 1.2 1.2 0.3 0.1 7.5 0.3 1.2 0.9 1.5 0.1 0.1 0.3 0 2.5 2.5 0.2 0.1 0.8 0.4 0.7 0.1 2.9 0.2 0.4 0.9 2.8 0.2 0.6 0.2 0.1 0.9 0.1 0.1 1.9 0.4 0.5 0.1 0.2 0.2 0.2 0.1 0.1 0.2 0.4 0.7 0.7 0.3 0 0.4 0.3 0.9 1 0.1 0.1 0.9 0.2 0.2 0.1 0.3 0.5 0.4 0.2 0.4 0.6 0.4 1.7 0.2 0.1 0.1 1.2 0.6 0.1 0.4 0.7 0.1 0.1 0 0.3 0.3 0.2 0.5 0.2 0.4 0.8 0.9 0.9 1.2 0.2 1.8 1.2 0.1 0.1 2.3 0.3 0.1 0.1 3.1 0.2 3.7 9.3 5.3 0.2 0.1 0.2 0.2 0.3 0.1 0.1 0.2 2.4 0.1 1.3 4.6 0.4 0.1 0.2 5.8 9 0.3 0.3 1.2 0.1 0.1 3.4 0.2 4.2 0.1 4.4 0.7 0.3 0.3 0.1 0 0.1 0.1 0 0.2 0.5 0.3 0 0.1 1.5 0 0.1 1.4 0.2 0.2 3.3 3.8 2.6 0.1 0.1 0.1 0.2 0.8 0.3 0 0.1 0.4 0.1 0.3 0.1 0.3 0.8 0.1 0.1 0.1 0.1 0.1 0.1 0.1 0.1 0.1 0.7 0.4 0.1 0.1 1 0.2 1.9 0.5 0.1 0.9 0.4 0.4 0.2 0.1 0.1 0.2 0.1 0.9 0.1 0.3 0.1 1 0.1 0.1 0 0 0 0.1 1.2 2.1 0.2 0.8 0.1 0.1 0.2 0.2 0.4 2.6 9.7 0.4 1.1 0.1 0.3 0.1 0 0.1 0.2 1.8 0 0.1 0.1 1.8 0.4 0.3 0.1 16.5 0.4 0 0.2 0.5 0 0.3 0.4 0.1 2 0.1 0.2 6.2 0.3 0.8 0.1 0.1 0.1 0.2 0.1 0 0.1 0.1 0.1 0.1 0.4 0.1 0.1 0.2 1 0 0.1 0.1 0.1 0.2 0.3 0.3 0.3 0.2 0.1 0.2 0.1 0.1 0.1 1.1 0.6 2.5 1 0.5 0.1 0.1 1.3 0.5 0.2 0.8 0.2 0.1 0 0.2 0.8 0.1 1.4 0.1 0.9 0.9 0.3 0.9 0.2 0.2 0.2 1.7 0.1 1.9 0.1 0.3 0.2 0.1 0.2 0.3 0.3 0.1 0.1 0.1 0 1.7 10.7 0.5 0.2 0.2 0.2 0.1 0.2 0.3 0.2 0.1 0.7 1 1 0.2 0.2 0.9 0.1 0.2 0.1 0.1 0.1 0.3 0.6 0.2 0.1 1.1 0.1 0.1 0.1 0.1 0.1 0.3 0.2 1.3 0.3 0.1 0.1 0.1 0.5 0.8 0.2 1.4 0.2 0.1 0.2 1.3 1.1 3 0.2 0.1 0.1 0.2 6 0.1 0.6 3.4 0.2 0.1 1.1 2.7 0.1 0.2 0.2 0.4 0.3 0.1 0.3 2.7 0.1 0.1 1.7 0 0.1 0.1 0.1 0.9 0 0.5 0.3 4.9 0.2 0.2 0.9 0.6 0.1 0.2 0.2 1.1 0.3 0.1 0.1 0.4 0.5 0.3 0.1 0.1 0.2 0.8
0.1 0.2 0.1 100 0.2 0.3 0.1 0.6 0.2 0.2 0.7 0.1 0.5 1.2 0.6 0.4 0.9 0.5 0.1 0.5 0.3 0.2 2.1 0.1 0.3 0.9 0.2 0.1 1 0.2 0.4 0.2 0.6 0.3 0.6 0.1 0.1 1.3 0.2 0.2 0.4 0.5 0.1 0.3 0.1 0.7 0.2 0.1 0.2 0.8 0.1 0.2 0.1 0.2 0.1 0.1 0.1 1.9 0.2 0.2 0.5 0.4 0.4 0.2 0.3 0.2 0.5 0.3 0.1 0.1 0.3 0.3 0.2 0.2 0.4 0.1 0.1 0.2 0.1 0.1 0.1 0.1 0.1 2.1 0.3 1.3 0.2 0.3 0.5 0.1 0.3 0.3 1.2 0.6 0.2 0.6 0.4 0.1 0.1 0.4 0.4 0.1 0.3 0 0.1 0.2 0.2 0.1 0.2 0.1 0.2 3.2 1.1 0.1 0.2 0.2 0.1 0.4 0.6 0.1 0.2 0.5 0.1 0.2 1 0.4 0.3 2.6 0.3 0.2 0.3 0.8 0.4 0.4 0.5 0.3 0.2 0.1 0.2 0.3 0.5 0.6 0.7 0.7 0.2 0.1 0.6 0.1 0.2 0.1 0.7 0.2 0.1 1.7 0.7 0.2 0.1 0.5 0.6 0.2 5.3 0.4 0.7 0.1 0.3 0.1 0.3 0.3 0.4 0.5 0.3 0.2 1.2 0.1 0.4 0.2 0.6 0.2 0.1 0.1 0.2 0.2 0.5 0.2 1 0.1 0.1 1.3 1.1 0.1 0.1 0.3 0.3 0.1 0.6 0.6 1.1 0.1 0.6 1 0.3 6.7 1 0.4 0.3 0.1 0.2 0.1 0.4 1.4 0.4 10.4 2.5 0.2 0 0.5 0.2 0.4 0.2 0.2 0.2 0.3 0.6 0.3 0.3 0.4 0.2 0.1 0 0.1 0.4 0.1 0.2 0.8 1.8 0.6 0.1 0.2 0.4 0.2 0.1 0.3 56.8 0 0.3 0.7 0.6 1 0.1 0.1 0.1 0 1.5 1.5 0.5 0.6 0.6 0.4 0.1 0.2 0.3 0.4 1.8 0.5 0.1 0.3 0.2 0.3 0.3 0.6 0.3 0.2 0.1 0.1 0.1 0.1 0.4 0.2 1.2 0.4 0.2 0.2 0.2 0.1 0.1 0.2 0.2 0.4 0.1 0.2 0.2 0.1 0.1 0.5 0.1 1.2 0.2 1 0.2 0.3 2 0.2 0.3 0.3 0.7 2.1 0.2 0.2 0.7 0.3 0.8 0.7 1 0.3 0.5 9.4 9.6 0.2 0.2 1.3 0.5 0.1 2 0.3 0.1 0.2 2 0.1 4.5 0.1 0.1 0.1 0.1 0.2 0.1 0.4 0.2 0.1 0.3 1.4 0.1 0.1 0.2 0 2.3 0.1 0.7 0.4 3.2 0.3 0.4 0.1 0.3 0.3 0.2 0.1 0.3 0.2 0.1 0.7 0 0.8 0.1 0.2 1.5 0.1 0.6 0.2 0.3 0.2 0.5 0.1 0.2 0.2 0.3 0.1 0.2 0.5 0.2 0.1 0.2 0.2 0.1 0.1 0.3 0.2 0.8 0.1 0.1 0.9 0.2 1.9 27.8 0.2 0.1 0.2 0.2 0.3 0.2 0.2 0.1 0.1 0.1 0.5 0.8 0.2 0.3 0.1 0.3 0.7 0.1 0.3 0.2 0.2 0.4 0.2 4.4 0.1 0.3 0.4 0.1 0.3 0.1 0.2 0.6 0.1 0.5 0.2 0.2 0.2 0.2 0.1 0.1 0.4 0.3 0.6 0.1 0.2 0.1 0.3 0.1 0.1 0.3 0.2 0.4 0.2 1.5 0.1 0.5 0.5 0.1 0.1 1.4 0.2 0.2 0.2 0.1 0.8 0.1 0.1 0.6 0.1 0.1 0.2 0.1 0.2 0.3 0.2 0.4 0.2 1.3 0.1 0.3 1.1 0.3 0.2 0.2 0.2 0.2 1 0.3 0.4 0.1 0.1 0.1 0.3 0.5 5.3 0.3 0.6 0.1 0.4 0.2 0.1 0.4 0.1 0.5 0.1 0.5 0.4 0.1 0.2 0.8 1.4 0.3 0.2 0.2 7 0.2 0.1 0.1 0.6 0.2 0.2 0.4 0.1 0.1 0.1 1.4 0.2 0.1 0.1 0.9 0.1 0.2 0.3 0.3 1 0.2 0.3 0.2 0.3 0.2 1 0.2 0.4 0.2 0.1 0.2 0.1 0.3 0.1 0.1 0.9 0.2 0.1 0.4 0.1 0.2 0.2 0.5 0.1 0.2 6.6 0.2 0.3 0.3 0.6 3.3 0.3 0.3 0.3 0.1 0.3 0.2 0.2 0.1 0.2 0.1 0.2 0.2 0.6 0.2 0.4 0.1 1.3 0.1 0.3 0.2 0.2 0.2 0.2 0 0.1 0.1 3.3 0.1 0.1 0.2 0.2 0.3 0.1 0.2 1.4 0.2 0.4 0.2 0.6 0.4 0.3 0.1 0.3 0.1 0.4 0.1 0.1 0.1 0.2 0 0.1 0.5 0.3 0.2 0.2 0.2 0 0.1 1.7 0.6 0.3 0.2 1.6 0.2 0.1 0.8 1.7 0.2 0.1 0.2 0.3 0.1 0.3 0.1 0.1 1.5 0.1 0.5 0.1 0.1 0.2 0.2 0.3 0.4 0.3 0.2 2.5 0.2 0.1 0.3 0.1 0.1 0.1 0.2 0.5 0.1 0.1 0.1 0.1 0.1 0.2 0.2 0.1 0.3 0.4 0.3 0.5 0.2 0 0.2 0.2 0.3 1.2 0.3 0.1 0.3 0.1 0 0.1 0.2 0.1 0.1 0.5 0.4 0.4 0.4 0.2 0.7 0.2 0.4 0.5 0.6 2.3 0.3 0.1 0.3 0.1 0 0.4 0.2 0.4 0.2 0.3 0.5 0.1 0.1 0.1 0.4 0.1 0.5 0.2 0.6 0.6 0.3 0.3 0.3 3.2 0.2 1.2 0.6 0.1 0.5 0.2 0.1 0.2 0.2 0.2 9.2 0.4 1.1 0.1 0.2 0.3 0.1 0.2 0.1 0.4 0.8 1.4 0.1 0.1 0.6 1.5 0 0.1 0.5 0.5 0.2 0.4 0.2 0.3 0.1 0.2 0.3 0.1 1 0.1 0.2 0.1 0.3 0.1 0.1 0.2 0.2 0.1 0.1 0.8 0.1 0.1 0.2 0.2 0.1 0.2 0.3 0.1 0.1 0.2 0.2 0.1 0.7 0.1 0.5 0.1 0.2 0.6 0.2 0.1 0.1 0.2 0.7 0.1 0.3 0.1 0.1 0.1 0.1 0.6 0.2 0.1 0.3 0.1 0.1 0.2 0.1 0.6 0.2 0.3 0.1 0.1 0.4 0.1 0.3 0.1 0.3 0.5 0.3 0.1 0.1 0.8 0.5 0.4 0.2 0.4 0.1 7.9 1.2 0.4 0.1 1.3 0.1 2.4 0.2 0.7 0 0.1 1 0.5 0.2 6.1 0.9 0.3 0.3 0.5 0.2 0.1 0.2 0.3 0.2 0.6 0.8 0.1 0.3 0.9 0.1 0.7 0.4 0.5 0.1 0.1 0 0.1 0.1 0.1 0.1 0.4 0.4 0.5 0.6 0.2 0.1 0.1 0.4 0.2 0.1 0.1 0.3 1.5 0.1 0.2 2.2 0.1 0.1 0.5 0.2 0.2 0.1 0 0.3 0.1 0.4 0.1 0.1 0.2 0.5 0.1 0.4 0.1 0.1 0.1 0.2 0.2 0.1 0.2 0.5 0.1 0.1 0.1 0 1.1 0.2 0.1 0.1 0.1 0.1 0.1 0.1 0.1 0.1 0.3 0.1 0.3 0.2 0.1 1.8 0.2 0.1 0.2 0.6 1.1 0.2 5.7 0.4 0.4 0.2 0.2 0.1 0.1 4.8 0.1 0.1 0.2 0.1 0.4 0.3 0.1 3.4 0.9 0.3 0 0.2 0.8 0.3 0.2 0.1 0.3 0.1 0.1 0.4 0.2 1.1 0.1 0.3 0.1 0.2 0.1 1.8 1 0.1 0.1 0.1 0.1 0.1 0.7 0.4 0.3 0.4 0.2 0.4 3 0 0 0.2 0.2 0.2 0.1 0.3 1.2 0 0.3 3.5 3.6 0.2 0.3 0.6 0.4 3.8 0 0.4 0.3 0.2 0.3 1.2 0.2 9.5 0.3 0.6 5.8 0.2 0.4 0.1 0.7 0.3 1 0.9 0.1 0.2 0.2 1.7 0.1 0.1 0.1 0.7 0.2 0.3 0.1 1 1.1 0.4 0.4 0.3 0.2 0.2 0.1 0.2 0.1 0.2 0.7 0.5 0.7 0.4 0.1 0.2 0.2 0.1 0.1 1.1 1.4 0.2 0.1 0.1 0.9 0.4 0.1 3.5 0.2 0.2 0.2 0.3 0.2 0.2 1.6 0.5 1.7 3.5 0.4 0.7 0.6 0.2 0.1 0.1 0.1 25.9 0.1 0.7 0.1 0.1 0.1 0.2 0.3 0.5 0.2 0.2 0.1 0.2 0.1 0.4 0.1 0.2 0.1 0.6 0.1 0.1 0.7 0.5 0.1 0.1 0.3 0.6 0.1 0.2 0.4 0.2 0.2 0.1 0.5 0.3 0.2 0.1 0.2 0.4 0.7 1.4 0.2 0.3 0.2 0.1 0.1 0.1 0.2 0.2 2.5 0.2 1.1 0.1 0.2 0.1 0.2 2.8 0.3 0.5 1.9 0.5 0.6 0.1 0.2 0.5 0.1 0.1 0.5 0.3 0.1 0.7 0.2 0.3 0.1 0.6 0.6 0.2 0.1 0.3 0.1 0.3 0.3 0.3 0.6 0.2 0.2 0.2 2 0.2 0.8 0 0.9 0.5 0.1 0.3 0.2 0.1 0.6 0.1 0.2 0.3 2.5 0.2 0.3 0.3 0 0.2 0.1 0.5 0.3 0.4 0.1 0.7 0 0.7 0.5 5.5 0.3 0.2 0.3 0.2 0.2 0.9 0.4 0.7 1.6 0.3 0.2 0.2 0.2 0.4 0.3 0.1 0.1 0.2 0.7 0.1 7 0.5 0.2 0.1 0.8 0.3 0.4 0.2 0.3 0.4 0.2 0.2 0.2 0.2 0.3 0.8 0 0.1 0.5 0.2 0.2 0.1 0.5 0.1 1.6 0.7 0.1 0.1 0.1 0.2 0.5 0.2 2.1 0.4 0.1 0.8 0.2 0.9 5.6 0.2 0.1 0.1 0.5 0.2 0.1 0.2 0.8 0.4 1.9 0.2 0.3 0.1 0.3 0.1 0.4 0 0.5 0.3 1.3 1.1 0.2 0.1 0.2 0.3 0.1 0.1 0.3 0.3 0.1 0.2 0.1 0.5 0.1 0.2 0.8 0.8 0.2 0.2 0.6 0.6 0.2 0.2 0.5 0.2 0.2 0.1 0.1 0.3 0.7 0.2 0.4 0.7 0.8 0.2 0.3 0.4 0.1 0.2 0.4 0.2 0.3 0.1 0.1 0.1 0.5 0.2 0.4 0.1 0.1 0.4 0.1 0.4 0.2 0.2 1.1 0.4 0.9 0.1 0.1 0.1 0.3 0.1 0.4 4.6 0.2 0.1 0.2 0.2 0.1 0.1 0.1 0.2 0.2 0 0.2 0.2 0.1 0.4 0.3 0.2 0.3 0.2 0.2 0.3 0.3 0.4 0.2 0.6 0.1 0.3 0.1 0.2 0.2 0.1 0.1 0.2 0.1 0 0.1 2.4 0.1 0.9 0.1 0.1 0.3 0.1 0.5 0.3 0.2 0.1 0.4 0.2 0.4 0.2 0.1 1.2 0.1 0.9 0.3 0.3 0.3 0.2 0.3 0.2 0.3 0.3 0.2 0.1 0.4 0 0.3 0.1 0.1 0.6 0.1 0.2 0.2 0.1 0.6 0.4 0.4 0.6 0.8 0.3 0.1 0.1 0.1 1.1 0.6 0.2 0.1 0.6 0.2 0.2 0.5 0.1 0.3 0.2 0.8 0.6 0.2 0.4 0.1 1.8 0.4 0.2 0.8 0.1 0.3 0.1 0.2 0.1 0.1 0.1 0.7 1 0.1 12.1 0.6 0.1 0.3 0.5 0.2 0.2 0.4 0.2 0.1 0.5 0.6 0.2 1.1 0.1 0.2 0.2 3.5 0.6 0.5 0.2 0.4 0.4 0.4 0.2 0.3 0.9 0.1 0.1 0.6 0.1 1.2 0.2 0.2 0.4 0.3 0.2 0.3 1.4 0.4 0.2 0.1 0.2 0.3 0.5 0.2 0.4 0.2 0.1 1.1 0.2 0.4 1.3 0 0.2 0.3 0.1 0.1 0.2 0.1 0.2 0.5 0.1 0.1 0.3 0.3 0.2 0.5 0.5 0.1 0.2 0.1 0.1 0.1 0 0.1 0.5 0.1 0.2 0.1 0.2 0.1 0.1 0.3 0.3 0.1 0.1 0.2 0.1 1.1 0.2 0.3 0.2 0.3 0.2 0.4 0.1 0.6 0.2 0.1 0.3 0.1 0 0.1 0.2 0.1 0.2 0.2 0.1 0.1 0.1 1 0.1 0.1 0.1 0.1 0.1 0.9 0.2 0.2 0.1 0.2 0.3 6.3 0.1 0.2 0.1 0.1 0.5 0.2 0.1 0.8 0.1 0.2 0.1 0.1 0.1 0.2 0.3 0.1 0.1 0.1 0.2 0.1 0.1 0.2 0.2 0.3 0.2 0.6 0.1 0.2 0.3 0.1 0.1 0.4 0.4 0.2 0.1 0.8 0.1 0.1 0.7 0.3 0.2 0.1 0.1 0.1 0 0.2 0.2 0.2 0.4 0.4 1.9 0.1 0.2 0.1 0.8 0.6 0.4 0.3 0.7 0.2 0.3 0.6 0.4 0.1 0.4 0.1 0.1 0.1 2.1 0.1 0.1 0.3 0 0.4 0.5 0.1 0.2 0.2 0.3 0.4 0.1 5.6 0.2 0.1 0.1 0.1 1.7 0.4 1.8 0.2 0.3 0.9 0.3 0.5 0.1 0.2 2.1 0.8 0.2 0.2 0.2 0.1 0.1 0.1 1.3 0.5 0.2 0.4 2.1 0.2 1.2 0.9 0.4 0.2 0.4 0.2 0.1 0.1 0.1 0.2 0.5 0.5 0.3 0.2 0.2 0.1 1 0.9 0.3 0.1 0.3 0.7 0.1 0.3 0.2 0.2 0.1 0.9 0.1 0.1 0.7 0.1 0.9 0.2 0.3 0.1 0.1 0.3 0.6 0.9 0.2 0.1 0.1 0.2 0.1 0.4 1.3 0.2 0.5 0.1 0.4 0.2 0.1 0.3 0.2 0.1 0.6 0.1 0.1 0.1 6.6 0.5 0.2 0.2 0.1 0.1 0.1 0.2 0.6 0.2 0.1 1 0.1 0.2 0.1 0.4 0.1 2.2 0.2 0.2 0.6 0.3 0.5 0.6 0.1 0.4 0.5 1.4 0.2 0.1 0.2 0.3 0.4 0.3 0.2 0.6 0.1 1.4 0.1 0.2 0.7 0.1 1.1 0.2 0.4 0.1 1.9 0.2 0.3 0.2 0.1 0.1 0.5 0.1 0.5 24.7 1.1 0.5 0.3 0.3 0.1 0.8 0.1 0.3 0.3 0.8 0.2 0.3 0.1 0.3 0.5 1.2 0.8 0.2 0.4 0.1 0.3 0.1 0.1 0.1 0.9 0.2 0.8 0.4 0.3 2.4 0.2 0.3 0.3 0.1 0.3 0.1 0.2 0.2 0.3 0.2 0.1 0.3 0.3 0.1 0.1 0.1 0.3 0.8 0.2 0.1 0.1 0.2 0.8 0.1 0.2 0.2 0.2 0.1 0.2 0.2 0.2 0.2 0.1 0.3 0.1 0.8 0.1 0.1 0.3 0.5 0.4 0.6 0.3 0.2 0.1 4.2 0.5 0.1 0.4 0.4 0.1 0.1 0.5 0.2 0.1 0.3 0.1 0.3 0.1 0.8 0.7 0.1 0.1 0.6 2.3 0.3 0.1 0.2 0.5 0.5 0.8 1.1 0.1 0.3 0.1 0.1 0.1 0.1 0.2 0.3 1.3 0.1 1.1 0.1 0.1 0.1 0.1 0.3 0.1 0.2 2.1 0.1 0.3 0.1 0.1 2.2 0.3 0.3 0.3 0.1 0.1 0.2 0.4 0.1 0.2 0.3 0.4 0.9 0.4 2.8 0.4 0.6 0 0.1 0.2 0.2 0.1 0.6 0.3 0.1 0.5 0.5 0.2 1.6 0.3 0.1 0.5 0.7 1.6 0.2 0.1 4.9 0.2 2.8 0.3 0.2 0.2 0.2 0.1 0.2 0.2 0.4 0.3 0.1 0.1 0.1 1 0.2 0.2 0.1 0.1 0.3 0.4 0 0.1 0.1 1 0.8 0.5 0.9 0.2 0.1 1.2 0.2 0.2 0.5 0.6 0.1 2 0.3 0.1 0.4 0.1 0.8 0.2 0.1 0.3 0.3 0.1 0.6 0.2 0.2 0.3 0.1 0.3 1.1 0.4 0.6 0.1 0.6 0.2 0.2 0 0.6 0.1 0.2 6.8 0.1 0.1 0.3 0.3 0.1 0.1 0.1 0.4 0.2 0.2 0 1.2 0.2 0.3 0.1 0.2 0.4 0.6 0.1 0.1 0.8 0.2 1.4 0.2 0.4 0.2 0.2 0.3 0.1 0.1 0.3 0.2 0.3 0.1 0.1 0.2 0.7 0.2 0.1 0.2 9.2 0.1 1.9 0.1 0.1 0.1 0.4 0.1 0.4 0.1 0.5 0.1 0.2 0.4 0.2 1.2 0.1 1.8 0.1 0.1 0.1 1.4 0.1 0.1 0.3 0.2 0.1 0.1 0.1 0.1 0.3 0.2 0.2 3.6 3.2 0.1 0.3 0.2 0.2 1.7 0.5 0.1 0.1 0 0.2 0.1 0.1 0.1 0.7 0.2 0.5 0.1 0.1 0.1 0.2 0.4 0.8 0 0.4 1.2 1.6 0.2 0.1 0.1 0.3 3.1 0.9 0.2 6.6 0.1 1.3 4.7 0.5 0.2 0.9 0.3 0.5 0.1 0.1 0.3 1.2 0.3 0.4 1 0 0.1 0.2 0.2 0.1 0.1 0.1 0.4 1.4 0.1 0.4 7.5 0.1 0.1 0.5 0.2 0.2 0.4 0.1 0.3 0 0.1 0.1 0.1 0.9 0.1 0.1 0.2 0.2 0.7 0.2 0.2 0.4 0.7 0.3 0.4 0.2 0.2 0.2 0.6 0.9 0.3 5 0.3 0.2 0.8 1 0.2 0.2 0.2 0.9 0.4 0.1 1 0.2 0.2 0.7 0.1 0.3 0.2 0.7 0.1 0.1 0.1 0.2 0.2 0.1 0.3 0.4 0.4 0.6 0.8 0.2 0.1 0.9 0.4 0.1 0.2 0.2 0.1 0.2 0.3 0.1 0.1 0.1 0.2 0.3 0.2 0.1 1.9 0.1 0.7 0.5 0.3 0.8 0.4 0.2 0.9 0.1 0.2 0.2 1.3 0.2 2.8 0.6 1.4 0.5 3.8 1.3 0.4 0.1 0.5 0.2 0.1 0.1 0.2 0.2 0.2 0.2 0.2 0.3 0.5 0.2 0.4 0 0.2 0.3 0.2 0.3 0.5 0.4 0.1 1.6 0.5 0.1 0.3 0.3 0.6 0.6 0.1 0.5 1.5 1.5 0.3 0.1 0.1 0.3 0.1 0.1 0.1 0.2 0.1 0.2 0.1 0.2 0.2 0.3 0.4 0.3 0.6 0.2 0.2 0.3 0.4 0.1 0.4 0.3 0.3 0.4 0.2 0.8 1.3 0.1 0.1 0 0.9 5.1 0.1 0.2 0.2 0.2 1 0.2 0.2 0.2 0.5 0.5 0.1 0.1 0.3 1.2 0.7 0.4 0.2 0.2 0.3 2 0.1 0.6 0.2 0.4 5.9 1 0.1 0.7 0.2 0.2 0.1 0.4 0.4 1.6 0.1 0.1 0.3 0.2 0.3 0.2 0.2 0.1 0.4 0.3 0.5 0.3 0.2 0.4 0.2 0.2 0.2 0.2 1 1.2 0.3 0.5 0.2 0.1 0.1 0 4.9 0.5 0.5 0.2 0.1 0.2 0.1 0.1 0.2 0.1 0.3 0.3 0.4 0 0.1 0 0.2 0.3 0.1 0.2 0.1 0.2 0.2 0.1 0.2 0.4 0.2 0.3 0.7 0.1 0.1 0.2 0.3 0.2 0.5 0.4 0.4 0.1 0.4 0.1 0.2 0.3 0.1 0.1 0.2 0.2 0.4 0.1 0.4 10.2 0.6 0.4 0.1 0.1 0.2 0.4 0.7 0.1 0.1 0.9 0.4 0.2 0.6 0.2 0.3 0.1 0.1 0.6 0.1 0.5 0.5 0.1 0.1 0.2 8.1 0.2 3.5 0.1 0.4 0.1 0.1 0.2 0.1 0.3 0.2 2.5 0.2 0.2 0.9 0.2 0.3 0.1 0.7 0.4 0.2 0.1 0.6 0.1 0.4 0.1 0.2 0 0.1 0.2 0.2 0.3 0.6 0.3 0.1 0.8 1.4 0.2 0.4 0.3 0.2 0.2 0.1 0.3 0.1 0.1 0.2 1.1 0.2 0.3 0.3 0.1 0.4 0.3 0.1 0.2 0.8 0.1 0.5 0.2 0.3 0.4 0.2 0.1 0.1 0.4 2.9 0.4 0.2 0.5 1.4 0.1 0.1 0.4 0.4 0.1 0.1 0.2 0.2 0.1 0.3 0.2 0.1 0.2 0.3 1.1 0.2 0.3 0.1 0.4 0.6 0.1 0.2 0.1 1 0.1 0.3 0.1 1.4 4.1 0.1 2 0.3 0.2 0.4 0.5 0.2 0.3 0.2 0 0.3 0.1 0.2 0.5 0.2 0.1 0.3 0.3 0.4 3.2 2.1 0.2 0.1 0.2 1.2 0.6 0.4 0.2 3.8 0.6 1.4 0.1 0.1 0.2 0.7 0.3 0.1 1.3 0.2 0.2 0.4 0.1 1.7 0.2 1.3 0.2 0.1 0.3 0.6 1.6 0.1 0.4 0.1 0.1 0.2 0.2 0.7 0.2 0.2 1 0.1 0.2 0.1 0.1 0.2 0.3 0.6 0.2 0.2 0.1 0.2 0.6 0.1 0.6 0.3 0.3 0.2 0.1 0.8 0.1 0.1 0.2 0.5 0.3 1.7 0.1 0.3 1.3 0.3 1 0.6 0.7 0.2 0.1 0.1 1.1 0.2 0.2 0.2 1.3 2.3 0.1 1 0.3 0.1 0.3 0.4 0.3 0.3 0.1 0.2 0.2 0.3 0.3 0.5 0.6 0.1 3.8 0.2 0.5 0.2 0.7 0.1 0.1 0.6 0.3 0.2 1 2.2 0.2 0.1 0.6 0.1 0.1 0.1 0.2 0.2 0.1 0.2 1.1 0.2 0.6 0.8 1.5 0.1 0.1 0.2 0.3 0.2 0.4 0.3 0.1 0.1 0.2 0.3 0.5 0.2 0.3 0.1 0.1 0.1 1.2 0.3 0.4 0.1 0.2 0.8 0.3 0.2 0.2 0.3 0.1 0.2 0.4 0.4 0.2 0.2 0.2 0.2 0.2 0.1 0.1 0.1 0.3 0.3 0.3 0.4 0.5 0.2 0.1 0.3 0.2 0.2 1.4 3.2 0.1 0.3 0.2 0.3 0.2 0.1 0.4 0.2 0.4 0.1 0.2 0.1 0.2 1.8 0.2 0.1 0.1 0.6 0.1 0.6 0.1 0.2 0.2 0.2 0.1 0.2 0.1 0 0.4 0.4 0.2 0.1 0.1 1.5 0.6 0.1 0.3 0.1 0.1 0.2 0.2 0.2 0.3 0.5 0.8 0.7 0.4 0.2 0.1 0.2 0.4 0.2 0.9 0.4 0.5 0.2 1.5 0.2 0.1 0.6 1.1 0.3 0.9 0.1 7.5 0.2 0.2 0.8 0.4 0.1 0.2 0.3 0.1 0.2 0.6 0.1 0.1 0.2 0.6 0.2 0.1 0.4 2 0.4 0.2 0.1 0.1 0.2 0.2 0.1 0.2 0.2 0.1 0.7 0.3 0.1 0.5 0.6 0.2 0.2 0.3 0 8 0.5 1.2 0.1 0.2 0.9 0.3 0.9 0.2 0.3 0.1 0.3 0.1 0.2 0 0.2 0.4 0.1 0.1 0.1 0.2 0.4 1.8 0.9 0.3 0.1 0.4 0.1 1.4 0.1 2.7 0.9 0.1 0.1 0.2 0.1 1.1 0.5 0.2 0.1 1.1 0.6 0.2 0.1 0.4 0.1 0.1 0.3 0.1 0.1 0.1 0.5 0.4 1.4 0.1 0.5 0.5 0.2 0.3 0.4 0.4 0.2 0.3 0.4 0.2 0.7 0.1 0.4 0.1 0.7 0.2 5.7 0.2 0.1 0.1 0.1 0.5 1.3 0.1 0.1 0 0.3 0.1 0.1 0.1 0.2 0.3 0.1 0.1 0.1 0.2 0.1 0.1 0.2 0 0.3 0.2 0 0.1 0.1 0.1 0.4 0.4 0.4 0.2 0.1 0.2 0.1 0.1 0.5 0.3 0.2 1 0.3 0.3 0.5 0.1 0.1 0.5 0.5 0.2 1 0.9 0.1 0.1 0.1 0.1 0.2 2.3 0.1 0.2 0.1 0.8 0.3 0.6 0.2 0.1 0.6 0.6 0.3 0.1 0.3 0.2 0.2 0.9 0.1 0.2 0.3 2.5 30.1 0.2 1.4 0.2 0.2 0.1 0.7 0.2 0.1 0 0.1 0.1 0.4 0.2 0.1 0.1 0.1 0.5 0.4 0.2 0.3 0.8 0.6 0.5 0.1 0.1 0.2 0.4 9.8 3.7 4.7 0.9 0.4 0.1 0.2 0.1 0.2 0.8 0.5 0.1 2.3 0.2 0.3 1.8 0.3 0.4 0.6 0.2 2.4 0.4 0.2 0.2 2.3 0.1 0.2 0.6 1.4 0.1 0.1 0.3 0.2 0.1 0.7 0.2 1.1 0.8 0.3 0.1 0.2 0.2 0.1 0.1 0.1 0.9 0.4 0.3 0.2 0.5 0.7 0.2 0.1 0.1 0.3 0.2 0.1 0.6 0.8 1.2 8.7 0.1 0.5 0.1 3.6 0.5 0.1 0.2 0.1 0.1 0.1 0.5 0.5 0.2 0.7 0.4 0.3 1 0.2 0.3 0.2 1.1 0.2 2.3 0.6 0.1 0.4 0.8 0.2 9.5 0.2 0.2 0 0.6 0 0.2 0.4 0.1 0.3 0.3 0.1 0.1 0.2 15 0.3 0.1 1 0.9 0.7 0.8 11.9 0.2 0.4 0.3 0.1 0.1 0.2 0.1 0.2 3 0.4 0.2 0.7 0 0.2 0.2 0.2 0.2 0.1 0.5 0.9 0.1 0.9 0.2 0.4 0.2 0.4 0.6 0.3 0.2 0.6 0.1 0.4 0.2 2.1 0.4 0.1 0.2 0.9 0.3 0.1 0.3 0.4 0 0.2 3 0.6 0.1 2 3.4 0.1 1.1 0.7 0.4 2.6 0.1 0.3 0.4 0.1 0.5 0.4 0.9 0.3 0.4 0.4 0.1 0.4 0.2 1.4 1.2 2.4 0.2 0.2 0.5 0.4 0.1 0.2 0 0.3 0.1 0.1 0.2 0.1 0.9 1.8 0.4 0.1 0.5 0.2 0.2 0 0.2 0.3 0.3 0.3 0.2 0.2 0.2 0.4 0.2 0.3 0.1 0.5 0.4 0.1 0.2 0.2 0.4 0.3 0.1 0.3 0.3 0.2 0.3 0.1 0.2 0.1 0.1 5.3 1 0.4 0.3 0.4 0.1 0.3 3.6 0.2 0.2 0.6 0.3 0.1 1.5 1.9 1.4 1.9 0.5 0.1 0.2 0.2 0.3 0.3 1.2 0.1 0.2 0.2 0.3 0.2 0.3 0.5 0.8 0.2 0.3 0.1 0.2 0.1 0.5 0.3 1.4 0.2 0.2 0 0.4 0.3 0.2 0.3 0.1 0.4 0.3 0.1 0.1 0.4 0.3 0.1 0.2 0.1 0.3 0.1 0.3 0.3 0.1 0.1 0.3 0.3 0.6 0.4 0.1 0 0.2 0.3 0.1 0.2 0.1 0.2 0.3 1.4 0.3 0.1 0.1 3.5 0.5 0.1 0.2 0.7 0.4 0.7 0.3 0.5 0.1 4.3 0.1 0.3 0.1 0.3 0.1 0.2 0.1 0.2 0.1 0.2 0.5 0.1 0.5 0.1 0.3 0.2 0.1 0.1 0.5 0.7 0.3 0.6 1.2 0.4 0.1 0.1 0.2 0.4 0.1 0.2 0.1 0.1 0.2 0 0.2 0.6 0.2 0.2 0.2 0.1 0.1 0.1 1 0.2 0.2 0.1 0.2 0.5 0.6 0.1 0.4 0.2 0.3 0.1 0.2 0.2 0.1 0.6 0.2 3.7 0.2 0.1 0.1 0.1 0.2 2.3 0.1 0.2 0.2 0.3 0.4 0.1 0.2 0.4 2.1 0 0.2 0.1 0.1 0.2 0.2 0.4 0.3 1.6 0.2 0.1 0.2 0.1 0.3 0.1 0.2 0.6 0.2 0.1 0.3 0.5 0.5 0.3 0.2 0.1 0.8 0.5 0.1 0.3 0.1 0.1 0.3 0.1 0.1 0.6 0.1 0.2 0.4 0.1 0.2 3.3 0.1 0.6 0.1 0.6 0.2 0.1 0.2 0.2 0.2 1.1 0.1 0.3 0 0.6 5.3 0.8 1.2 0.6 0.1 0.1 0.1 0.2 0.2 0.5 0.3 0.8 0.6 1 0.4 0.3 0.2 0.2 0.1 0.2 0.1 0.8 1.7 0.3 0.2 0.3 0.3 0.1 0.2 1 0.1 1.5 0.3 0.2 1 1.6 0.3 0.3 0.2 0.4 0.2 0.9 0.1 0.1 0.1 0.3 0.7 0.1 0.3 0.1 99.8 0.3 0.1 0.3 0.9 0.1 0.5 0.1 0.2 0.2 0.2 0.1 0.2 0.4 0.2 0.5 0.3 0.2 0.2 0.6 0.2 1.6 0.2 0.2 0.1 0.1 0.1 0.1 0.2 0.3 0.1 0.4 0.2 0.4 0.1 0.2 7.2 0.1 0.3 4 0.3 0.1 0.4 0.8 0.6 0.1 0.6 0.2 0.1 0.7 0.1 0.1 4.7 0.1 0.1 0.2 0.1 0.1 0.1 0.1 0.5 0.6 0.1 0.3 0.8 0.4 0.3 0.2 1 0.2 0.5 0.2 0.4 0.1 54.1 0.1 0.3 0.5 0.2 0.1 0.2 0.2 0.3 0.1 0.2 0.2 0.5 0.1 0.5 0.5 0.1 0.2 0.5 0.3 0.2 0.1 0.3 0.2 0.3 0.5 0.2 0.2 0.2 0.2 0.2 0 0.8 0.1 1.2 0.7 0.1 1 2.7 0.1 1.7 0.1 0.1 0.3 0.3 0.5 0.2 0.3 0.2 1.5 0.3 0.2 0.6 0.2 0.3 1 0.5 0.2 0.7 0.2 0.2 0.1 0.1 0.2 0.2 0 0.5 0.7 0 0.7 0.4 0.4 4.7 0.3 1 0.3 0.2 0.2 0 0.2 0.1 0.1 0.1 0.2 0.1 0.2 0.1 0.2 0.3 0 0.2 0.2 0.2 0.2 0.2 0.1 0.1 0.4 0.3 0.2 0.1 0.2 0.5 0.8 0.1 0.1 0.1 0.1 1.7 0.3 0.2 0.3 0.2 7.4 2.2 0.1 0.3 0.2 0.1 0.1 0.3 0.1 0.8 0.5 0.1 0.2 0.5 0.9 0.1 0.3 0.1 0 0.2 0.1 0.5 0.5 0.4 0.4 0.1 0.8 0.4 0.2 0.3 0.7 0.2 0.1 0.7 0.3 0.3 3.1 0.6 1.5 0.3 0.9 0.4 0.4 0.1 1.5 0.1 0.3 1.2 0.8 1.3 0.2 0.1 1.5 0.1 0.4 0.2 0.1 5.1 0.5 0.2 0.1 0.3 0.7 0.2 0.1 0.2 0.2 0.2 0.3 0.1 0.1 0.4 0.5 0.3 0.1 0.1 0.4 0.1 0.2 0.2 0.8 0.1 0.1 0.6 0.2 0.1 0.2 0.1 0.3 0.2 0.1 0.2 0.2 0.4 0.2 0.5 0.3 0.8 0.5 0.2 0.3 0.4 2.3 0 0.1 0.8 1 0.5 0.7 0.6 0.4 0.5 0.2 0.5 0.1 0 0.7 0.3 0.3 0.9 0 0.2 0.1 0.2 0.3 0 0.7 0.1 0.1 0.2 1.1 0.5 1.3 0.1 0.2 0.1 0.9 0.1 0.5 0.1 0.2 0.2 0.3 0.1 0.9 0.1 0.1 0.1 0.4 0.1 0.1 0.1 1 0.2 0.3 0.3 0.1 0.4 1 0.2 0.1 2.7 0.2 0.2 8.1 1 0.2 0.1 0.1 0.2 0.9 0.1 0.2 0.5 0.2 0.1 0.1 0.3 0.5 0.1 0.3 0.4 0.7 0.7 0.2 0.1 0.3 0.4 0 0 0.2 0.6 0.2 0.3 0.3 0.2 6.7 0.1 0 0.2 1.2 0.3 0.1 0.1 0.1 1.3 0.6 0.1 0.1 0.1 0.7 0.3 0.1 0.1 0.4 0.2 0.3 0.5 0.1 0.2 0.2 0.2 0.4 0.1 0.8 0.1 0.1 0.1 0.1 0.3 0.1 3.8 0.3 0.9 0.2 0.1 0.4 0.6 5.3 0.4 0.1 0.3 0.3 0.4 0.1 0.5 0.5 0.1 0.3 0.1 0.4 0.7 0.1 0.2 0.1 0.9 1.1 1.2 0.1 0.2 6.5 0.2 0.2 0.1 0.1 0.1 0 0.1 1 0.1 4.2 1.4 0.6 0.2 0.3 0.1 0.2 0.3 0.1 0.3 0.3 1.4 0.2 0.1 0.1 0.3 0.6 0.2 0 0.8 0.2 0.5 0.1 0.2 0.3 0.1 0.2 0.1 0.2 0.1 0.1 0.1 0.3 0.3 0.1 0.1 1.4 0.2 0.1 2.6 0.2 0.4 0.5 0.4 6.8 0 0.3 0.6 0.1 0.1 0.5 0.1 0.6 1.6 0.2 0.3 0.1 0.1 0.1 0.2 0.1 0.3 0.2 0.1 0.1 0.1 0.2 0.4 0.2 0.8 0.6 0.1 0.1 0.1 0.1 0.1 0.4 0.3 0.1 2 0.1 0.1 0.1 0.2 0.4 0.4 0.1 1.1 0.1 0.1 0.1 0.3 0.3 0.1 0.1 0.1 0.1 1.5 0.1 0.1 0.7 0.2 0.1 0.2 0.1 0.1 0.1 0.6 0.1 0.1 0.1 0.4 0.2 0.2 0.2 0.1 0.3 0.3 0.1 0.2 0.1 0.8 0.3 0.2 0.2 0.1 0.7 0.1 0.4 0.5 0.5 0.2 0.3 0.1 0.1 0.3 0.5 0.2 0.1 1.6 0.1 0.6 0.2 0.2 0.1 0 0.4 0.1 0.3 0.6 0.1 0.1 0.1 0.1 0.1 1.4 0.1 0.2 0.5 0.1 0.2 0.1 0.2 0.4 0.2 0.3 0.2 0.3 0.1 0.1 0.1 0.1 0.2 0.3 0.4 0.1 0.2 0.2 1.2 0.7 0.8 0.1 0.1 0.4 0.1 0.2 0.2 0.1 0.9 0.5 0.5 0.1 0.2 0.2 0.6 0.2 0.1 0.1 0.1 0.1 1.7 0.1 0.6 0.2 0.2 0.2 0.1 0.1 0.2 0.1 0.3 0.2 0.8 0.1 0.7 0.1 0.3 0.3 0.2 0.3 0.5 0.3 1.2 0.4 1 0.2 0.1 0.1 0.3 0.1 0.1 0.1 0.2 0.2 0.2 0.3 0.8 0.1 0.2 0.6 1.2 1.6 0.6 0.2 0.3 0.3 0.3 0.8 0.6 0 0.1 0.5 0.1 0.2 0.1 1.1 0.2 0.1 1.2 0.1 0.3 0.1 0.4 0.1 0.1 0.2 0.4 0.2 0.1 7.9 0.6 0.1 0 0.1 0.1 0.2 0 0.4 0.2 0.2 0.2 1 0.2 0.4 1.8 0.4 0.4 0.4 0.2 0.1 0.1 0.2 0.1 0.5 0.1 0.2 0.2 0.1
0.1 3.1 0.2 0.2 100 0.9 0.2 0.9 0.9 0.2 0.1 0.3 0.1 0.2 0.6 4.8 0 0.6 0.4 0 0.3 0.1 0.3 0.2 0.2 0.2 0.1 0.2 0.4 0.1 0.1 0.2 0.3 0.1 0.4 0.1 0.2 0.2 0.2 0.3 0 0.2 0.2 0.1 0.1 0.2 0.2 0.3 0.4 0.1 0.2 0.1 0 0.1 0.2 0.2 0.1 0.2 0.5 0.1 0.1 0.1 0.4 0.1 0.2 0.1 0.1 0.1 0.1 0.3 0.5 0.1 0.7 0.3 0.1 0.1 0.3 0.1 0.1 1.6 0.1 0.1 0.2 0.1 0.2 0.3 0 0.4 97.6 0.2 0.2 0.3 0.1 0.3 0.5 1.4 0 0.1 0.4 0.1 0.1 0.3 0.6 0.4 0.1 1 0.1 0.1 0.3 0.1 0.1 0.2 1 0.9 0.5 0.1 0.7 0.4 0.1 0.1 0.4 0.5 0.4 0 0.3 0.1 0.2 0.1 0.1 0.2 0.1 0.1 0.3 0.4 0.5 0.1 0.1 0.2 0.2 0.1 0.5 1.2 0.4 0.1 0.2 0.3 0.1 0.6 0.3 0.3 0.3 0.2 0.4 0.1 0.2 0.2 0.1 0.8 0.1 0.3 0.2 0.1 0.2 0.3 0.2 0.2 0.3 0.2 0.3 0.1 0.2 0.1 0.2 0.1 0.6 0.1 0.1 0.2 0.1 0.1 0.9 0.1 0.6 0.1 0.2 0.3 0.2 0.4 0.1 0.1 0.1 0.5 0.2 0.1 1.6 0.2 0.1 2.1 0.9 0.1 0.1 0.1 0.1 0.1 0.2 0.5 0.1 0.1 1.2 0.1 0.1 0.2 0.2 0.1 0.1 0.4 3.4 0.7 5.4 0.1 0.4 0.1 0.1 1.2 0.1 0 0.1 0.1 0.5 0.2 0.1 0.1 0.1 0.2 0.3 0.2 0.1 0.1 0.1 0.6 0.1 0.5 0.3 0.2 0.2 0.1 0.3 0.4 0.1 0.4 0.2 0.2 0.4 0.4 0.1 0.1 0.9 0.1 0.1 3.3 0.3 0.1 0.2 0.1 0 0.1 0.2 1 0.3 0.1 1.9 0.1 0.3 0.2 0.2 0.2 2.4 0.9 0.2 0.1 0.1 0.1 0.1 0.1 0.1 0.1 0.3 0.1 0.1 0.1 0.1 0 0.1 0.1 1.1 0.1 0.3 2.4 0.2 0.2 0.3 0.3 0.3 0.1 0.1 0.8 0.3 0.1 1.2 0.1 0.1 0.2 0.3 0.1 0.1 0 0.1 0.1 0.2 0.1 0.1 0.3 0.1 0.1 0.9 0.4 0.4 0.1 0 0.1 0.1 0.2 0 0.1 0.5 0.1 0.1 0.2 0.4 0.1 1.9 0.2 0.1 0 0.1 0.1 0.2 0.5 0.1 0.1 0.2 0.2 0.1 0.1 0.2 2.2 0.1 1.3 0.2 0.2 0.1 0.1 0.2 0.2 0.1 0.1 0.1 0.1 0.1 0.2 0.6 0.2 0.1 0.1 0.1 0.4 0.1 0.1 0.4 1.1 0.1 0.1 0.1 0.3 0.1 0.6 0.1 0.3 0.3 0.2 0.1 0.2 0.1 0.2 0.2 0.1 0.1 0.1 0.1 0 0.1 0.1 1.9 0.4 0.2 3.1 0.2 0.1 0.1 14.4 0.1 0.1 0.1 0.1 0.1 0.1 0.1 0.3 0.1 0.6 0.2 0.1 0.1 0.1 0.2 0.1 0.2 0.1 3.7 0.4 0.3 0.1 0 0.6 0 0.1 0.5 0.6 0.1 0.3 0.1 0.2 0.2 0.2 0.1 0.3 0.1 0.2 0.2 0.2 0.2 0.1 0.5 1.6 0.4 0.6 81.2 0.1 0.1 0.1 0.3 0.2 0.2 0.1 0.1 0.2 0.3 0.2 0.2 0.1 0.1 0.1 0.3 0.1 2.6 0.1 0.1 1.4 0.6 0.3 0.3 0.2 0.2 0.8 0.2 0.1 0.1 0.3 0.2 0.2 0.2 0.3 1.8 0.1 0.1 0.1 0.4 0.2 0.1 0.3 0.6 0.3 0.2 0.1 0.2 0.1 0.1 0.2 0.1 0.7 0.1 0.4 0.1 0.4 0.1 0.3 0.1 0.1 0.1 0.1 0.1 0.1 0.1 0.1 0.1 0 0.2 0.3 0.2 0.1 0.4 0.2 0 0.1 0.1 0.1 0.4 0.2 0.2 0.1 0.1 0.1 0.2 0.3 0.2 0.2 0.1 0.8 0.1 0.3 0.2 1.9 0.5 0.7 0.1 0.1 0.1 0.4 0.1 0.1 0 0.1 0.2 1.8 0.1 0.6 0.3 0.1 0.7 1.8 0.1 0.1 0.1 2.6 1.7 0.5 0.1 0.1 0.3 0.1 0.1 0.4 0.7 0.1 0.6 0.1 0.2 0.1 0.8 0.1 0.2 0.1 0.1 0.2 0.2 0.2 0.2 0.1 0.6 0.3 0.2 0.6 0.2 0.1 0.2 0.1 0.2 0.1 0.1 0.1 0.9 0.1 0.1 0.2 0.2 0.1 0 0.2 0.5 0.2 0.3 0.1 0.1 0.1 0.3 0.1 0.1 0 0.1 0.1 0.1 0.1 0.1 0.1 0.1 0.4 0.3 0.1 0.3 0.2 0.3 0.1 0.7 0.2 0.1 0.1 0.2 0.1 0.1 0.2 0.3 0.1 0.1 0.3 0.5 0.5 0.1 0.6 0.4 0.3 0.1 0.1 0.5 0.1 0.1 0.1 0.7 0.2 0.2 0.1 0.4 0.4 0.1 0.1 0.1 0.2 0.2 0.2 0.1 0 0.2 0 0.2 0 0.4 0.1 0.1 0.6 0.2 0.1 0.2 0.2 0.2 0.2 0.3 0.2 0 0.2 0.1 0.3 0.1 0.1 1.1 0.1 0.2 0.1 0.3 0.3 0.1 0.4 0.6 0.2 0.2 0.1 0.1 0.2 0 0.2 1.1 0.2 0.1 0.1 0.8 0.1 0.4 0.2 0.7 0.2 1.2 0.4 0.4 0.1 0.2 0.1 0.1 0.2 0.1 0 0.1 0.1 0.2 0.1 0.2 0.1 0.1 0.2 0.1 0.1 0.1 0.5 0.2 0.1 0.1 0.1 0.1 0.1 0.5 0.4 0.1 0.1 0.1 0.1 0.1 0.1 0.1 0.2 0.1 0.1 0.1 0.1 0 0.1 0.1 0.1 0.1 0 0.1 0.1 0.2 0.1 0.1 0.1 0.1 0.3 0.2 0.1 0.1 0.1 0.1 0.4 0.1 0.3 0.2 0.2 0.3 0.3 0.3 0.1 0.1 0.1 0 0.1 0.2 0.1 0.1 0.1 0.1 0.3 0.1 1.2 0.3 0.2 0.1 0.1 0.1 0.3 0.3 0.2 0.3 0.1 0.2 0.1 0 0.6 0.1 0.1 0.8 0.2 0.2 0.2 0.3 1.9 0.1 0.1 0.3 2 0.5 0.1 0.3 0.3 0.3 0.1 0.1 0.2 0.1 0.2 0.1 0.1 0.1 0.1 0 0.1 0 0.1 1 0.1 0.1 0.1 0.1 0.2 0.2 0.2 0.1 0.4 0.1 0.1 0.2 0.5 0.1 0.1 0.1 0.1 0.1 0.1 0.2 0.1 0.2 0.2 0.5 0.1 0.1 0.3 0.1 0.2 1 0.2 0.2 0.2 0.1 0 0.1 0.1 0 0.1 0.1 0.1 0.3 0.1 0.4 0.1 0.2 0.8 0.3 0.2 0.1 0.1 0.1 0.1 0.1 0.1 0 0.1 0.7 0 0.2 0.6 0.2 0.8 0.1 0.5 0.1 0.1 0.2 0.1 0 1.3 0.1 0.4 0.2 0.1 0.1 0.1 0.1 1.7 0.1 1.5 0.2 0.2 0.3 0.1 0.2 0.1 0.1 0.2 0.1 0.3 0.1 0.1 0.1 0.7 0.2 0.1 0.4 0.1 0.1 0.1 0.7 0.1 0.2 0.1 0.1 0.1 0.2 0.1 0.3 0.3 0.2 0.1 0.1 0.2 0 0.2 0.2 79.9 1.5 0.1 0.2 0.2 0.2 0.6 0.1 0.1 0.2 0.5 0.7 1.5 0.3 1 0.1 0.2 0.2 0.6 0.4 0.2 0.2 4.6 0.1 0.3 0.3 0.2 0.1 0.1 0.2 0.1 0 0.3 0.1 0.7 0.4 0.9 0.3 2.5 0.6 0.3 0.6 1.5 0.3 0.2 0.2 0.2 0.1 0.1 0.4 1.3 0.2 0.1 0.1 0.1 0.3 0.7 0.4 0.2 0.1 0.2 0.2 0.2 0.1 0.1 0.1 0.1 0.2 1.3 1.7 0.1 0.2 0.2 0.1 0.3 0.3 0.1 0.1 0 0.2 0.5 0.1 0.3 0.1 0.1 0.2 0.2 0.2 0.1 0.3 0.1 0 0.1 0 0.1 0 0.1 0.1 0.2 14.6 0.1 1.9 0.2 0.4 0.1 0.2 1.1 0.1 0.2 0.3 0.2 0.1 0.1 0.1 0.1 0 0.1 0.2 0.6 0.1 0.4 0.1 0.2 0.3 0.6 0.2 0.1 0.1 0.1 0 0.1 0.8 0.3 0.2 0.1 0.1 0 0.3 0 0.7 0.1 0.7 0.2 0.1 0.1 0.4 0.2 0 0.3 0.1 0.6 0.2 0.3 0.1 0.1 0.4 0.1 0.5 0.1 0.2 0.2 0.1 0.1 0.5 0.6 0.6 0.1 0.3 0.3 0.1 0.1 0.2 0.2 0.7 0 1.6 0.4 0.1 0.2 0.1 0.2 0.2 0.4 0.1 24 0.1 0.1 0.1 0.5 1.1 0.1 0.7 0.1 0.1 0.1 0.3 0.1 0.1 0.1 0.1 0.6 0.2 0.1 0.2 0.2 0.3 0.2 0.3 0.2 0.2 0.3 0.1 0.1 0.3 0.9 0.4 0.1 0.1 0.1 0.1 0.5 0.1 0.1 0.1 0.3 0.1 0.1 0.1 0.2 0.3 0.1 0 0.1 0.3 0.3 0.1 2.8 0.2 0.1 0.3 0.8 0.1 0.2 0.2 1.1 0.5 0.1 0.1 0.3 0.1 0.1 1.3 0.4 0.5 0.1 0.1 0.3 1.6 0.1 0.1 1.2 0.1 0.2 0.1 0.4 0.2 0.6 0.6 0.3 0.2 0.2 1.9 0.2 0.1 0.1 0.1 0.1 0.3 0.1 0.4 0.3 0 0.2 0.2 0.9 0.2 0.5 0.3 0.1 0.4 0.3 0.3 0.7 0.1 0.1 0.4 0.3 0.2 0.3 0.6 0.1 0.2 0.1 0.2 0.1 0.3 0.1 2.9 0.6 0.2 0.1 0.6 0.2 0.2 0.2 0.3 0.2 0.4 0.1 0.3 0.2 0.1 4.9 0.6 0.1 0.4 0.3 0.1 0.3 0.4 0.2 0.1 0.2 0.4 0.1 0.1 0 0.4 1.4 0.1 0.1 0.2 0.5 0.1 0.1 0.1 0.1 0.2 0.1 0.2 0.1 0.4 0.1 0.2 0.2 0.3 0.2 0.2 1.8 0.3 0.6 0.1 0.4 0.1 0.2 0.1 0.2 0.3 0.2 0.2 0.3 0.3 0.4 0 0.1 0.1 0.7 0.1 0.1 0 0.1 0.1 0.1 0.7 0.5 0.2 0.1 0.1 0.1 0.1 0.4 0.1 0.2 0.6 0.4 0.1 1.5 0.2 0.5 0.1 0.1 0.1 0.1 0.2 0.2 0.1 0.1 0.2 0.3 0.1 0.1 0.4 0.2 0.2 0.3 0.5 0.1 0.6 0 0.2 0 0.7 0 0.1 0.1 0.1 0.1 1.6 0.1 0.3 0.4 0.3 0.1 0.1 0.2 0.5 0.4 0.2 0.1 0.8 0.1 0.1 0.1 0.1 0.3 0.1 0.2 0.2 0.1 0.1 0.1 0.1 0.1 0.1 0.1 0.1 0.6 0.1 0.3 0.4 0.1 0.2 1.1 0.1 0.4 0.2 0.8 0.1 0.2 0.7 0.1 0.1 0.1 0.5 0.1 0.9 0.1 0.4 0.1 0.1 0.1 0.1 0.1 0.5 0.2 0.1 0.3 0.8 0.1 0.2 0.8 0.1 0.4 0.5 1 0.1 0.1 0.3 0.1 0.3 0.2 0.1 0 0.8 0.1 0.1 0.1 0.2 0.6 0 0.1 0.2 0.1 0.2 0.2 0.2 0.1 0.1 0.1 0.1 0.2 0.1 0.1 0.1 0.1 0.2 0.1 0.2 0.2 0.1 0.2 3.2 0.1 0 0.8 0.5 0.9 0.1 0.2 0.5 0.4 0.1 0.1 0.2 0.3 0.1 0.2 0.1 0.2 0.6 0.1 0.1 0.2 0.3 0 0.2 0.1 0.3 0.2 0.1 0.2 0 0.1 0.1 0.2 0.1 0.1 0.3 0.1 0.2 0.1 0 0.1 0.4 0.1 0.1 0 0.5 0.1 0.2 0.1 0.1 1.4 0.1 0.1 1.5 0.1 0 0.1 0.1 0.2 0.1 0.3 99.9 0.2 0.9 0.1 0.1 0.6 7.3 2.3 0.1 0.2 0.3 0.1 0.5 0.1 0 0 0 0.2 0.2 0.1 0.1 0.1 0.4 0.1 0.3 0.1 0.1 2 0.2 0.1 0.1 0.1 0.1 0.1 0.9 0.1 0.2 0.1 0.3 0.3 0.1 0.2 0.2 0.2 0.3 0.2 0.1 0.3 0.3 0.3 0.1 0.3 0.5 0.1 0.2 0.2 1.6 0.1 0.2 0.1 0.1 0.8 1 0.3 0.1 0.4 19.4 0.1 0.2 0.1 0.2 0.1 0.2 0.1 0.1 0.2 2 0.3 0.1 1.5 0.1 0.2 0.3 0.2 0.2 0.1 0.1 0.2 0 0.1 0.2 0.2 0.5 0.2 0.3 0.1 0.2 0.2 0.1 0.2 0.1 0.5 0.1 0.2 0 0.1 0.1 0.2 0.1 0.7 0.1 0.1 0.2 0.1 0.1 0.2 0.1 0.1 0.3 0.2 0.2 0.1 0.1 0.5 0.5 0.2 0.1 0 0.4 0.1 0.1 0.2 0.1 2 0.2 3.7 0.2 0.1 0.4 0 0.2 0.4 0.2 12.9 0.1 0.2 0.3 0.1 0.1 0 0.2 0.7 0.1 0.2 0.1 0.3 0.1 0.2 0.2 0.3 0.1 0 0.1 0.1 0.1 0.1 0.1 0.8 0.7 0.1 0.1 0.1 0.1 0.1 0.2 0.1 0.2 0.1 0.4 0.3 0.1 0.1 0.1 0.4 0.1 0.2 0.2 0.1 0.3 0.2 0.2 0.2 0.5 0.4 0.1 0.1 0.6 0.1 0.2 0.2 0.2 0.4 0.2 0.1 0.2 0.1 0.2 0 0.1 0.1 0.1 0.1 0.1 0.3 0.3 0.2 0.2 0.1 0.1 0.2 0.5 0.1 0.1 0.3 0.1 0.3 0.1 0.3 0.3 0 0 0.1 0.2 0.3 0.1 0.5 0.2 0.6 0.1 0.5 0.2 0.2 0.2 0.1 0.1 0.3 0.2 0.2 0.1 0.1 0.1 0.1 0.1 0.1 0.2 0.2 0.1 0.2 0.2 0.2 0.1 0.1 0.1 0.2 0.1 0.1 0.1 0.2 0.1 0.1 0.1 0.1 0.8 0 0.5 0.2 0.1 0.1 0.5 0.1 0.8 0.6 0.1 0.1 0.2 0.1 0.1 0.3 0 0.4 0.4 0.4 0.2 0.1 0.2 0.1 0.1 0 0.1 0.1 0.3 0.5 0.8 0.1 0.3 0.2 0.2 0.2 0.3 0.2 0.1 0.1 0.1 0.2 0.2 0.1 0.1 0.7 0.5 0.1 0.3 0.5 0.1 0.2 0 0.2 0.2 0.1 0.2 0.1 0.8 0.2 0.1 0.1 0.1 0.2 0.1 0.1 0.1 1.3 0.5 3.3 7.3 0.1 0.1 0.1 0.1 0.1 0.2 0.2 0.1 0.3 0.1 0.1 0 0.2 0.1 0.1 0.1 0.1 0.2 0.3 0.2 0.3 0.2 0.1 0.7 2 0.1 0.1 0.2 0.1 0.3 0.2 0.1 0.1 0.1 0.1 0.1 0.1 0.1 0.3 0.1 0.1 0.5 0.2 0.8 0.3 0.9 0 0.1 0.2 0.1 0.1 0.4 0.2 0.2 0.1 0.2 0.1 0.1 0.1 0.1 0 0.1 0.1 0.3 0.1 0.3 0.2 0.2 0.1 0.1 4.2 0.3 0.4 0.4 0.1 0.2 0.3 0.1 0.1 0.1 0.3 0.1 0.1 0.4 0.3 0.4 0.2 0.1 0.1 1.1 0.3 0.1 0.2 0.3 0.2 0.1 0.4 0.1 0.1 0.2 0.4 0.7 0.3 0.1 0.1 0.3 0.1 0.1 0.3 0.1 0.1 0.6 0.2 0.1 1.2 0.5 0.3 9.6 0.1 0.1 0.4 0.2 0.2 0.1 0.2 0.1 0.3 1.1 3.2 0.1 0.1 0 0.4 0.2 0.1 0.2 0.1 0.1 0.1 0.1 0.1 0.2 0.1 0.1 0.1 0.1 0.2 0.1 0.1 0.3 0.2 0.2 0.6 0.1 0.2 0.1 0.2 0.3 0 0.1 0.2 0.2 0.2 0.3 0 0.1 0.1 0.6 0 0 0.1 0.1 0.2 0.2 0.5 0.1 0.2 0.2 0.8 0.2 0.1 0.2 0.1 0.1 0.1 0.1 0.1 0.3 0.1 0.4 0.1 0.1 0.3 1 0.1 0.1 0.5 0.1 0.5 0.1 0.2 0.1 0.5 0.1 0.3 0.4 0.1 0.2 0.1 0.2 0.6 0.1 0.1 0.2 0.1 0.1 0.2 0.2 0.3 0.2 0.3 0.1 0.1 0.1 0.1 0.7 0.4 0.1 0.1 0.5 0.3 0.6 0.6 0.4 0.3 0.1 0.1 0.4 0.2 0.2 0.1 4.1 0.2 0.1 0.6 0.1 0.1 0.1 0.1 0.1 0.1 0.3 0.1 0 0.1 0.1 0.3 0.3 0.5 0.1 0.2 0.1 0.1 0.1 0.2 0.4 0.4 0.1 0.1 0.2 0 0.1 0.1 0.2 0.2 0.1 0.1 0.2 0.3 0.2 0.1 0.1 0.2 0.1 0.4 0 0.1 0.9 1.8 0.3 0.1 0.2 0.3 0 0.2 0.2 0.2 0.2 0.1 0.2 0.2 0.1 2.5 0.1 0.1 0.1 0.1 0.2 0.1 0 0.1 0.1 0.2 0.1 0.1 1.1 0.1 0.1 0.1 0.2 0.1 0.1 0.2 0.1 0.2 0.2 0.1 0.1 0.2 0.1 0 0.9 0.2 1.1 0.1 0.2 0.2 0.4 0.3 0.4 0.4 0.2 2 0.9 0.2 0.1 0.1 0.2 0.1 0.1 0.2 0.1 0.2 0.1 0.1 0.2 0.1 0.1 0.1 1 0.1 0.3 0.1 0.2 0.1 0.2 0.1 0.1 0.2 0.3 0.2 0.5 0.1 0.3 0.5 0.1 0.2 0.8 0.2 0.1 0.1 0 0.3 0.4 0.4 0.4 0.1 0 0.1 0.2 0.1 0.3 0.3 0.2 0 0.2 0.1 0.1 0.2 0.1 0.2 0.2 0.3 1.3 0.1 0.1 0.1 0.2 0.3 0.2 0.1 0.1 0.1 1 0.5 0.1 0.5 0.1 2.9 0.1 0.1 0.2 0.4 0 0.1 0.3 0.1 0.2 0.4 1.5 0.1 0.2 0.8 0.2 0.1 1 0.3 0.6 1.4 0.1 0.3 0 1.1 0.1 0.2 0.1 0.1 9.2 0.4 0.1 0.1 0.1 0.5 0.1 0.2 0.1 0.1 0.1 0.1 0.1 0.1 0.2 0.1 0 0.1 0.2 0 0.3 0.1 0.5 0.1 1.4 0.2 0.4 0.4 0.2 0.1 0.1 0.3 0.1 0.1 0.2 0.1 0.9 0.1 0.3 0.1 0.3 0 0.2 0.2 0.2 0.6 0.1 0.6 0.2 0.1 0.1 0.2 0.4 0.6 0.1 0.2 1.8 0.1 0.1 0.1 0 0.4 0.2 0.3 0.2 0.1 0.2 0.3 2.1 0.1 0.1 0.1 0.7 0 0.1 0.1 0.3 0.3 0.1 0.1 0 0.3 0.1 0.1 0 0.2 0.2 0.5 0.3 0.1 0.1 0.1 0.9 0.1 0.5 0.3 0.1 0.1 0.1 0.7 0.1 0.1 0.1 0.2 0.2 0.1 0.4 0.3 0.8 0.1 0.2 0.8 0.2 0.2 0.3 0.1 0.1 0.1 0.6 0.1 0.2 0.2 0.2 0.1 0.1 1.2 0.3 0 0.4 0.1 0.1 0.1 0.2 0.1 0.2 0.3 0.1 0.2 0.1 0 0.1 0.1 0.1 0.1 0.1 0.1 0.4 0.3 0.2 0.1 0.1 0.6 0.1 0.1 0.1 0.4 0.9 0.2 0.2 0.2 0.1 0.3 0.2 0.1 0.3 0.8 0.3 0.1 0.3 0.1 0.2 0.1 0.1 0.2 0.1 0.1 0.1 0 0.3 0.1 2.5 0.2 1 0.1 0.3 0.2 0.3 0.1 0.2 0.1 1.1 0.1 0.1 0.1 0.6 0.5 0.2 0.9 0.1 0.2 0.1 0.3 0.1 0.1 0.2 1.2 0.2 0.2 0.2 0.2 0.3 0.2 1 0.1 0.1 1.3 0.7 0 0.2 0.1 0.1 0.3 0.1 0.7 0.3 0.1 0.1 0.3 0.3 0.1 0.1 0.1 2.8 1 1.3 0.2 0.1 0.3 0.5 0.1 0.2 0.1 0.6 1.2 0.2 0.4 0.1 1.3 0.1 0.3 0.1 1.1 0.3 0.1 0.1 0.1 0 0 0.1 0.2 0.1 0.5 0.1 0.1 1.1 0.1 0.1 0.1 0.3 0.3 0.1 0.3 0.1 0.1 0.1 0.3 0.7 0.1 0.3 0.1 0.2 0.2 0.1 0.1 0.1 0.2 0.7 0.2 0.1 1.1 0.2 0.3 0.5 0.1 0.1 0.1 0.2 0.1 0.2 0.1 0.1 0.1 0.1 0.1 0.4 0.4 0.1 0.4 0.2 0.2 0.1 0.1 0.1 0.3 0.2 0.3 0.2 0.2 0.1 0.5 0.4 0.2 0.1 0.1 0.2 0.2 0.4 0.1 0.1 0.2 0.2 1.7 0.1 0.1 0.1 0.3 0.1 0.1 0.3 0.3 0.1 0.1 0.1 0.1 0.3 0.2 0.2 3.7 0.1 0.4 0.1 0.4 0.1 1.6 0.1 0.1 0.2 0.2 0.1 0.2 4.4 0.2 0.4 0.1 0 0.1 0.1 0.4 0.1 0 0.1 0.2 0.1 0.1 0.5 0.1 0.1 0.2 0.1 1.9 0.3 0.1 0.1 0 0.2 0.8 0.1 0.6 0.6 0.1 0.1 0.1 0.1 0.3 0.3 2.1 0.1 0.1 0.2 0.1 0.2 0.4 1.7 0.1 0.2 0.3 0.1 0.2 0.2 0.1 0.7 0.1 0.1 0.1 0.2 0.4 0.1 0.1 0.1 0.1 0.1 0.1 0.6 0.2 0.1 1.8 0.2 0.2 0 0.2 0.3 0.6 0.1 0.2 0.2 0.4 0.3 0 0.6 0.1 0.2 0.1 0.3 0.2 0.1 0.1 0 0.2 0.6 0.2 0.1 0.1 0.3 0.2 0.5 0.1 0.1 0.2 0.1 0.4 0.1 0.1 0.1 0.2 1.3 0.1 0.3 0.1 0.1 0.2 0.1 0.1 0.2 0.3 0.1 0.1 1.3 0.1 0.1 0.2 0.4 0.1 0.1 0.1 0.6 0.2 0.2 0.2 0.2 0.1 0.1 0.1 1.6 0 0.1 0.2 0.4 0.1 0.2 0.4 0.1 0.3 0.6 0 0.1 0.3 0.1 0.1 0.1 1.8 0.3 0.3 0.1 0.3 0.1 0.1 0.3 0.2 0.1 0.2 0.2 0 0.4 0.1 0.4 0.1 0.1 0.2 0.2 0 0.1 0.1 0.1 0.1 0.2 0.1 0.1 0.2 0.2 0.2 0.1 0.3 0.3 0.3 0 0.1 0.2 0.1 0.1 0.1 0.1 0.1 0.1 0 0.3 0.1 0.3 0.1 6.7 0.1 65.6 0.2 0.2 0.1 0.3 0.1 0.3 0.1 0.1 0.3 0.1 0.2 2.7 0.4 0.1 0.1 0.2 0.2 0.1 0.2 0.3 0.2 0.1 0.1 0.2 0.1 0.2 0.7 0.1 0.1 0.4 0.1 0.2 0.3 0.1 0.1 0.1 0.1 0.2 1.2 0.6 0.6 0.1 0.2 0.4 0.1 0.2 0.1 0.4 1.9 0.1 0.5 0 0.1 0.1 0.5 0.6 0 0.4 0.2 0.1 0.1 0.1 0.1 0.1 0.2 0 0.1 0.1 0.1 0.3 0.1 0.1 0.1 0.4 0.1 0.3 0.1 0.2 0.2 87.4 0.2 0.1 0.5 0.4 0.1 0.1 0.1 0.1 0.2 0.1 0.2 0.5 0 0.2 0.1 0.3 0 0.5 0.2 0.1 0 0 0.7 0.6 0.1 0.2 0.2 0.1 0.4 0.1 0.6 0.1 0 0.1 1.3 0.8 0.7 1.6 0.1 0.1 0 0.1 0.1 0.2 0.1 0.1 0.5 0.2 0.1 0.1 0.2 0.6 0.2 0.2 0.4 0.2 0.2 0.3 0.2 0.1 0.2 0.1 0.1 0.1 0.2 0.1 0.1 1 0.3 0.1 0.4 0.2 0.3 0.2 0.6 0.2 0.6 0.6 0.3 0.8 0.2 0.2 0.3 0.2 0.2 0 0.1 0.2 0.3 0.2 0.1 0.4 0.5 0.1 0 0.1 0.1 0.1 1.2 0.4 0.1 0.3 0.1 0.2 0.1 0.1 0.1 0.5 0.1 0.1 0.1 0.2 0.2 0.4 0.7 0.1 0.4 0.2 0.2 0.2 0.1 0.2 0.2 0.1 0.3 0.1 0.2 0.2 0.2 0.1 0.1 0.2 0.2 0.1 0.1 0.2 1.2 0.1 0.7 0.1 0.1 0.2 0.1 0.1 0.6 0.2 0.2 0.1 0.1 0.2 0.3 0.1 0.3 0.1 0 0.5 0.2 0.5 0.1 0.2 0.1 0.2 0.1 0.3 0.1 0.1 0.2 0.4 0.1 0.1 0 0.1 0.2 0.2 0.1 0.1 0.2 0.1 0.2 0.5 0.1 0.2 4.7 0.1 0.2 0.6 0.1 0.2 0.1 0.4 0.1 0.8 0.3 0.4 0.3 0.2 0.2 1.4 0.3 0.2 0.1 0 0.1 0.2 0.1 0.1 0.6 0.1 0.2 0.1 0.2 0.4 0.2 0.1 0.5 0.7 0 0.2 0.1 0.1 0.1 0.1 0.4 0 0.1 0.6 0.1 0.7 0.3 0.1 0.2 0.5 0.1 0.5 0.3 0.1 0.1 0.3 0.3 0.1 0.1 0.1 0.4 0.1 0.1 0.1 0.2 0.2 0.1 0.1 0.3 0.1 0.1 0.1 2 0.3 0.4 0.1 0.4 0.2 0.1 0.3 0.3 0.1 0.2 0.1 0.1 0.2 0.2 0.4 0.2 0.2 1.8 0.1 0.1 0.1 0.1 0.1 0.2 0.2 0.7 0.9 0.1 0.2 0.1 0.2 0.1 0.2 0.1 0.1 0.2 0.2 0.1 0.1 0.1 0.3 0.2 0.4 0.4 0.1 0.4 0.4 0.1 0.1 0.2 0.2 0.5 0.1 0.1 0.3 0.1 0.2 0.5 1.5 0.1 0.3 0.1 0.3 0.1 0.2 0.1 0.1 0.1 0.1 0.1 0.1 0.1 0.1 0.1 0.1 0.1 0.3 0.1 0.1 0.3 0.4 0.1 0.3 0.5 0.8 0.1 0.4 0.1 0.5 0.3 6.8 0.2 0.1 0.2 0.3 0.1 0 0.1 0 0.2 0.2 0.2 0.1 0.1 0.5 0.2 0.1 0.3 0.1 0.1 0.1 0.6 0.2 0.1 0.1 0.1 0.1 0.4 0.1 0.7 0.2 0.1 0.4 0.1 0.1 0.3 0.2 0.2 0.1 0.3 0 0.3 0.1 0.1 1 0 0.1 0.1 0.3 0.2 0.2 0 0.1 0.4 0.4 0.1 0.9 0.1 0.3 0.1 0 0.1 0.1 0.1 0.3 0.3 0.3 0.1 0.2 0.2 0.6 1 1.7 0.1 0.3 0.1 0.5 0.1 0 0.1 0.6 0.1 0.2 0 0 0.3 0 0 0.1 0.2 0.1 0.1 0.1 0.4 0.1 0.1 0.1 0.3 0.1 0.5 0.1 0.3 0.3 0.2 0.2 0.5 0.4 0.2 0.1 0.3 0.3 0.2 0.1 0.1 0.1 0.1 0.3 0.4 0.1 0.2 0.1 0.1 0.7 0.2 0.2 0.1 0.1 0.2 0.6 0.1 0.4 0.1 0.4 0.1 0 0.3 0.1 0.2 0.1 0.2 0.3 0.2 0.2 0.1 0.2 0.8 0.9 0.1 0.1 0.4 0.2 0.1 0.1 0.1 0.3 0.1 0 0.1 0.1 0.2 0.2 0.2 0.2 0.7 0.3 0.2 0.1 0.4 0.3 0.3 0.1 0.2 0.4 5.3 0.2 0.5 0.2 0.4 0.1 0.1 0.4 0.1 0.1 0.2 0.1 0.6 0.1 0.3 0.1 0.1 0.1 0.1 0.7 0.1 0.2 0.7 0.1 0 0.1 0.1 0.3 0.1 0.1 0.1 0.3 0.1 0.1 0.2 0.1 0.1 0.2 0.2 0.3 0.1 0.5 0.2 0.8 0.2 0.2 0.2 0.3 0.1 0.1 0.2 0.4 0.1 0.1 0.3 0.1 0.1 0.1 0.6 0.5 0.3 0.2 0.3 0 0.5 0.1 0.1 0.2 0.1 0.5 0.1 0.1 0.1 0.5 0.6 0.6 0.2 0.7 0.1 0.4 2.1 0.3 0.6 3 1.6 0.5 0.2 0.1 0 0.1 1.3 0.2 0.2 0.1 0.8 0.1 0.3 0.1 0.2 0.1 0.2 0.1 0.2 0.5 0.3 0.5 0.1 0.1 0 0.2 0.3 0.1 0.1 0.1 0.3 0.1 0.1 0.1 0.1 0.1 0.1 0 0.1 0.1 0.1 0.3 0.1 0.2 0.1 0.1 0.1 0.4 0.1 0.2 0 0.2 0.1 0.1 0.1 0.2 0.6 0.4 0.3 0.2 0.1 0.1 0.1 0.7 0.2 0.1 0.2 0.6 4.2 0.1 0.2 0.1 0 0.4 0.2 0.3 0.2 0.1 0.4 0.1 0.4 0.1 0.6 0.1 0.4 0.2 0.1 0.1 0.1 0.2 0.1 0.9 0 0.1 0.3 0 0.2 0.2 0.1 0.2 0.7 0.1 0.2 0.4 0.1 0.1 0 0.2 0.1 0.2 0.1 0.1 0.2 0 0.1 0.2 0.1 0.1 0.3 0.7 0.2 0.4 0.1 0.1 0.7 0.2 0.1 0.1 0.2 0 0.2 0.3 0.1 0.1 0.1 0.1 0 0.2 0.1 0.1 0.3 0.2 0.1 1.6 0.1 0.7 0.1 0.2 3 7.9 17.7 0.1 0.9 1.7 1.4 0.2 0.1 0.1 0.1 0.1 0.1 0.3 0.2 0.4 0.1 0.2 0.5 0.2 0.1 0.1 0.1 0 0.2 0.1 0.1 0.5 0.6 0.2 0.3 0.7 0.1 0.3 0.1 0.3 0.1 0.8 0.1 0.1 0.1 0.1 0.5 0.4 0.3 0 0.1 0.1 0.1 0.5 0.8 0.2 0.3 0.2 0.1 0.1 0.7 0.2 0.4 0.3 0.1 0 0.2 0.1 0.3 0.1 0.1 0.1 0.2 1.8 0.1 0.2 0.2 0 0.1 0.1 0.1 0.3 0.2 0.2 0.2 0.5 0.1 0.2 0.1 0.4 0.1 0.2 0.2 0.2 0.2 0.1 0.1 0.1 0.1 0.7 0.1 0.1 0.1 0.5 0.1 0.1 0.4 0 0.2 0.1 0.3 0.1 0.2 0.4 0.1 0.4 0 0.2 0.1 0.2 0.1 0.1 0.1 0.1 0.1 0.4 0.1 0.1 0.1 0.2 0.1 0.2 0.3 0.1 0.1 1.1 0.2 0.2 0.1 0.3 0.2 0.2 0.1 0.1 0.1 0.1 0.1 0.1 0.4 0.1 0.3 0.3 0.5 0.1 0.1 0.4 0.2 0.1 0.1 0.2 0.2 0.1 0.1 0.2 0.1 0.1 0.4 0.3 0.1 0.1 0.8 0.2 0.1 0.3 1.1 0.1 0.3 0.2 0.2 0.3 0.3 2.9 0.1 0.2 0.1 0.1 0.1 0.1 0.2 0.1 0.3 0.2 0.3 0.2 0.3 0.1 0.1 0.1 0.1 0.1 0.2 0.1 0.3 0.1 0.1 0.1 0.2 0.2 0.2 0 0.1 0.2 0.1 0.2 0.2 0.2 0.4 0.3 0.1 0.3 0.2 0.3 0.3 0.6 1 0.1 0.5 0.1 0.4 0.2 0.1 0.1 0.4 0.5 0.1 0.5 0.1 0.1 0.1 0.4 0.1 0.1 0.1 0.2 0.2 0.2 0.3 0.2 0.1 0.2 0.1 0.1 0.1 0.3 0.1 0.2 0.1 0.1 0.2 0.1 0.4 0.1 0.1 0.1 0.5 0.8 0.1 0.1 0.1 0.1 0.1 0.1 0.2 0.2 0.3 0.1 0.1 0.1 7.4 0.4 0.1 0.2 0.2 0.5 0.2 3.9 0.4 0.1 0 0.2 0.1 0 0.2 0.3 0.1 0.1 0.1 0.1 0.1 0.1 0 0.2 0.1 2.9 0.4 0.1 0.1 1.2 0.4 0.1 0.1 0.8 0.1 0.1 0.1 0.1 0.3 0.1 0.1 0 0.1 0.2 0.6 0.3 0.1 0.5 0.1 0 0.1 0.1 0.1 0.1 0.5 0.3 0.4 0.1 0.1 0.3 0.2 2.6 0.1 0.4 0 0.2 0.3 0.1 0.1 0.1 0.2 0.1 1 0.1 0 0.2 0.1 0.2 0.2 0.1 0.3 0.4 0.1 0.3 0.3 0.2 0.3 0.2 0.1 0.1 0.1 0.1 0.1 0.1 0.1 0.1 0.1 0.4 0.2 0.1 0.2 0.1 0.1 0.2 0.2 0.8 0.1 0.1 0.1 0.2 0.1 0.1 0.1 0.1 0.3 0.2 0.4 0.1 0.1 0.1 0.1 0 0.1 0.2 0.1 0.6 0.2 0.1 0.4 0.2 0.1 0.4 0.1 0.3 0.1 0.2 0.1 0.3 0.1 0.1 0.4 0.1 0.3 0.4 0.9 0.1 0.2 0 0.3 0.1 0 0.1 0.2 0.1 0.5 0.1 0 0.1 0.1 0.3 0.4 0.1 0.1 0.1 0.2 0.3 0.2 6.5 0.2 0.2 0.2 0.1 0.3 0.2 0.1 0.2 1.7 0.2 0.7 0.3 0 0.5 0.2 0.1 0.1 0.3 0.2 0.2 0.1 0.2 0.2 0.3 0.1 0.2 0.1 0 0.2 0.3 0.2 0.1 0.1 0 0.1 0.1 0.6 0 0.2 0.1 0 0.9 0.3 0.1 0.1 0.1 0 0.1 0.3 0.2 0.1 0.2 0.3 0.1 0.1 0.2 0.2 0.1 0.3 0.1 0.1 0.1 0.2 0.3 0.4 0.2 0.3 1.1 0.1 0 0.2 0.7 0.1 0 0.3 0.1 0.1 0.2 0.1 0.1 0.6 0.2 0.2 0.2 0.2 0.3 0.1 0.1 0.2 0.1 0.1 0.2 0.1 0.1 0.3
0.1 0.2 0.2 0.2 0.7 100 0.5 1.5 0.3 0.2 0.1 0.3 0.3 0.3 0.5 0.3 0.8 0.3 0.2 1.8 0.1 0.2 1.2 0.4 0.6 0.1 0.1 0.2 0.1 0.2 0.2 1.9 0.3 0.4 0.2 0.2 0.1 0.2 0.1 0.1 0.1 0.2 0.3 0.2 1.2 0.2 0.1 0.2 0.1 0.7 0.4 0 0.1 0.1 1.4 0.3 0.3 0.1 0.2 0.1 0.4 0.5 0.5 0.8 0.1 0.1 0.1 0.6 0.1 0.2 0.1 0.2 0.2 0.1 0.1 0 8.2 0 0.6 0.3 0.1 0 0.2 0.1 0.1 0.4 3.6 0.1 0.1 0.1 50.8 0.1 0.2 0.1 0.2 0.1 0.5 0.5 0.2 0.2 0.2 0.5 0.2 0.3 0.2 0.1 0.2 0.1 0.1 0.2 0.2 0.2 0.5 0.2 0.2 0.1 0.3 1.1 0.3 0.1 0.3 0 0.3 0.2 0.1 0.1 0.4 0.4 5.3 0.1 0.9 0.3 0.1 0.1 3.2 0.3 0.2 0.5 0.2 0.3 0.7 0.6 0.4 0.2 0.2 0.2 0.1 0.1 0.2 0.2 0.1 0.4 0.2 0.2 0.1 0.7 0.5 0.2 0.2 0.3 0.1 0.3 0.2 0.1 0.2 0.2 0.5 0.5 0.4 0.5 0.2 0.2 0.6 0.1 0.1 0.4 0.4 0.3 0.2 0.1 0.1 0.1 1.1 0.2 0.2 0.3 0.3 0.6 0.4 0.2 0.5 0.7 0.1 0.1 0.5 0.1 0.2 0.5 1 0.2 0.5 0.2 0.1 3 0.3 0.1 0.1 0.1 0.2 0.1 0.7 0.2 0.1 0.2 0.1 0.3 0.2 0.3 0.2 0.1 0.1 0.2 0.5 0.2 4.4 0.2 0.3 1 0.2 0.2 0.1 0.8 0.2 0.1 0.2 22.3 0.5 0.1 0.7 1.6 0.3 1 0.4 59.2 0.3 0.3 0.1 0.1 4.2 0.4 0.4 0.2 0.3 0.2 0.8 6.9 0.2 0.5 0.1 0.1 0.2 1.6 0.1 0.4 0.1 0.1 0.1 0.1 0.9 0.3 0.1 0.3 0.4 0.4 0.2 0.7 0.2 0.1 0.3 0.2 0.7 0.1 0.2 0.3 0.1 0.1 0.2 0.4 0.2 0.4 0.1 0.1 0.3 0.1 0.3 1.3 0.2 0.2 0.3 0.2 0.7 0.1 0.6 0.1 0.1 0.7 0.2 0.3 0.1 0.2 0.1 0.2 0.4 0.4 0.2 1.2 0.1 0.4 0.1 2.2 0.4 0.2 0.2 0.1 1.2 1.4 0.2 0.2 0.5 0.3 0.1 1.2 0.1 0.3 1 0.2 0.6 0.2 0.3 0.3 9.1 0.1 0.2 0 0.5 0.8 0.2 0.6 0.6 0.5 0.1 0.8 0.1 0.1 0.2 0.1 0.2 0.7 0.4 0.3 0.1 0.3 0.2 0.1 0.4 1.5 0.2 0.4 0.2 0.3 0.2 0.4 0.7 0.5 0.3 0.3 0.3 0.1 0.1 0.2 0.2 0.2 0.3 0.2 0.2 0.3 57.1 0.3 0.1 0.2 0.2 0.3 1.4 0.1 0.1 0.2 0.2 21.7 0.2 0.4 0.1 0.1 0.1 0.1 0.2 0.6 15.5 0.3 0.1 0.5 0.7 2.4 0.8 0.2 0.1 0.3 66.1 0.1 1.4 0 0.1 2.7 1 0.1 16.8 4 0.4 0.3 0.6 0.1 0.4 0.1 0.1 1.9 0.5 0.2 0.4 0.2 0.2 0.3 0.3 0.4 0.6 0.1 0.2 0.9 0.4 0.5 1.1 0.1 0 0.1 0.8 1.3 0.2 0.2 0.5 12.8 0.3 0.5 0.1 0.1 0.1 0.2 0.2 0.1 0.1 0.5 0.2 0.1 0.2 0.1 0.2 0.4 0.5 0.1 1.3 0.5 0.1 0.4 0.3 0.2 0.9 0.4 1 0.1 0.3 0.4 0.1 0.2 0.1 0.2 0.1 0.1 0.3 0.1 0.1 0.2 0.6 0.4 0.2 0.2 0.6 1.6 0.4 0.4 0.1 0.4 0.5 0.3 0.5 0.1 4.6 22.7 14.5 0.2 0.9 0.1 0.1 1.8 0.1 0.1 0.1 0 1.2 0.1 10 2.1 0.1 0.2 0.1 0.2 0.4 0.1 0.2 0.5 0.6 0.1 0.1 0.1 90.1 0.1 0.1 0.1 0.2 0.3 0.5 0.3 0.6 0.2 0.1 0.1 0.8 0.1 0.2 0.2 0.1 0.2 0.1 0.3 0 0.1 0.8 1.1 0.2 0.2 0.3 0.6 0.5 1.5 0.2 0.1 0.1 0.2 0.2 0.3 0.1 0.2 0.2 0.2 0.2 0.4 0.2 0.5 0.1 0.3 0.1 0.2 0.2 0.2 0.1 0.1 0.3 0.2 0.2 0.5 1.9 0.1 0.1 0.1 0 0.2 0.6 0.5 0.1 0.8 0.7 0.4 0.6 0.1 0.1 0.2 0.2 0.3 0.1 0.2 0.2 0.2 0.4 0.4 0.2 1 0.1 0.3 0.3 0.4 0.8 1.1 1.4 0.1 0.1 0.1 0.9 0.2 0.2 0.3 0.1 0.3 0.7 0.1 0.5 0.1 0.2 0.2 3.7 2.1 0.1 0.1 0.1 0.3 0.4 0.3 0.1 0.5 0.3 0.2 0.1 0.1 0.1 0.4 3.4 0.2 0.2 0.1 0.2 0.1 0.1 0.4 1 0.3 0.5 0.1 0.3 0.3 0.7 2.7 7.9 0.5 0.1 0.2 1.1 0.9 0.2 0.1 0.1 0.3 0.1 0.2 0.1 0.7 0.2 0.3 0.2 0.1 2.4 0.3 0 1.5 0.2 0.1 0.1 0.1 0.8 0.3 4 0.4 0.6 1 8.7 3.2 0.7 0.7 0.1 0.2 0.1 0.4 0.5 2.1 0.1 0.1 0.1 0.1 0.1 56.7 0.2 0.4 0.3 0.3 0.1 0.1 1.3 0.1 0.1 0.1 0.2 1.2 0.2 0.1 0.1 2.7 0.4 0.3 0.1 0.1 0.3 0.1 0.8 0.4 0.6 0.2 0.1 0.2 0.2 0.1 0.8 0.1 1.3 0.3 0.2 0.1 0.1 0 0.2 0.1 0.1 0.3 0.1 0.2 0.5 0.1 0.1 0 0.2 0.1 0.2 0.2 0.4 0.1 0.1 0.1 0.5 0.5 0.1 0.1 0.1 0.1 0.2 1.4 0 0.2 0.2 2.4 0.1 0.1 0.1 0.1 0.4 0.2 0.1 0.3 0.1 0 0 0.2 0.1 0.1 0.1 0.2 0.1 1.1 0.2 0.1 1.8 0.8 0.2 0 0 0.1 0.1 0.4 0.2 0.3 0.1 0.2 0.2 0.1 0.4 0.2 0.1 0.1 0.1 0.1 0.1 0 0.3 33.5 0.3 0.2 0.1 0.1 0.1 0.2 0.1 0.1 0.1 0.1 0.1 0.1 0.1 0.1 0.1 0.3 0 1 0.1 0.1 0.4 0.3 0.1 0.1 0.3 0.3 0.1 0.1 0.1 0.3 0.1 0.1 0.1 0.1 0.4 0.3 0.1 0.2 0.1 0.1 0.1 0.1 0.2 0.2 0.4 0.1 0.3 0.4 1.3 0 0.1 0.6 0.1 0.2 0.1 0.2 0.1 0.1 0.1 0.1 0.2 0.3 0.3 0.1 0.1 0.1 0.1 4 0.1 0.2 0.1 0.1 0.2 0.2 0 0.2 0.2 0.4 0.1 0.1 0.6 0.2 0.5 0.1 1.5 0.1 0.2 0.2 0.7 0.1 0.1 0.4 0.1 0.3 0.2 0.1 1.3 0.2 0.2 0.2 1.3 0.1 0.3 0.1 0.4 0.4 0.2 0.2 0.2 0.3 0.4 0.4 0.2 0.3 0.2 0.1 0.3 0.9 0 0.6 0.1 0.1 0.3 0.1 0 0.2 0.3 0.2 2.6 0.3 0.2 0.7 0.6 1.3 0.2 0.1 0.2 0.2 0.1 0.1 0.2 0.1 0.2 0.2 0.3 2.1 0.1 0.1 0.2 0.4 0.3 0.2 0.1 0.3 1.4 0.2 0.1 0.4 1.4 1.5 0.1 0.3 0.1 0.6 0.4 0.1 0.4 0.2 0.1 0.2 0.2 0.4 0.2 0 0.2 0.2 0.6 0.1 0.4 1.1 0.1 0.2 0.1 1.3 0.2 0.1 0.1 0.2 0.1 0.4 0.3 0.5 0.1 0.9 0.3 0.6 0.1 0.3 5.7 0.1 0.1 0.3 0.2 0.1 0.3 0.3 0.4 0.8 1.5 0.5 0.2 0.1 0.1 0.6 2.8 0.1 0.1 0.1 0.1 0.1 0.6 0.1 0 0.1 0.4 0.1 0.2 0.4 0.3 0.1 0.5 0.2 0.1 0.1 0.4 0.2 0.2 0.1 0.4 2.6 1.2 0.1 0.7 0.1 0.2 0.1 0.2 0.1 0.5 0.1 10.9 0.3 0.2 0.5 0.4 0.5 0.5 0.4 1.2 0.3 0.4 0.2 1.4 0.3 0.2 0.2 0.4 0.4 0.7 0.7 0.2 0.3 1 0.2 0.2 0.2 0.3 0.1 0.6 0.2 0.2 0.2 0.2 0.1 0.1 0.1 0.1 0.1 2.7 0.1 0.5 0.6 0.2 14 0.1 0.8 0.2 0.2 0.7 0.2 0.2 0.3 0.3 0.1 0.2 0.1 0 0.1 0.2 0.3 0.6 0.2 0.2 0.2 0.1 0 0.2 0.1 0 0.3 0.1 0.2 0.2 0.5 0.2 1.5 0.2 2.4 0.1 0.1 0.5 0.2 0.3 0.2 0.1 0.2 0.3 0.1 0.2 0.8 0.3 1.4 0.4 0.1 0.3 0.1 0.3 0.5 1.7 0.1 0.2 0.2 0.1 0.2 0.8 0.2 0.1 0.1 0.2 0.4 0.1 0.1 0.4 0.2 0.1 0.2 0.1 0.2 0.1 0.2 0 0.5 2.2 0.6 1.4 0 0.3 0.2 0.3 0.2 0.1 0.1 0.2 0.4 1.5 0.3 0.3 0.1 0.2 0.1 0.3 0.2 0.3 0.1 0.2 0.2 1 0.1 0.2 0.2 0.7 0.1 0.3 0.1 0.2 0.3 0.1 0.1 0.2 0.3 0.6 6.2 0.1 0.1 0.7 0.1 0.2 0.2 0.1 0.1 0.4 0.1 0.1 0.2 0.7 0.1 0.2 0.2 0.2 0.6 0.1 0.3 0.2 0.6 0.2 0.2 0.2 0.1 0.1 0.7 3.7 0.3 0.2 0.4 0.2 0.6 0.1 0.2 0.2 0.4 0.7 0.3 0.5 0.1 0.4 0.1 0.2 0.2 0.1 0.5 0.1 0.1 0.8 0.1 0.1 0 0.1 0.3 0.5 0.1 0.1 0.2 0.2 0.1 0.2 0.3 0.2 0.1 1.5 0.1 0.5 1.2 0.1 0.5 0.2 0.8 0.5 0.3 0.3 0.1 0.1 0.2 0.3 0.1 0.2 0.4 0.2 0.2 0.2 0.1 0.1 0.1 0.1 0.1 0.1 0.9 1.1 0.3 0.2 0.1 0.9 0.2 0.2 0.4 0.2 0.1 0 0.2 0.2 0.9 0.8 0.4 0.2 0.5 0.1 0.3 0.2 1.4 0.1 0.1 1 0.1 0.2 0.3 0.1 0.2 0.1 0.3 0.1 0.7 0.3 0.1 0 0.1 0.2 0.3 0.1 0.3 0.2 0.5 0.5 0.4 1.2 3.9 0.3 0.2 0.1 0.1 0.2 14.1 0.1 0.8 0.2 0.3 0.3 0.2 0.1 0.6 0.2 0.4 0.9 0.2 0.4 0.1 0.3 0.1 0.1 0.2 0.1 0.1 0.4 0.3 0.3 0.3 1 0.1 0.1 0.1 0.2 0.5 0.2 0.4 0.2 0.6 0.4 0.1 0.1 0.5 0.3 0.1 0.8 0.2 0.4 0.4 0.1 0.1 0.2 0.1 0.6 0.2 0.1 0.1 0.1 0.4 0.3 0.1 0.2 0.8 0 0.3 0.1 1.5 0.4 0.3 0.4 0.3 0.2 0 0.3 0.2 0.6 0.1 0.1 1.5 0.2 0.3 0.1 0.2 0.3 0.1 0.7 0.1 0.7 0.1 0 0.2 0.2 0.2 0.1 0.2 0.2 0.2 0.1 0.1 0.1 0.2 0.1 0.1 0.1 0.3 1 0.1 0.2 0.1 0.1 0.2 0.1 0.3 0.4 0.2 0.2 0.6 0.2 2.1 0.1 0.2 0.4 0.7 0.2 0.4 0.1 0.2 0.1 0.2 0.2 0.2 0.2 0.4 0.1 0.1 0.2 0.8 0.2 0.1 1.5 0.5 0.3 0.4 0.2 0.2 0.2 0.3 0.1 0.1 0.3 0.1 0.2 3.1 0.2 0.1 0.4 0.1 0.1 0.1 0.2 0.2 0.1 0.1 0.1 0.2 0.2 0.1 0.1 0.1 0.1 0.1 0.4 0.4 0.5 0.1 0.1 0.8 0.1 1.8 0.1 0.1 0.5 1 0.3 0.1 0.1 0.1 0.5 0.1 0.2 0.4 0.3 2.8 1.1 0.3 0.2 0.6 0.1 0.1 2.2 0.2 0.1 1.6 0.1 0.2 0.1 0.1 0.1 0.1 0 0.2 0.5 0.4 1.4 0.4 1.3 0.2 0.2 0.2 0.1 0.1 0.2 1 1.2 0.3 0.2 0.2 0.1 1.3 0.1 0.2 0.2 0.4 0.3 0.5 0.3 4.5 0.8 0.3 4.4 0.2 0.7 0.3 0.3 0.1 0.3 1 0.1 0.2 0.1 0.2 0.1 0.3 0.2 0.2 0.4 0.4 0.1 0.1 0 0.1 0.1 0.1 0.2 0.1 0.2 0.1 0.1 0.4 0.5 0.2 0.4 1 0.6 0.3 0.4 0.1 0.1 0.8 0.2 0.1 0.1 0.1 0.1 0.2 0.2 0.2 0.5 0.5 0.2 0.2 0.3 0.2 0.1 0.2 0.3 0.2 0.1 0.1 0.2 0.1 0.3 0.3 0.5 0.6 0.2 0.3 0.3 0.3 0.3 0.1 0.4 0.5 0.1 0.2 0.1 0.1 0.2 0.3 0.2 0.3 0.4 0.2 0.1 0 0.5 0.4 0.2 0.1 0.2 1.8 0.1 0.1 0.2 0.1 0.2 0.1 0.1 0.1 0.1 1.1 0.2 0.3 0.1 0.4 0.2 0.1 0.1 0.2 7.9 0.2 0.4 0.3 0.4 0.2 1.3 0.7 0.1 1.2 0.1 0.2 0.3 0.3 0.2 0.1 0.3 0.1 0.1 0.6 0.1 0.2 0.1 0.1 0.3 0.5 0.1 0.1 0.2 0.1 0.5 0.5 1 0.3 0.1 0.1 0.3 0.1 0 0.3 0.7 0.1 0.2 0.2 0.2 0.4 0.1 0.1 0.1 0.1 2.2 0.4 0.1 0.1 0.1 0.2 0.1 0.1 0.2 0.4 0.2 0.1 0.2 0.3 0.6 0.2 1.1 0.3 0.1 0.1 0 0.6 1.3 0.2 0.1 0.3 0.1 1 0.5 0.2 0.1 0.2 0.1 0.2 0.1 0.1 0.1 0.5 0.2 0.2 0.2 0.1 0.4 0.1 0.6 0.2 1.6 0.1 0.2 0.7 0.2 10.1 0.2 0.1 0.1 0.1 0.1 0.2 0.5 0.2 0.2 0.2 0.2 0.1 0.2 0.1 0.1 0.1 1.5 0.1 0.1 0.2 0.1 3.2 0.3 0.2 0.2 0.7 0.3 0.1 0.5 0.2 0.1 63.1 0.4 0.2 0.1 0.4 0.1 0.2 0.3 0.2 0.1 0.1 0.2 0.4 0.1 0.2 0.1 0.2 0.1 0.2 0.2 0.5 0.4 0.1 0.1 0.9 0.2 0.1 0.2 1.2 0.2 0.3 0.2 0.1 0.2 0.4 0.5 0.3 0.1 0.1 0.2 0.2 0.2 0.2 1 0.1 0.2 0.1 0.1 0.1 8.7 0.3 0.1 0.6 1.3 0.1 0.2 0.2 0.1 0.2 0.1 0.3 1.1 0.7 0.2 0.2 0.4 0.1 0.1 0.3 0.2 0.1 0.1 0.1 0.1 0.1 0.4 0.2 0.4 0.5 0.1 0.4 0.2 0.7 0.5 0.3 0.1 0.2 1.2 0.4 0.6 0.1 0.1 0.2 0.1 0.7 0.1 0.6 0.9 0.5 0.2 0.1 0.2 0.2 0.1 0.2 0.1 0.4 0.1 1.1 0.8 0 0.6 0.1 0.1 0.5 0.1 0.1 0.1 0.2 0.3 0.2 0.2 0.2 0.6 0.2 0.1 0.1 0.2 0.8 0 0.3 0.2 0.1 0 0.2 0.4 0.2 0.2 20.2 0.2 0.1 0.2 0.4 0 2.6 0.2 0.2 1.8 0.3 0 0.1 23.7 0.2 0.3 0.1 0.1 0.2 0.5 0.1 0.2 0.3 0.1 0.2 0.6 0.2 0.2 0.3 0.8 0.2 0.2 0.1 0.1 0.2 0.3 0.3 0.8 0.2 0.2 0.1 0.1 0.3 0 0.2 0.1 0.3 0.1 0.2 0.2 0.3 0.1 0.3 0.1 0.4 0.1 0.2 0.2 0.1 0.1 0.2 0.1 0.2 0.2 0.2 0.2 0.2 0.1 0 0.1 0.2 0.9 0.1 0.1 0.1 0.3 0.1 2.1 0.3 0.1 0.2 0.2 0.2 0.1 0.6 0.2 0.5 0.5 0.1 0.2 0.4 0.1 0.5 0.2 0.5 0.5 0.4 1 0.3 0.5 0.5 1.4 0.4 0.6 0.1 0.5 0.2 0 0.3 0.6 0.8 0.6 0.1 0.1 0.3 0.3 0.4 0.4 0.2 0.1 0.1 0.1 0.9 0.2 0.3 0.4 0.1 0.1 0.3 0.1 0.1 0.1 0.3 0.1 0.3 0.2 0.1 0.2 0.1 0.3 0.4 0.2 0.2 0.3 0.1 0.2 0.2 0.1 0.2 0.9 0.4 0.1 0.1 0.2 0.1 0.2 0.1 0.1 0.1 0.3 0.1 0.1 0.3 0.2 0.3 0.6 0.1 0.4 0.4 0.1 0.1 0.3 0.1 0.4 0.2 0.2 0.2 1.6 0.4 0.6 0.4 0.5 0.1 0.1 0.2 0.1 0.2 0.3 0.3 0.1 0.2 0.2 0.5 0.1 0 0.4 0.3 0.1 0.1 0.1 0.6 0.2 0.3 0.1 0.1 0.7 0.3 0.3 0.2 0.3 0.1 0.2 0.2 2.9 0.4 0.3 0.5 0.1 0.1 0.1 0.1 0.2 0.3 0.4 0.5 0.4 0.1 0.1 0.6 2.3 0.3 1.6 0.1 0.5 0.3 0.1 0.2 0.8 0.1 0.2 0.1 0.7 0.1 0.7 0.3 1.9 0.3 0.1 0.2 0.6 0.1 0.1 0.4 0.1 0.2 0.1 0.1 0.1 0.3 0.3 0.1 0.2 0.1 0.1 0.1 0.5 0.6 0.3 0.1 0.8 0.4 0.2 0.4 0.1 0.3 0.1 0.5 0.6 0.1 5.6 0.7 0.4 0.9 0.1 0.1 0.1 0.4 0.1 0.5 0.1 1 0.2 0.6 0.1 0.2 0.3 0.2 0.1 0.1 0.6 0.1 0.1 0.1 1.1 0.9 0.3 0.1 0.1 0.1 0.1 1.5 0.1 0.2 0.2 0.2 0.4 0.5 0.2 0.2 0.2 9 0.4 2 0.2 0.2 0.1 0.1 0.6 0.4 0.1 0.1 1 0.2 0.7 0.4 0.4 0.7 0.2 0.1 0.2 0.2 0.5 0.4 0.1 0.3 0.4 0.1 0.4 0.1 0.1 0.2 0.1 0.1 0.2 0.2 0.1 0.1 0.2 0.1 0.5 0.3 0.1 0.2 0.1 0.1 18.7 0.2 0.4 0 0.2 0.1 0.3 0.3 0.1 0.1 0.1 0.1 0 0.4 0.6 0.1 0.3 0.5 1 0.4 0.1 0.4 0.1 0.3 0.2 0.4 2.3 0.2 3.7 0.3 83.2 0.4 0.1 0.1 0.4 0.2 0.5 0.1 0.4 0.1 0.6 0.4 0.4 0.1 0.1 0.1 0.4 0.1 0.2 0.1 0.3 0.1 0.5 0.2 0.5 0.6 0.2 0 0.1 0.1 0.2 0.3 0.4 0.2 0.2 0.6 0.3 0.1 0.3 0.3 0.2 0.2 1.6 0.5 0.1 0.1 0.2 0.1 3.1 0.2 0.4 0.3 0.2 0.2 1.3 0.2 1 0.2 1 0.3 0.2 0.2 1.2 0.3 0.2 0.1 1.8 0.2 0.1 0.2 0.1 0.3 0.2 0.1 0.2 0.1 0.6 0 5.6 0.9 0.1 0.5 0.2 0.1 0.1 0.1 0.4 0.1 0.1 0.4 0.1 0.1 0.1 0 0.1 0.2 0.1 0.2 0.1 0.1 0.2 0.1 1 0.5 0.1 0.1 0.2 0.2 0.2 0.1 0.1 0.1 0.1 0.3 0.1 0.2 0.2 0.1 0.1 1 0.1 0.2 0.2 0.4 0.5 0.8 0.1 0.3 0.1 0.2 0.2 0.1 0.2 0.2 0.5 4.1 0.3 0.3 0.1 0.5 0.1 0.4 0.1 0.3 0.9 0.3 0.3 0.1 0.2 0.4 0.4 0.3 0.7 1 0.2 0.2 0.2 0.5 0.1 0.2 0.5 0.1 0.3 0.4 1 0.2 0.2 0.1 0.4 0.3 0.6 0.1 0.4 0.7 0.2 0.1 0.2 0.1 0.9 0.2 0.2 1 0.1 0.1 0.3 0.2 0.1 0.2 0.2 0.2 0.1 0.1 0.4 0.1 1 0.1 0.1 0.2 0.2 0.4 0.3 0.5 0.2 0.1 0.1 0.1 0.1 0.1 0.2 0.1 0.2 0.1 0.2 0.1 0.2 0.8 0.2 0.4 0.2 0.1 0 0.2 0.1 0.1 1.9 0.1 0.6 0.3 0.2 0.2 0.1 0.2 0.3 0.2 0.2 0.2 0.1 0.1 0.1 0.2 0.1 0.3 0.2 0 1.1 0.3 0.4 0.2 0.2 0.2 0.3 0.9 0.2 0.1 0.3 0.3 0 0.3 0.1 0.6 0.4 1.2 0.2 0.1 0.1 0.3 0.1 0.1 1.7 0.1 0.2 4.4 0.2 0.7 0.3 0.1 0.1 70.8 0.7 0.1 0 0.2 0.4 0.1 0.7 0.1 0.2 0.4 0 0.5 0.3 0.3 0.3 0.6 1.1 0.2 0.1 0.3 0.3 0.2 0.2 0.2 0.3 0.4 0.2 0 0.1 0.6 0.2 0.5 0.2 0.1 0.4 0.2 0.2 0.1 0.4 0.3 0.2 0.1 0.2 33 0.1 0.2 0.1 0.2 0.1 0.6 0.1 0.2 0.2 0.2 0.2 0.1 0.1 0.3 0.1 0.2 0.4 2 0.2 0.4 4.5 1.9 0.1 0.3 0.9 0.8 0.2 1.9 0.3 0.4 0.1 0.1 0.3 0.1 0 0.2 0.3 0.2 0.1 0.4 0.2 0.2 0.2 0 1.8 0.2 0.1 0.2 0.2 0.1 0.1 0.1 0.1 0.3 0.3 0.1 0.8 0.3 0.4 0.2 0.2 0.2 0.9 0.3 0.2 0.1 0.1 0.1 0.1 0.1 0.1 0.1 0.2 0.3 0.3 0.1 0.1 1.3 1.3 0.2 0.1 0.1 0.1 0.1 0.1 0.1 0.7 0.2 0.5 0.1 0.5 0.3 0.2 0.1 0.2 0.2 0.1 0.4 0.2 0.2 0.1 0.2 0.9 0.1 0.1 0.1 0.3 0.1 0.2 0.2 0.1 0.4 0.5 0.6 0.2 0.3 0.2 0.5 0.1 0.4 0.2 0.1 0.1 0.4 0.4 0.1 0.4 1.8 0.1 0.2 0.2 0.2 0.1 0.7 0.8 0.1 0.1 0.3 0.5 0.1 0.1 0.5 0.3 0.1 0.1 0.2 0.1 0.1 0.1 0.2 0.2 0.3 0.3 0.2 0.1 0.2 0.2 0.2 0.1 0.1 0.1 1 0.1 1.2 0.2 0.2 0 1.6 0.1 0.2 0.9 0 0.1 0.1 0.2 0.1 0.1 0.5 0.3 0.2 3.1 0.7 0.2 0.1 0.1 0.1 0.1 0.6 0.7 0.2 0.1 0.2 0.2 0.2 0.2 2.2 0.1 1.4 0.5 0.1 0.1 0.4 0.1 0.2 0.5 0.4 0.4 1.4 0.1 0.1 0.1 0.1 0.2 0.1 0.1 0.2 0.1 0.3 0.1 0.2 0.2 0.4 0.1 0.2 0.1 0.1 1.4 0.4 0.4 0.3 0.3 1.2 0.1 0.1 0.4 0.3 0.1 0.6 0 0.3 0.1 0.1 0.1 0.3 0.7 0.3 0.1 0.7 0.1 0.3 0 0.1 0.2 0.1 0.1 0.4 0.1 0.3 0.4 0.5 0.1 0.1 0.1 0.3 0.2 0.1 0.4 0.1 0.2 0.5 0.1 0.1 0.1 0.7 0.2 0.1 0.2 0.1 0.2 0.1 0.3 0.2 0.1 0.4 0.4 0.1 0.2 0.8 0.3 0.1 0.4 0.3 0.2 0.2 1.3 0.1 0.1 0.1 0.2 0.2 0.1 0.1 0.2 0.2 0.3 1.2 0.1 0.1 0.2 0 0.1 0.3 0.2 0.2 0.3 0.2 0.1 0.1 0.1 0.1 0.1 0.1 0.4 0.3 0.3 0.3 0.8 0.1 0.5 0.7 0.1 1.9 0.3 0.3 0 0.1 0.6 0.2 0.3 0.3 0.3 0.1 0.1 0.1 0.1 0.3 0.3 0.1 0.2 0.1 0.8 0.1 0.1 0.1 0.1 0.1 0.2 0.2 0.2 0.1 0.1 0.9 0.1 0.2 0.3 1.1 0.5 0.5 0.1 0.2 0.2 0.1 0.4 0.2 0.2 0.1 0.1 0.2 0.2 0.1 0.1 0.2 0.2 0.2 0.2 1.6 0.1 0.6 0.4 0.1 0.3 0.1 0.1 0.2 0.3 0.6 0.5 0.9 2.8 0.1 0.4 0.4 0.1 0.1 0.1 0.1 0.2 0.7 0.2 0.2 0.2 0.1 0.5 0.2 0.2 0.1 0.1 0.3 0.2 0.1 0.1 0.1 1.5 0.1 0.1 0.1 1.1 0.1 0.3 0.7 0.4 0.2 0.3 0.3 0.2 0.3 0 0.4 0.2 0.1 0.4 0.6 0.1 0.8 0.6 0.1 0.4 0.1 0.1 0.4 0.3 2.2 0.8 0.2 0.4 0.1 0.5 0.2 0.2 0.1 0.4 0.3 0.3 0.5 0.1 0 0.3 0.3 0.3 0.1 1.6 0.1 0.1 0.3 0.2 0.2 0.1 0.2 0.4 0.5 4.6 0.2 0.1 0 0.1 0.3 0.5 0.2 1.4 0.1 0.1 0.4 0.2 0.5 0.4 0.6 0.2 0.3 0.5 0.1 0.4 4.1 0.2 0.2 0.2 0.9 0.2 0.1 0.1 0.7 0.2 1 0.3 0.1 0.2 0.1 1.3 0.1 0.3 0.7 0.2 0.3 0.2 1.3 0.2 1 0.1 0.1 0.1 0.2 0.2 4.5 0.2 0 0.9 0 0.1 0.3 0.2 0.1 0.3 0.8 0.3 0.1 0.2 0.1 0 0.3 0.3 0.2 0.2 0.1 0.3 0.2 0.3 0.2 0.5 0.1 0.2 1 0.1 0.2 0.3 0.1 0.1 0.1 0.2 4.4 0.1 0.2 0.2 0.1 0.2 0.5 0.1 0.8 0.2 0.1 0.1 0.1 1.5 0.2 0.3 0.3 2.1 0.2 0.1 1 0.1 0.1 0.1 0.1 1.2 0.1 0.4 0.1 0.1 0.1 0.4 0.2 0.2 0.3 0.1 0.3 0.5 0.3 0.6 0.1 0.6 0.2 0.4 0.1 0.3 0.1 0.1 0.1 0.3 0.3 0.3 0.1 0.1 0.2 0.2 0.3 0.1 0.2 0.4 0.2 0.1 0.5 0.1 0.7 0.1 0.2 0.1 0.1 0.3 0 0.3 0.2 0.2 0.3 0.1 0.1 2.1 0.1 5.5 0.1 0.1 0.4 0.4 0.1 0.1 2.1 0.2 0.1 0.5 0.3 0.2 0.1 0.1 0.2 0.2 0.4 0.4 0.1 0.1 0.1 0.1 0.4 0.1 0.3 0.1 1.4 0.2 0.1 0.1 0.1 0.1 0.1 3.2 0.1 0.7 0.1 0.1 0.1 0.1 0.1 0.2 0.1 0.6 0.7 0.1 0.3 0.2 1 0.4 0.1 0.1 0.1 0.1 0.2 0.1 0.1 0.1 0.6 0.2 0.4 0.1 0.2 6.6 0.3 1.7 0.5 0.1 0.2 0 0.2 0.5 0.2 0.2 0.1 0.1 0.1 20.7 52 0.5 0.4 0.3 0.8 0.3 1 0.2 0.2 0.1 0.5 0.2 0.2 0.1 0.1 0.2 0.3 0.2 0.3 0.1 0.9 0.2 0.5 0.1 0.2 0.8 0.3 0.2 0.2 0.1 0.1 0.4 0.2 0.6 0.3 0.2 8.6 0.1 0.3 0.1 0.3 0.4 0.8 0.8 0.1 0.1 0.5 0.2 0.2 0.2 0.2 0.1 1 2.7 0.3 0.8 0.3 0.1 0.1 0.1 0.1 0.1 0.2 0.1 0.1 0.2 0.1 0.1 0.1 0.3 0.1 0.6 0.3 0.2 0.8 0.2 0.3 1.6 0.1 0.1 0.2 0.2 0.1 0.1 0.1 0.3 0.2 0.1 0.1 0.1 0.2 0.3 0.1 0.3 0.1 1.1 0.1 0.5 0.3 0.4 0.4 0.1 0.1 1.4 0.1 0.4 0.1 0.4 0.2 0.1 0.3 0.3 0.1 0.1 0.1 0.5 0.1 0.4 0.4 0.1 0.2 0.1 0.4 0.5 1.1 0.1 0.1 0.1 0.1 0.1 0.4 2.5 0.1 0.6 0.2 0.1 0.1 0.8 1.6 0.3 0.2 0.9 0.2 0.1 0.5 0.6 0.1 0.2 0.3 0.2 0.2 0.1 0.2 0.4 0.2 0.3 0.3 1.2 0.2 0.1 0.1 0.2 0.4 0.1 0.3 0.1 0.1 0.1 0.2 13.8 0.2 1.4 1.8 0.2 0.1 0.3 0.1 0.5 0.5 1 0.1 0.2 0.4 0.1 0.4 0.2 0.1 0.2 0.9 0.2 0 0.1 1 0.2 0.1 0.1 0.1 0.2 0.1 0.2 0.2 0.1 0.1 0.2 0.1 0.2 0.1 0.1 1 0.3 0.1 0.1 0.1 0.1 0.1 0.1 0.1 0.2 0.6 0.3 0.2 0.1 1.8 0.1 0.2 0.2 0.6 0.1 0.1 0.3 0 0.3 0.1 1.2 0.1 0.1 0.2 0.3 0.2 5.1 0.2 0.1 0.1 0.1 0.5 0.2 0.3 0.3 0.5 0.1 0.2 0.1 0.1 3.7 0.1 0.1 0.4 0.2 0.2 0.1 0.1 0.1 0.2 0.6 0.1 0.2 0.4 0.3 0.1 0.3 0.3 0.1 0.3 0.1 0.1 0.1 0.2 0.1 0.2 0.5 0.1 0.1 0.1 0.1 0.2 0.4 0.2 0.2 0.1 0.3 0.1 0.1 0.1 0.4 0.2 0.8 0.1 0.1 0 0.1 0.4 0.6 0.3 0.4 0.1 0.3 0.1 0.5 0.1 0.1 0.1 0.2 0.4 0.1 0.5 0.2 0 0.2 1.7 0.2 0.7 0.1 0.2 0.2 0.3 0.1 0 0.2 0.1 0.2 0.1 0.2 0.2 0.1 0.1 0.1 0.4 0.1 0 0.2 0.1 0.2 1 0.1 0.2 1.4 0.2 0 0.2 0.1 0.1 0.1 0.2 0.1 0.1 0.2 0.3 0.1 0.3 0.2 0.2 0.7 0.2 1 0.5 0.1 0.1 0.1 0.4 0.7 1.1 0.1 0.1 0.1 0.2 0.3 0.3 0.1 0.2 3.1 0.1 0.1 0.2 0.4 0.2 0 0.5 0.2 0.1 0.2 0.2 0.2 0.1 0.2 0.2 0.4 0.1 0.7 0.3 0.1 0.1 0.3 0.3 2.8 0.1 0.2 4.8 0.1 1.2 0.3 0.4 0.2 0.1 0.4 0.3 0.1 0.9 0.1 0.4 0.1 0.1 0.2 0.2 0.6 0.3 0.1 0.1 0.1 0.4 0.2 0 0.1 0.8 0.5 1.1 0.3 0.1 0.3 0.1 1.3 0.3 0.3 0.4 0.2 0.3 2 1 0.1 0.1 0.1 0.5 0.1 0.2 0.2 0.2 0.5 0.2 0.3 0.1 0.4 2.2 0.4 0.2 0.2 1 0.1 0.7 0 0.1 0.3 0.4 0.5 0.3 0.3 0.1 0.1 0.1 0.5 0.2 18.5 0.1 0.2 0.5 0.3 0.4 0.9 0.3 0.2 0.1 0.4 0.1 0.5 0.1 0.5 0.1 0.1 0.1 0.1 1.3 0.1 0.1 0.8 0.2 3.8 0.9 0.1 0.2 0.2 0.7 0.3 0.6 0.2 0.2 0.1 0.4 0.5 0.3 0.2 0.3 0.4 0.2 0.1 0.1 1.1 0.3 0.1 0.1 0.7 0.1 0.6 0.2 0.2 0.2 0.1 0.3 0.7 0.1 0.2 0.1 11.7 0.1 0.1 0.1 1.3 0.2 0.1 0.1 0.4 0.1 0.1 0.3 0.1 0.1 0.1 0.1 0.2 0.3 0.2 0.2 0.2 0.3 0.2 0.1 0.2 1.5 0.1 1.6 0.2 0.1 0.4 0.2 0.4 0.5 0.1 0.3 0.1 0.2 0.2 0 0.3 0.1 0.2 0.1 0.5 0.7 0.3 0.4 0.2 0.1 0.1 0.1 0.2 0.1 0.2 0.1 0.2 0.4 0.2 0.2 0.1 0.9 0.2 1.2 0.7 0.8 0.2 1.8 0.1 0.1 0.1 0.3 0.2 0 0.2 0.1 0.1 0.8 0.3 0 0.2 0.3 0.2 0.1 0.3 0.4 0.1 0.1 0.2 0.4 0.1 2.3 0.1 0.1 0.1 1.7 0.2 0.1 0.1 0.1 0.1 0.3 0.1 0.1 0.1 0.2 0.3 0.4 0.1 0.3 0.4 0 0.1 2.3 0.1 0.4 0.2 0.9 0.2 0.2 0.4 0.2 0.3 0 0.2 0.1 0.1 0.5 0.1 0.1 0.1 0 0.1 0.1 0.1 0.1 0.4 1 0.2 0.1 0.1 0.2 0.1 0.3 0.5 0.5 0 0.2 0.1 0.1 0.1 0.2 0.1 0.3 0 0.3 0.3 0.1 0.1 0.4 0.2 0.1 0.5 0.2 0.1 0.1 0.1 0.1 0.7 0.1 0.7 0.3 0 0.1 0.2 0.1 0.1 0.6 0.8 0.1 0.7 0.1 3.6 0.1 0.1 0.2 0.1 0.1 0.1 0.2 0.3 0.1 0.5 0.3 0.4 0.7 0.1 0.3 0 0.2 0.2 0.1 0.4 0.1 0.2 0.1 0.1 0.1 0.3 3.3 0.3 0.5 0 0 2.6 1.8 0.4 0.2 0.2 0.4 0 0.1 0.2 0.1 0.1 0.4 0.2 0.2 0.1 0.1 0.3 0 0.4 0.4 1.1 0.1 1.1 0.1 0.1 0.2 0 0.2 0.2 0 0.3 4.1 0.2 0.2 0.1 0.2 0.2 0.1 0.4 0.3 0.1 0 0.4 0 0.4 0.4 0.2 0.1 0.2 0.1 0.2 0.1 0.4 0 0.1 1.6 0.1 0.2 0.1 0.2 0.1 0.2 0.1 0.1 0.4 0.2 0.2 0.1 0.6 1.9 0.1 0.1 0.1 0.3 6.5 0.2 0.2 0.3
0.1 0.3 0.2 0.1 0.1 0.5 100 0.2 0.1 15.7 0.2 0.9 0.1 0.2 0.1 0.3 0.4 0.2 0.1 0.2 0.1 0 0.1 0.1 0.9 3.1 0.3 0.1 0.5 0.4 1 0.1 0.1 0.6 0.8 0.6 0.1 0.2 0.1 1.2 0 0.1 0.1 2.7 0.3 0.4 0.1 1.3 0.1 0.2 0.1 0.3 0.1 0.1 0.3 0.1 0.7 1.3 0.1 0.1 0.3 1.7 0.2 0.1 0.3 0.1 1.3 1.2 0.1 0.1 0.3 0.1 0.2 0.1 13.3 0.1 0.4 0.4 0.2 0.3 0.3 0.1 0.3 1.8 0.4 0.2 0.5 0.5 0.1 0.3 0.2 0.1 0.3 0.9 0.6 1 0.1 0.1 0.1 0.2 1.9 0.3 0.6 0.2 0.3 0.4 0.2 0.1 0.6 0.1 1 0.2 0.2 0.2 0.4 0.1 0.2 0.1 60.1 0.1 0.3 0.2 0.1 0.1 0.4 0.2 0.7 0.1 0.3 0.2 0.4 3.1 0.3 0.2 0.1 0.2 0.1 0.2 0.2 0.1 0.1 0.1 0.2 0.1 0.2 0.1 0 1.1 0.1 0.1 0.3 1.1 0.2 0 0.3 0.9 0.1 1.1 0.7 0.2 0.2 0.6 0.3 0.2 2.6 0.3 0.7 0.8 0.2 0.1 0.2 0.1 0.5 14.5 0.5 0.2 0.2 0.2 0.1 0.2 3.4 0.3 0.6 0.2 0.2 0.2 0.1 0.2 0.3 0.1 0.1 0.3 0.2 0.1 0.4 0.1 0 1.6 0.1 0.2 0 0.6 0.4 0.9 0.1 0.4 0.3 0.1 0.1 0.3 0.3 0.2 0.3 0.1 0.3 1.2 1.6 0.1 0.4 0.1 0.1 2.2 0.4 0.8 0.2 0.1 0.4 0.7 0.3 0.4 2.9 0.2 0.3 0.2 0.1 0.4 0.2 0.5 5.2 2.4 0.2 0.2 0.3 0.2 0.1 0.2 0.1 10.9 0.2 3.1 90.2 0.1 0.3 0.1 0.1 1.3 0.1 1.6 0.1 1.5 0.1 0.2 0.4 0 0.1 0.1 0.1 0 0.1 0.3 2.7 0.6 0.3 0.1 0.1 1.2 0.4 1.2 0.1 0.1 0.4 0.3 0.3 0.2 0.3 0.2 0.3 0.3 2.2 0.5 0.1 0.1 0.1 0.1 1.2 0.1 0.7 3.1 0.1 0.8 0.1 1.5 3.3 0.2 0.4 0.1 0.3 0.7 0.3 0.2 0.1 0.5 0.7 0.3 0.3 0.7 0.2 0.3 0.4 0.3 0.3 0.1 0.5 0.1 0.3 0.1 0 0.1 0.3 79.7 0.2 0.2 0.1 0.4 0.1 0.2 0.1 0 0.5 0.4 0.1 0.2 0.1 0 0 0.1 1.5 1.1 0.7 0.1 0.3 0.3 0.1 0.3 0.1 0.4 0 1.6 0.4 0.3 0.2 0.2 0.4 34.6 0.2 0.1 1.1 2.6 1.1 0.3 0.3 0.2 0.2 0.1 0.1 0.1 0.1 0.7 0.1 0.1 0.2 1.4 0.2 0.2 0.1 0.2 0.4 0.2 0.1 0.6 0.1 0.3 0.3 0.6 0.1 0.2 4.6 0.4 0.2 37.8 0.8 0.2 0.3 1.4 0.5 0.2 0.5 0.2 0.2 0.2 5.6 6.8 0.1 0.2 0.3 0.7 0.7 0 0.1 0.6 0.1 0.2 0.1 0.3 0.4 0.8 0.1 0.5 0.7 0.3 0.4 0.1 1.8 0.2 0.1 0.6 1.6 0.3 0.1 1.8 0.3 0.2 0.1 0.2 4.5 2.2 0.2 0.1 0.1 0.3 0.2 0.2 1.6 0.1 0.1 0.1 0.2 0.3 0.4 0.1 0.1 0.4 0.1 0.2 0.2 0.3 0.2 0.1 0.3 0.8 1.6 0.1 0.1 0.1 3.5 0.1 0.2 0.3 0.4 0.7 0.2 0.5 0.4 6.5 0.1 0.3 0.2 10.2 0.4 0.3 0.6 0.2 0.5 0.2 0.4 0.5 0.2 0.3 0.6 0.2 0.4 0.2 0.2 0.2 0.3 0.7 0.1 0.1 0.2 3.1 0.4 0.5 1 0.2 1.4 0.7 0.5 0.1 0.1 0.1 0.1 0 0.6 0.3 0.3 0.1 0.4 0.2 0.1 0.3 0.5 0 0.2 0.1 0.1 0.2 5 0.1 0.4 0.3 0.3 1 0.4 0.1 0.4 0.2 0.1 0.1 0.7 0.3 0.2 5 0.1 0.2 0.1 0.1 0.1 0.2 0.1 1.4 1.8 0.2 0.1 0.9 0.4 0.2 0.1 1 2.1 0.1 0.2 0.5 0.1 0.2 0.1 9.4 0.1 0.1 0.2 0.1 0.1 0.5 0.6 0.2 0.6 0.2 0.2 0.7 0.5 0.1 0.2 0.1 0.1 0.1 0.1 0.6 0.1 0.5 0.1 0.2 0.2 0.2 0.2 0.1 0.1 0.1 0.1 0.4 0.1 1.1 0.2 75 0.2 0.4 0.4 6.7 0 0.3 0.4 0.1 0.1 0.2 0.2 0.4 0 0.4 0.1 0.3 0.7 0.1 0.2 0.2 0.1 0.6 0.2 0.4 0.2 0.4 0.3 0.4 0.2 0.4 0.6 0.2 1.6 1.4 0.1 1.6 0.2 0.1 0.3 0.4 0.3 0.2 0.1 0.1 0.1 0.1 1.3 0.2 0.1 5 0.1 0.6 0.1 0.5 0.1 0.6 0.1 0.1 0.5 1.8 0.1 0.1 0.7 1.1 0.4 0.1 0.1 0.2 0.2 0.6 0.1 3 0.3 0.3 0.2 0.1 0.2 0.1 0.2 3.9 0 4.3 0.1 0.2 0 0.2 0.3 0.3 0.8 0.3 99.8 99.9 63.2 95.2 0.4 0.5 0.1 0.2 78.6 0.1 0.3 0.9 3.3 0.4 0.2 0.1 0.5 0.2 0.2 0.3 0.1 0.4 0.2 1.1 0.1 0.7 0.7 1.6 0.5 0.2 0.3 0.1 0.1 1.7 0.1 0.1 0.1 0.2 0.8 0.2 0.1 0.1 0.1 0.2 0.4 0.1 0.1 0.2 0.1 0.2 0.1 0.3 0.1 0.1 0.5 0.1 0.1 0 0.2 0.2 0.2 0.1 0.1 0.1 0.1 0.1 0 0.1 0.1 0.2 0.1 0.1 0.1 0.2 0.1 0.1 0.1 0.2 0.4 0.1 0.1 0.1 0.2 0.2 0.1 0.5 0.2 0.2 0.2 0.2 0.9 0.1 0.2 0.3 0.1 0.2 0.2 0.1 0.1 0.1 0.2 0.2 0.4 0.1 0.1 0.1 0.1 0.1 0.2 0 0.3 0.4 0.1 0.2 0 0.9 0.7 0.4 0.4 0.2 0.1 0 0.1 0.1 0.3 0.4 0 0.1 0.1 1 0.2 0.2 0.4 0.1 0.2 7.4 1.8 0.3 1.2 0.1 0.1 0.1 0.1 0 0.2 0.1 0.3 0 0.1 1.4 0.2 0.1 0.2 0.1 0.1 0.1 0.1 0.1 0.9 0.2 0.1 0.2 0 0.2 0.1 0.2 0.1 0.4 0 0.2 0.2 0.3 0.1 0 0.1 0.1 0.2 0.1 0.1 0.2 0.4 0.5 0.6 0.1 0.2 0.1 0.2 0.1 0.1 0.1 0.1 0.1 0.1 0.1 1.8 0 0.3 0.1 0.1 1.2 0.3 2.1 0.1 0.2 0.1 0 0.1 0.1 0 0.2 0.1 0.2 1.1 2.2 0.5 0.1 0.5 0.2 4.2 0.2 0.1 0.2 7.9 0.2 0.2 0.6 0.2 0.5 0.2 0.1 0.1 0 0.5 0.2 0.1 0.3 0.1 0.2 0.2 0.1 0.1 0.1 0.2 0.2 1.2 0.3 3.5 0.4 0.3 0.1 0.3 0.1 0.1 0.2 0.1 0.1 0.1 0.1 0.1 0.1 0.3 0.2 0.7 0.6 0.1 0.9 0.4 0.2 0.2 0.1 2.9 0.2 0.1 0.5 0.1 0.2 0.2 0.1 0.3 0.4 1.3 0.5 0.3 0.1 0.1 0 11.6 0.5 0.4 0.6 76.9 82 0.1 1.6 0.2 0.1 0.1 0.2 0.4 0.1 0.6 0.2 0.7 0.2 0.2 0.4 0.4 0.1 2.7 0.2 0.3 0.2 0.5 0.3 0.2 0.3 0.1 0.2 1.5 0.1 0.1 0.2 0.6 0.2 0.2 0.1 0.3 0.1 0.3 0.1 1.5 0.3 0.4 0.2 1.5 0.4 0.3 0.3 0.1 0.8 0.2 0.2 0.1 0.2 2.5 0.6 0.3 0.2 1.1 0.1 0.3 0.1 0.2 0.1 1.2 0.8 0.3 0.1 0.1 0.1 18.4 0.1 0.8 0.7 0.1 0.2 0.6 0.1 1.2 0.7 0.1 0.8 0.3 1.1 0.1 0.2 4.8 2.4 0.6 1 0.1 0.1 0.4 0 0.1 0.1 0.1 0.1 0.1 0.1 0.3 0.1 0.2 0.2 0.1 0.1 0.1 0.2 0.2 0.1 0.1 0.2 0.2 0.3 0.3 0.1 0.3 0.2 0.2 0 0.1 0.3 13.1 28 0.1 0.2 0.1 0 0.4 0.1 0.1 0.1 0.1 0.2 0.2 0.5 0.1 0.1 1.9 1.4 0.1 1.1 1 0.1 0.2 0.1 0.3 0.2 0.1 0.2 0.2 0.2 0.1 0.2 0.2 0.2 0.1 0.1 0.2 0.1 0.3 0.8 0.4 0.2 0.3 0.3 1 1.5 4.2 0.3 0.3 0.2 0.3 1 0.1 0.2 0.5 0.1 0.2 0.3 0.7 0.1 0.2 0.9 0.1 0.5 0.1 0.1 0.9 1 0.3 1.8 0.8 1 0.2 0.1 0.1 0.2 0.1 0.3 0.1 0.4 0.2 0.3 0.3 0.2 0.1 0.1 0.4 0.3 3.6 0.2 0.1 0.2 0.2 0.2 0.1 0.1 0.2 0.2 3.6 0.1 0.5 0.2 1.4 0.2 2 0.2 0.1 0.1 0.2 0.1 0.5 0.3 0.8 0.1 0.1 0.4 0.2 0.2 0.1 0.4 6.8 3.4 1.4 0.3 0.4 0.1 0.1 0.4 0.1 0.3 0.4 0 0.1 0.9 0.1 0.1 0.1 0.1 0.4 84.4 39.3 6.1 1.5 14.4 0.1 0.1 1.5 1 0.2 0.9 0.1 0.2 0.5 2.5 0.5 0.2 0.1 0.1 5.9 0.3 0.1 0.3 0.1 1.4 0.2 0.3 0.9 0.1 0.7 0.4 0.1 0.9 0.2 0.1 0.1 0.2 0.1 0.4 0.3 0.2 0.7 0.1 0.1 0.3 0.2 1 0.2 0.1 0.1 0.2 0.1 0.2 0.1 2.4 0.1 0.1 0.3 0.2 0.1 0.5 0.1 0.6 0.1 0.1 0.2 0.1 0.2 0.2 1 0.3 0.1 0.1 0.3 0.8 0.5 0.2 0.2 2.3 0.6 0.3 4 0.1 0.1 0.2 0.1 0.2 0.3 0.6 0.6 3.4 0.3 0 0.4 0.1 0.2 0.1 0.2 0 0.7 0.1 0.1 0.2 0.2 0.2 0.6 0.2 0.1 0.2 0.4 0.1 0.1 0.1 0.1 0.1 0.6 0.2 0.2 2 0.9 0.2 0.2 0.2 1 0.3 0.2 0.4 0.1 63.5 0.4 0.4 0.1 0.1 0.1 0.1 1.5 0.3 0.2 0 1.3 0 0 0.5 0.1 0.9 0.3 0.2 0.5 0.1 0.1 0.2 0.1 0.3 0.2 0.2 0.5 0.2 0.2 0.6 0.2 0.4 0.7 0.8 0.7 0 0.3 0.4 0.2 1.1 0.3 0.3 0.2 0.3 0.2 0.1 0.1 0.2 0.1 0.4 2.2 1.1 17.2 1.2 1.1 0.4 2.1 0.4 0.1 0.1 0.5 0.1 1 0.7 0.1 0.1 0.2 3.9 0.2 0.6 0.2 0.3 0.3 0.1 0.6 0.3 0.3 0.2 0.2 0.2 0.1 0.8 0.2 0.1 0.1 0.2 0.6 0.3 0.2 0.6 0.1 0.2 1.8 0.1 0.4 0.7 0.2 0.9 0.1 0.2 0.9 0.3 0.1 2.6 0.1 0.1 0.1 0.5 0.2 0.3 0.9 1.1 0.1 0.4 2.5 0.1 0.5 0.1 0.8 0.1 0.1 0.1 0.3 0.3 0.3 0.1 0.1 0.1 0.1 0.5 0.4 0 0.2 0.3 0.2 0.3 0.1 0.6 0.6 0.3 0.5 0.1 0.3 0.6 0.5 0.1 0.2 0.2 0.1 0.1 0.2 0.3 1 0.1 0.4 0.1 0.1 0.2 0.1 0.1 0.1 0.2 0.1 0.1 0.1 0 0.1 0.2 0.1 0.1 0.5 0.4 0.1 0.1 0.2 0.1 0.3 0.3 0.3 0.5 0.2 0.2 0.1 0.4 0.4 0.3 0 0.7 0.8 0.1 0.1 0.2 0.1 0.2 0.5 0.2 0.1 0.1 0.4 0.4 0.1 0.4 0.1 0.1 0.4 0.2 0.2 0.1 0.3 0.2 0.3 0.1 0.1 0.1 0.1 0.7 0.1 0 0.1 0.3 0.1 0.1 0.2 0.1 0.3 0.3 1.6 0.3 0.1 1 0.2 0.5 0.2 4 0.2 1.7 0.1 0.1 0.7 0.2 0.4 0.2 0.1 0 0.3 1.7 0.4 0.1 0.4 7.2 0.2 0.1 0.8 0.1 0.3 0.2 0 1.2 0.1 0.2 0.3 0.2 0.2 0.5 0.1 0.4 0.5 0.3 0.3 0.1 0.1 0.1 0 0.1 0.1 0.2 0.6 0.1 0.4 0.3 0.4 0.2 0.3 0.3 0.6 0.2 0.4 0.4 0.3 0.1 0.1 0.5 0.9 0.1 0.1 2 0.4 0.5 0.9 0.2 0.1 3.6 0.1 13.4 0.2 0.1 1.1 0.4 0.8 0.2 0.4 0.1 0.1 0.2 0.3 0.1 1.5 0.7 0.6 0.2 0.4 0.1 0.1 0.2 0.2 0.9 0.3 0.8 0.1 0.5 0.1 95.8 93.4 0.2 0.2 0.1 0.1 0 0.1 1.5 0.1 0.1 0.4 0.1 0 0 0.3 0.1 0.1 0.1 0.2 0.2 0.1 0.1 0.8 0.8 0.4 0.2 0.2 0.2 0.2 0.2 0.2 0.1 0.1 1.7 0.2 0.2 0.2 0.1 0.8 0.2 0.2 0.2 0.8 0.1 0.3 0.1 0.2 6 0.1 0.2 0.2 0.1 0 0.2 0.1 0.2 0.4 0.1 0.5 1.6 0.2 0.2 0.1 0.1 0.6 0.1 0.4 0.4 0.3 0.1 0.1 0.7 0.1 0.8 0.1 0.1 0.2 0.2 0.9 0.1 0.2 0.1 0.1 0.4 0.3 0.3 0.2 4.7 5.9 0.1 4.6 0.7 0.3 0.1 0.3 0.2 0.4 0.2 0.2 0.4 0.1 0 0.1 1 0.2 0.2 0.2 0.1 0.1 0.3 1.3 0.1 0.2 0 0.3 0.4 0.1 0.1 0.1 0.1 0 0.2 0.1 0.1 0.5 0.7 0.2 0.3 0.1 0 0 0.1 0.6 0 0.5 0.1 0.1 0.1 0.3 0.1 0.3 0.1 1.2 1.6 100 0.4 0.1 0.1 0.1 0.2 0.3 1.4 0.2 64.1 0.1 0.2 0.3 0.4 0.1 0.7 0.8 0.5 0.2 0.4 0.3 0.6 0.1 2.7 0.1 0.2 0.6 0.3 0.3 0.8 60.3 0.2 0.1 0.5 0.1 1 0.3 0.1 0.1 0.6 0.4 0.3 0.2 0.1 0.4 1.3 0.2 0.5 0.5 1.3 0.5 0.1 0.1 0.2 0.1 0.1 0.5 0.5 0.3 0.6 0.1 1.7 0.1 0.1 0.1 0.3 0.3 0 0.1 0.2 0.1 0.4 0.3 0.1 0.3 0.2 0.4 0.3 0.4 0.2 0.2 0.1 0.1 0.5 0.1 0.3 0.2 1.8 0.4 0.3 0.2 0.2 0.3 1.1 0.3 0.1 0.3 0.5 0.2 0.1 0.1 0.3 0.2 0.1 0.3 0.3 0.2 1.2 0.2 0.2 0.2 0.2 0.6 0.1 0.2 0.1 0.2 0.9 0.1 2.7 1.6 0.6 0.3 0.2 0.1 0.5 0.1 0.1 0.2 0.1 0.4 0.1 0.3 0.1 0.3 0.2 0.1 0.2 0.3 0.1 0.1 0.2 0.3 0.3 0.1 0.1 0.2 0.2 0.1 0.8 0.3 0.1 0.4 0.5 0.2 1.5 3 1.1 0 0.3 1.1 0.2 0.6 1.2 0.1 0.2 2.7 0.2 2.8 0.2 0.1 4.3 0.2 0.2 0.9 1.3 2.8 0.3 0.7 0.1 0.1 1 0.1 0.2 0.4 1.1 0.3 0.2 0.1 0.2 0.5 0 0.6 0.2 0.1 0.1 0.3 0.1 0.1 0.1 0.1 0.2 0.2 0.8 0 0.3 0.1 0.1 0.3 0.2 99.3 0.3 0.2 0.1 0.4 0.2 0.1 0.3 2.8 0.1 0.1 0.1 0.1 0.6 0.1 0.2 0.3 3.1 0.1 0.3 0.7 0.1 92.2 1.1 0.2 0.2 0.1 0.2 0.1 0.1 0.3 0.2 0.1 1.3 0.6 0.4 0.1 0.2 0.2 0.2 0.1 0.2 0.6 9.8 0.4 0.1 0.2 0.1 0.4 0.2 0.1 1.6 7.8 0.3 0.4 0.1 0.7 0.2 0.3 1.3 0.3 0.1 0.4 0.4 0.1 0.5 0.3 3.8 0.2 0.2 0.4 0.1 0.2 0.1 1.2 0.2 0.2 0.1 0.1 0.2 0.2 0.1 0.3 0.1 0.2 0.2 0.1 0.3 1.1 0.1 0.3 0.1 0.2 0.3 0.1 0.3 0.1 0.1 0.1 0.1 0.1 0 0 0.1 0.1 0.1 0.2 0.9 0.3 0.4 0.1 0.2 0.3 0.1 0.3 0.1 0.2 0.5 0.1 0.2 0.4 0.8 0.2 0.5 0.4 0.2 0.1 0.2 0.3 0.1 0.2 0.2 0.1 0.8 0.1 0.1 0.3 0.1 0.2 0.1 0.2 0.1 1.4 0.3 0.6 0.1 0.2 0.3 0.2 0.1 0.3 0.1 0.3 0.5 0.1 0.1 0.1 0.8 0.2 0.3 0.5 0.2 0.7 0.4 1.1 0.2 0.4 0.8 0.4 0 0.1 0.4 0.1 0 0.2 0.3 0.1 0.1 0.8 0.1 1.3 1.6 0.2 0.6 0.4 1.2 2.1 0.5 0.2 3.3 0.3 1.1 0.2 0.3 0.1 0.5 0.1 0.1 0.1 0.1 0.2 0.1 0.3 0.2 0.4 0.1 0.2 0.1 0.4 0.6 0.4 0.1 0.2 0.4 0.2 0.6 0.5 0.1 0.7 0.2 0.3 0.2 0.2 0.9 0.6 0.4 0.1 0.1 0.1 0.3 0.1 0.1 0.1 1.8 0.2 0.2 0.4 0.2 0.1 0.1 1.4 0.1 0.1 0.4 0.3 1.6 0.2 0.1 0.1 0.5 0.1 0.1 0.2 0.3 0.1 0.1 0.3 0.1 0.2 0.4 0.2 3.2 0.5 0.9 0.2 0.3 0.3 0.5 0.1 0.6 0 0.8 0.4 0.2 0.2 0.3 0.2 0.7 0.2 0.2 0.6 0.1 0.1 0.1 0.3 0.2 0.4 0.4 0.1 0.2 0.2 0.1 0.1 0.1 0.3 0.2 0.3 0.3 0.2 0.2 0.2 0.2 0.4 0.3 0 0.1 0.2 0.1 0.1 0.1 0.1 0.5 0.2 0.1 0.4 0.1 2.7 0.3 0 0.2 0.3 1.5 0.1 0.3 1.1 0.3 0.1 0.1 0 0.2 3.2 0.1 1.1 0.1 0.2 0.3 0.5 0 0.8 0.2 3.7 0.1 0.1 0.2 0.1 0.2 0.2 0.1 0.1 0.1 0.2 0.3 0.2 0.1 0.2 0.1 0.8 0.8 0.2 0.2 0.2 0.2 4.6 0.6 1.2 0.1 0.2 0.1 0.2 0.1 0.1 0 0.2 0.2 0.1 0.2 0.2 0.5 0.3 0.1 0.1 0.1 0.2 0.5 0.1 0.2 0.3 0.1 1.1 0.3 0.5 0.1 0.2 0.6 0.3 0.1 0.2 0.4 0.5 0.3 0.2 0.4 1.1 0.2 0.6 0.1 1.1 0.4 0.2 0.2 0.1 0.2 0.2 0.4 0.1 0 0.3 0.1 0 0.1 0.5 0.1 0.1 0.1 0.1 0.2 0 0.2 0.6 0.6 0.1 0.3 0 0.2 0.2 0.2 6.8 0.3 0.6 0.2 0.3 0.1 0.2 0.1 0.4 0.3 0.3 0.5 0.1 0.1 0.2 0.5 0.1 0.8 0.1 0.2 0.1 0.1 0.2 0.1 0 0.1 0.1 0 0.1 0.2 0.1 0.1 0.1 0.3 0.2 0.1 0.9 0.2 0.1 0.2 0.1 3.5 0.2 0.1 0.2 0.1 0.3 0.6 0.1 4.4 0.1 0.8 0.3 0.2 0.2 0.8 0.8 0.2 0.6 1.1 1.1 0.2 2 0.2 0.3 0.1 0.2 0.5 0.1 0 0.1 0.1 0.7 0.2 0.1 0.2 0.4 0.3 1.2 0.4 0.2 2.3 0.2 0.2 0 0.2 0.4 0.5 0.2 0.4 0.2 0.3 0.2 0.2 5.8 0.1 0.6 0.1 0.1 0.4 0.2 0.1 0.3 0.3 0.4 0.1 1.3 0.1 0.2 0.1 0.4 0.9 0.1 0.2 0.1 0.3 0.4 0.7 0.1 0.3 0.1 0.3 0.5 0.1 0.1 0.3 0.2 0.7 0.3 0.1 0.1 1.3 0.2 0.4 0.1 1.2 0.2 0.2 0.1 0.1 0.2 0.7 0.1 3.3 0.6 0.3 0.1 0.2 0.1 0.3 0.2 0.1 0.2 0.6 0.2 0.2 1.3 0.2 0.1 0.4 0.2 0.1 0.2 0.5 0.1 0.2 0.2 0.1 0.1 0.1 0.1 0.2 0.4 0 0.1 0.1 0.2 0.1 0.1 0.2 0.1 0.2 0.3 0.1 0.3 0.1 0.1 0.1 0.2 0.1 0.5 0.4 0.1 0.7 1.2 0.1 0.3 0.7 0.1 0.2 0.3 0.5 0.1 0.5 0.1 1.1 0.3 0 0.1 0.4 0.1 0.3 0.1 0.5 0.2 0.5 0.3 0.1 0.1 0.1 0.5 0 0.2 0.2 0.1 0.6 0.1 0.4 0.9 0.4 0.4 1.1 0.1 0.2 0.2 0.4 0.1 2.6 0.1 0.2 0.1 29.9 0.1 0.1 0.7 0.2 0.2 0.1 2.1 0 0.5 0.1 0.4 2.3 0.1 0.7 0.1 0.1 0.1 0.1 0.2 0.2 0.2 0.2 0.5 0.1 0.3 0.1 0.6 0 0.2 0.4 0.1 3 0.2 0.2 0.1 0.4 0.1 0.3 0.7 0.2 1.8 0.1 0 0.3 0.7 0.2 0.3 0.1 0.1 0.1 0.1 0.1 0.3 0.2 0.4 0.2 0.2 0.1 0.4 0.3 0.2 0.3 0.2 0.2 0.2 0.1 0.1 0.2 2.1 0.7 0.5 0.1 1.1 0.1 0.3 0 0.6 0.1 0.1 0.2 0.2 0.1 0.9 1.6 0.1 0.6 0.4 0.2 0.2 0.3 0.6 0.2 0.1 0.4 0.3 0.2 0.4 0.3 0.1 0.4 0.1 0.1 0.4 0.1 0.3 0.4 0.2 0.3 0.4 0.1 0 0.8 0.2 0.1 0.3 0.1 0.4 0 0.9 0.2 0.1 0.1 0.1 0.5 0.6 0.1 0.1 0.1 0.1 0.1 0.1 0.3 0.1 0.1 0.1 0.1 0 0.5 0.2 0.1 0.2 0.1 0.1 0.1 0.2 0.2 0.1 0.2 0 0.2 0 0.1 0.1 0.2 0.1 0.1 0.3 0 0.3 0.2 0.4 0.2 0.8 0.3 1.2 0.1 0.3 0.1 0.1 0 0.3 0.1 0.3 0.3 0.1 0.3 0.1 0.9 0.1 0.5 1.7 0.4 0.1 0.2 0.1 0.1 0.1 0.5 0.7 0.2 0.1 0.1 0.3 0.1 0.3 0.6 0.1 0.9 0.1 1.2 0.8 0.1 0.1 0 0.1 0.4 0.2 0.4 0.6 0.2 0.3 0.1 0.3 0.4 0.2 0.1 0.1 0.4 0.1 0.3 0.1 0.2 0.1 0.7 0.3 0.1 0.1 0.1 0.9 0.1 0.1 0.1 0.1 0.4 0.8 0.2 0.1 0.1 0.1 0.1 0.2 0.2 0.1 0.3 0.7 0.1 0.8 0.2 0.2 0.3 0.1 0.2 0.3 0.2 0.2 0.4 0.7 0.6 0.3 0.2 0.4 0.1 0.2 0.1 0.4 0.1 0.1 0.7 0.3 0.1 0.1 0.1 0.3 0.1 0.1 0.1 0.7 0.4 0.1 0.3 0.1 0.4 0.1 0.2 0.6 1.8 0.1 0.2 1.8 0.4 0.1 0.1 0.7 0.1 0.1 0.1 0.3 0.2 0.2 1.2 0.1 0.3 0.1 0.2 0.2 0.5 0.3 0.1 0.8 86.7 0.4 0.2 0.3 0.3 0.5 0.7 0.4 0.2 0.2 0.1 0.1 0.4 0.2 0.1 0.2 0.1 0.1 0.1 0.2 0.1 0 0.2 92.8 0.3 0.1 0.2 0.1 4 0.2 3 0.1 0.1 0.3 0.1 0.2 0 0.2 1.5 1.8 0.1 0.2 0.1 3.1 0.1 0.3 0.3 0.2 0.1 0.2 0.4 0.1 0.5 0.2 0.1 0.1 1.1 0.1 0.2 0.4 0.1 0.7 0.2 0.1 0.1 0.4 0.4 1.4 0.1 0.2 0.1 0.6 0.2 0.5 0.4 0.2 0.1 0.1 0.2 0.1 0.1 2.3 0.2 1 0.2 0.1 0.2 14.4 0.6 0.1 0.1 0.1 0.1 0.1 0.1 0.2 0.1 0.2 0.2 0.3 0.9 0.1 0.1 0.1 0.4 2 0.3 0.2 0.1 3.2 0.2 0.6 0.3 0.2 0.1 0.2 0.2 0.1 0.5 0.4 0.2 0.2 0.5 0.4 0.9 0.2 0.4 0.2 0.1 0.1 0.4 0.1 0.3 0.6 0.6 0.3 1.5 0.5 0.1 0.1 0.5 0.2 0.2 0.2 1.8 0.1 1 4.8 0.2 0.2 0.2 1.1 0.1 0.3 0.3 0.2 0.2 3.8 0.4 0.1 0.3 0.1 0.1 0.3 0.4 0 0.7 0.1 0.2 0.5 0.2 0.1 0.1 0.2 0.8 0.1 0.3 0.5 0.3 0.1 0.2 0.4 0.5 0.4 0.2 0.1 0.3 0.4 0.3 0.5 0.3 0.1 2.2 0.1 7.1 0.1 0.1 0.1 0.8 0.1 0.2 2.4 0.7 0.4 1.7 0.2 0.1 0.4 0.1 0.2 0.2 0.1 0.1 0.1 0.3 0.1 0.1 0 0.2 0.3 0.2 0.1 0.4 0.2 0.2 0.1 0.4 0.3 0.1 0.1 0.1 0.4 0.1 0.4 0.2 0.3 0.1 0.5 0.1 0.1 0.2 0.3 0.4 0.1 0.5 0.2 1.1 0.3 0.2 0.3 0 0.9 0.1 1 0.1 0.1 0.3 0.2 0.2 0.1 0.1 1 0.1 0.5 0.1 0.1 0.4 0.1 1.8 0.1 0.2 0.2 0.1 0.2 0.1 0.1 0.1 0.3 0.7 0.3 0.4 0.1 0.1 0.1 0.3 0.1 0.1 0.1 0.5 0.3 0.6 0.2 0.1 0.5 0.1 0.1 0.3 0.2 0.4 0.1 0.1 0.1 0.1 0.1 0.2 0.1 0 0.2 0.1 0.2 0.1 0.2 0.6 5.7 0.2 0.6 0.9 0.2 0.1 0.1 0.8 7.6 0.7 0.1 0.3 0.1 0.1 0.1 0.1 0.2 0.1 0.8 0.3 0.2 0.3 0.2 0.6 0.2 0.4 0.1 0.1 0.1 0.1 0.1 0.1 0.1 0.1 0.1 0.2 0.2 0.1 0.2 0.1 0.4 0.1 0.2 0.1 0.1 0.2 0.3 2.2 0.4 0.8 16.7 0.2 0.2 0.1 0 21.4 0.1 0.6 0 0 0.2 0.1 0.1 0.1 0.5 0.1 0.1 0.1 0.9 0.4 0 0.2 0.1 0.1 0.1 0.1 0.2 0.3 0.4 0.2 0.2 0.1 1.3 0.2 0.6 0.1 0.1 0.4 1.5 0.1 0.1 1 0.6 0.4 0.2 0.3 0.2 0.1 0.1 0.1 0.2 0.7 4.5 0.1 0.1 0.4 2 0.1 0.5 0.8 0.2 0.1 0.4 0.2 0.1 0.3 1.2 0.4 0.4 0.1 11.1 0.4 1.3 100 0.3 0.7 0.1 0.2 0.3 0.1 0.1 0.4 3.7 0.3 6.4 2.2 0.4 9.9 0.1 5.8 2.9 0.3 0.4 0.1 0.2 0.1 1.1 0.5 0.2 0.6 1.7 0.3 0.1 0.4 0.2 0.7 0.1 0.1 0.1 3.5 0.2 0.2 0.6 0.4 0.1 0.4 0.4 0.5 0.2 0.1 1.7 0.6 0.6 0.3 0.2 0.1 0.4 0.4 4.3 19.2 0.9 0.1 0.3 0.4 0.2 0.2 0.1 0.2 0.1 0.1 0.1 0.1 0.1 0.3 0.2 0.4 0.6 0.4 0.1 0.2 0.2 0.1 0.8 0.3 0.3 0.2 0.1 0.1 0.1 0.4 7.7 0.1 0.2 0.3 0.2 0.1 1.9 0.5 0.2 0.2 0.2 0.2 0.3 0.2 0.1 1.3 0.7 0.4 0.6 0 1.3 0.1 1.1 0.2 0.7 0.3 0.1 0.2 2.7 0.1 0.2 0.2 0.3 0.6 0.2 0.4 0.1 0.2 0.3 9.7 1.3 0.3 0.7 0.1 0.4 0.2 0.8 0.1 0.1 0.1 0.2 0.1 0.1 0.2 0.3 0.1 0.1 0.1 0.2 0.2 0.1 0 0.4 0.5 0.1 0.1 0.4 0.2 0.1 4.1 0.1 0.1 0.1 0.1 0.1 0.1 0.1 0.3 0.3 0.1 2.4 0.1 0.1 0.2 0.1 0.1 0.1 0.1 0.5 0.1 0.2 0.2 0.1 0 0.1 0.2 0 0 0.4 0.1 0.1 0.1 0.4 0.1 0.3 1.2 0.8 1 0.3 0.1 0.1 0.1 0.1 0.1 0.2 0.1 0.4 0 0.1 0.1 0.1 0 0.1 0.2 0 0.1 0.9 0.2 0.1 0.2 0.4 0.2 0.1 0.3 0.3 0.2 0.3 0.1 0.4 1 0.3 0.7 0.2 0.1 0.1 0.1 0.1 0.1 0.3 0.1 0.1 0.1 0.2 0.3 0.2 0.1 0.2 0.2 0.1 0.7 0.4 0.8 0.1 0.1 0.1 0.1 0.1 0.1 2.4 0.2 0.3 0.1 0.2 0.4 0.2 0.7 0.4 0.1 0.2 0.1 0.1 0.3 0.1 0.3 0.2 0.2 0.4 0.5 0.7 7.6 0.1 0.1 0.2 1.7 0.2 53 0.7 0.2 0.1 0.2 0.7 0 0.3 0.5 0.1 0.5 0.2 0.2 0.8 0.1 0.4 0.1 0.8 0.1 0.2 2.1 0.8 0.2 0.1 0.2 0.7 0.1 0.2 0.1 0.3 0.3 0 0.4 0.1 0.1 0.1 0.2 0.1 0.2 0.5 0.1 0.1 0.5 0.1 0.2 0.3 0 0.1 0.1 0.4 0.6 1.6 0.5 0.1 0.2 64 0.4 1.2 0.2 0.3 0.1 0.3 0.2 0.2 0.1 0 0.1 0.1 0.1 0.2 0.3 0.1 0.1 2 0.2 0.3 0.1 0.2 0.2 0.1 0.2 0.4 0.1 0.2 0.2 0 0.1 0.3 0.2 0.3 3.8 0.2 0.1 0.3 0.1 0 0.1 0.2 0.6 0.1 0.6 1.2 0.2 0.6 1.1 0.4 0.7 0.6 1 0.1 0.1 21.2 0.2 0.1 1.1 0.3 0.3 0.7 0 0.6 0.7 0.1 0.4 1 0.1 0.1 0 0 0.2 0.1 0.1 0.1 0.1 0.1 0.1 0.6 0.2 0.1 0.1 0.1 0.2 6.3 3.1 0.1 0.2 0.2 0.2 0.1 0.9 0.3 0.3 0.4 1.2 0.1 1 0.1 0.1 0.2 0.4 3.6 1.1 0.3 0.4 0.2 0.1 0.6 0.3 0.1 0.1 0.2 0.2 0.7 0.1 0.5 0.7 0.4 0.1 0.2 0.3 0.9 0.1 0.4 0.1 1.9 0.2 0.1 1 0.1 0.3 0.2 0.2 0.2 0.3 0.2 0.3 0.1 0.6 1.2 0.6 0.2 2.2 0 0.2 0.4 2.5 0.2 0.1 0.1 0.2 0.5 0.2 0.2 0.2 0.5 0.3 0.4 0.3 1.1 0 0.1 0.1 0.2 0.1 0.1 0.3 0.5 0.4 0.1 0.2 0.4 0.1 0.1 0.1 0.2 0.1 0.3 0.3 0.1 0.2 0.1 0.3 0.1 0.1 0.1 0.5 0 0.3 3.1 0 0.4 0.1 2.4 0.2 0.5 0.1 0.5 0.1 0.1 0 0.2 0.1 0.1 0.1 0.2 0.2 0.1 0.2 0.5 0 0.3 0.2 0.1 0.1 0.3 0.3 0.1 0.3 0.3 0.5 0 0.4 0.2 0.2 0.2 0.2 0.3 0.8 0.2 0.1 0.3 88.6 5.8 0.2 0.1 0.2 0.1 0.2 0.2 0.1 0.2 1.1 0.1 1.7 0.7 1.2 0.3 0.1 0.1 0.1 0.1 0.2 0.6 0.4 0.3 0.1 0.1 0.1 0 0.1 0 0.4 0.2 0.1 2.4 0.7 0.5 0.9 0.1 0.4 0.5 0 0.1 0.1 0.1 0.5 0.6 0.3 0.1 0.1 0.1 0.5 0 0.1 0.2 0.1 0 0.2 0.3 0.2 0.1 0.1 0.1 0.1 0.1 0.1 0.1 0.1 0.1 0.3 0.1 0.2 0 0.1 0.5 1 0.1 0.1 0.3 0.1 0 0.2 0.1 0.1 0.1 0.2 0.2 0.2 0.3 0.4 0 0.2 0 0.1 0.2 0 0.2 1.2 0.2 0.2 0.1 0.2 0.3 0.1 0.3 0.6 0.1 1.1 0.1 0.1 0.2 0.1 0.6 0.1 0 0.3 0.1 0.1 0.2 0.3 0.3 0 0.1 0.7 0.1 0.5 0 0.2 0.1 0.2 0.2 0.5 0.1 0.2 0.2 0.4 0.7 0.3 0.1 0.1 0.1 0.1 0.1 0 2.2 0.2 0.2 0.1 0.1 0.4 0.2 0.3 1 0.1 0.1 0.4 0.2 0.8 0.3 0.1 0.1 0.1 0.1 0.1 0.1 0.8 0.1 0 0.4 0.2 0.1 15.8 0.9 0 0.1 1.2 0.4 0.2 0.1 4 0.3 0.7 0 0.3 0.1 0.2 0.6 0.1 0.2 0.9 0.2 0.4 0.2 0.1 2.8 0.4 0.1 0.2 0.1 0.3 0 0.6 0.1 0.4 0.1 0.3 0.2 1.1 0.5 0.3 0.2 0.1 0.2 0.1 0.1 0.1 0.2 0.1 0.1 0.2 0.1 0.6
0.3 0.1 0.6 0.5 2.6 0.5 0.2 100 0.3 0.3 3.4 0.1 0.3 0.1 0.1 4.7 0.1 0.2 6.5 0.8 0.2 0.2 0.1 0.1 0.1 0.1 0.1 0 0.2 0.3 0.2 0.3 1 0.1 0.3 0 1 0.5 0.1 0.2 0.2 0.1 0.3 0.3 0.4 0.2 0.6 0.2 0.3 0.2 0.1 1.8 0.2 0.1 0.9 0.1 0.2 1.9 1.5 4.5 0.1 0.1 0.2 1.2 0.1 0.4 0.1 0.2 0.2 0.3 0.1 0.5 0.1 0.1 2.3 0.1 0.3 10.8 0.8 0.2 0.4 0.1 0.4 0.5 0.6 0.8 0.3 0.4 0.4 0.1 0.2 0.2 0.1 0.2 0.1 0.1 0.1 0.4 0.9 0.7 0.9 0.1 0.1 0.2 0.4 2.4 0.2 0.6 0.2 0.2 0.2 0.6 0.2 0.2 0.4 0.2 0.1 0.1 0.1 0.3 0.1 0.2 0.3 0.1 1.2 0.3 0.4 0.1 0.4 0.2 0.2 0.2 2.4 0.1 0.2 0.1 0.1 0.3 1.1 0.5 0.1 0.1 0.2 0.1 0.4 0.1 0.6 10.1 0.6 0.2 0.4 0.2 0.1 0.1 3.4 0.2 0.1 0.4 0.8 0.5 0.2 1.5 0.1 0.1 0.5 0.4 0.1 0.1 0.2 0.1 0.1 0.3 0.2 0.1 0.2 0.2 0.1 15.8 0.1 0.3 0.5 0.2 1.8 0.2 0.1 0.3 0.2 0.2 0.1 0.1 0.2 0.1 0.3 0.1 2 0 0.2 0.1 0.3 0.2 0.1 0.1 0.1 0.2 1.5 0.4 0.3 0.2 1.5 0.2 0.4 0.1 1.7 1.5 0.5 2.5 0.1 0.7 0.5 19.5 0.1 0.2 0.3 0.3 0.5 0.3 0.1 1.3 0.1 0.4 0.1 0.2 0.2 0.3 0.3 0.5 0.3 0.2 0.1 2.6 0.3 1.2 0.6 0.7 0.4 0.2 1 0.1 0.3 7.5 0.1 0.2 0.5 1.2 0.3 0.2 0.7 0.3 0.2 0.5 0.8 0.5 0.4 0.1 0.1 0.2 1.5 0.3 0.1 0.1 0.2 0.2 0.3 0.4 0.1 0.1 0.1 0.4 0.2 0.1 1.5 0.1 0.2 0.7 0.1 0.2 0.3 0.5 0.4 0.4 0.1 0.2 0.1 0.4 0.1 0.1 0.2 0.6 0.5 0.2 0.6 0.2 0.2 0.1 0.1 2.7 0.9 0.1 0.1 0.1 0.1 5.7 0.1 0.1 0.4 0.1 1.5 0.2 0.3 0.1 0.4 0.1 1.1 0.3 0.1 0.4 0.2 0.2 1.7 0.1 0.2 0.1 0.2 0.3 0.2 0.2 0.1 0.7 0.5 1.1 0.1 15.8 0.2 0.6 0.2 0.2 0.2 0.3 0.1 0.5 0.1 0.3 0.1 0.9 3 0.9 0.1 0.1 0.3 0.5 0.2 0.2 0.2 0.2 1.9 0.1 0.3 4.2 0.2 0.8 0.6 0.5 0.1 0.1 0.1 0.2 0.1 0.1 0.6 0.1 0.3 0.3 0.4 0.2 1.2 1.4 0.2 0.1 0.1 0.1 0.2 0.7 2 0.2 0.1 2.5 0.1 0.2 0.7 0.1 0.2 0.1 1 0.2 0.3 0.2 0.1 0.1 0.3 0.3 0.1 0.1 0.1 0.1 0.1 0.2 9 0 0.2 0.1 0.2 0.2 0.1 0.4 0.5 0.2 0.9 0.3 0.2 0.2 0.3 0.7 0.1 0.2 0.2 1.6 0.3 1.2 0.3 0.1 0.3 0.2 0.3 0.3 0.1 0.2 0.2 1.1 0.1 0.3 0.5 0.1 0.7 0.1 0.1 0.6 0.2 2.4 0.1 1.1 2 0.1 3.6 0.3 1.6 0.1 0.4 0.6 2.1 0.1 0.6 1.8 1.5 1.4 0.7 2 0.2 1.2 0.6 0.5 0.1 0.3 0.2 0.2 0 0.8 0.3 0.1 0.6 0.2 0.2 0.3 0.4 0.1 0.1 0.5 0.4 0.1 0.4 1.3 96.2 0.2 0.2 0.8 2.1 0.2 0.2 0.1 0.8 0.1 0.2 0.1 0.3 0.2 1 0.2 0.3 0.2 2.1 0.1 0.1 0.2 1 0.1 0.2 0.1 0.1 0.1 0.2 0.1 0.1 0.1 0.1 0.2 0.2 0.4 0.1 0.1 1 0.5 0.1 1.1 0.9 0.7 0.2 0.3 0.1 0.1 1 0.3 0.3 1.1 0.3 0.7 0.3 0.4 0.9 0.1 0.3 0.1 0.2 0.2 0.1 0.1 0.2 0.2 0.4 1.8 0.1 0.1 0.3 1 0.1 0.1 0.1 0.2 0.5 0.7 0.2 0.1 0.1 0.1 0.3 0.1 0.3 0.4 0.2 0.4 0.1 0.1 0.3 0.1 0.1 0.3 0.4 0.2 0.4 0.2 1.1 0.5 0.5 0.6 0.6 0.3 0.1 0.4 0.2 0.5 0.2 0.3 0.2 0.1 0.4 0.1 0.1 0.1 0.3 0.1 0.7 0.1 2.2 1 0.2 0.3 1.3 1.1 0.3 0.2 0.3 0.9 0.3 0.2 0.2 0.1 2.5 0.1 0.5 2 0.1 0.1 0.2 0.4 0.3 0.1 0.3 0.1 0.1 0.1 0.7 0.1 0.1 0.2 0.2 1.2 0.5 0.1 0.2 0.2 0.5 1.2 0.4 0.3 0.8 0.1 0.1 0.1 0.7 0.1 0.2 0.1 0.2 0.3 0.1 0.2 0.2 0.1 0.1 0.3 0.1 0.4 0.1 0.7 0 0.2 5.3 89 0.2 0.2 0.5 0.1 0.7 0.5 0.8 1.2 0.1 0.2 0.1 0.6 0.3 0.2 0.2 0 0.1 0.2 0.5 0.4 0.1 1.6 0.4 0.8 0.3 1 0.2 0.1 0.5 1 0.6 0.4 0.2 0.2 0.4 0.2 0.3 0.3 0.2 0.3 0.1 0.1 0.3 0.4 0.3 0.2 0.3 0.2 0.1 4.1 0.1 0.5 0.1 0.2 0.1 0.2 0.1 0.1 0.7 0.4 0.1 0.1 1.4 0.4 0.3 0.4 0.4 0.1 0.2 0.2 0.4 0.2 0 0.1 0.7 0.1 0.2 0.5 0.1 0.1 0.1 0.1 0.1 0 0 0.1 0.1 0.1 0.2 0.1 0.1 0.1 0.3 0.1 0.1 0.3 0 0.1 0.1 0.1 0.3 0.2 0.1 0.7 0.1 0.1 0.6 0.4 0.2 11.9 0.2 0.1 0.2 0.1 0 0.1 0.1 0.2 0.7 0.2 0.7 0.2 0.2 0.2 0.3 0.2 0.3 0.3 0.3 0.1 0.1 0.1 0.4 0.1 0.1 0.5 0.1 0.1 0.1 0.7 0.1 0.1 0.2 0.3 0.1 0.4 0.3 0.1 0.5 0.2 0.2 1.8 0.2 0.6 0.2 0.7 0 0.3 0.1 0.1 0.1 0.1 0.1 0.2 0.1 0.2 4.8 0.2 0.1 0.2 0.1 0.1 0.1 0.1 0.2 0.4 0.1 0 0.1 0.4 0.3 0.1 0.1 0.1 0.1 0.1 0.1 0 0.1 0 0.1 0.1 0.2 0.3 0.1 0.3 0.5 0.1 0.3 0.1 0.1 0.1 0.1 0.8 0.1 0.1 0.4 0.1 0.1 0.1 0.4 0.1 3.2 0.1 0.1 0.1 0.2 0.1 0.2 0.3 0.1 0.1 0.9 0.2 0.1 0.2 0.1 0.1 0.6 0.1 0.1 0.1 0.3 0.1 0.2 0.2 1.8 0.1 0.1 0.2 0.2 0.1 1.9 0.2 0.5 0.1 0.2 0.5 0.2 0.1 0.2 0.1 87 1.2 0.2 0.2 0 0.1 0.4 1 0.1 0.2 0.4 0.2 0.5 0.1 0.5 2.5 0.1 0.7 1.4 0.3 0.2 0.1 0.2 0.2 0.2 0.2 0.2 2.6 0.2 0.1 0.2 0.6 0.1 0.5 0.1 4.1 0.1 0.5 1 0.2 0.1 0.2 1.5 0.1 0.3 0.3 0.8 0.3 0.4 0.1 0.1 0.2 0.2 0.1 0.1 0.1 0.2 0.2 0.4 0.7 0.9 1.5 0.2 0.2 0.6 0.2 0.3 0.3 0.3 0.1 0.1 0.1 0.9 0.3 0.1 0.2 1 0.4 0.2 0.4 0.1 0.1 1 0.2 0.5 1.3 0.4 1.1 0.2 0.9 0.1 0.1 0.6 0.2 1.5 0.5 1.4 2.6 3.1 0.4 0.2 0.1 0.1 0.1 1.3 0.4 0.3 0.4 0.7 0.2 0.2 0.3 0.5 0.7 0.7 0.1 0.1 5.5 0.1 0.1 0.1 0.1 0.3 0.1 0.4 0.3 4.4 9.6 0.1 0.1 0.1 0.2 2.5 0.9 0.3 0.2 0.4 0.1 1 0.2 0.1 0.4 0.3 0.3 0.3 0.2 0.1 0.1 0.5 0.1 0.2 0.2 0.3 0.3 1.4 1.1 0.1 0.3 0.2 0.1 0.1 0.4 0.2 0.1 0.2 0.1 0.7 0.3 0.3 0.4 0.2 0.1 5.8 0.4 0.2 0.4 0.2 0.2 0.2 0.2 0.3 0.4 0.1 2.7 0.2 0.5 0.1 0.2 0.2 0.2 0.2 0.1 0.1 0.2 1.2 0.4 0.2 0.1 0.5 0.2 0.1 0.6 0.2 0.3 0.1 0.1 0.4 0.4 0.2 0.1 0.8 0.2 0.1 0.3 1.3 1.2 0.1 11.9 0.1 0.4 0.1 0.4 0.2 0.2 0.4 0.2 0 0.1 1.6 3.5 1 0.3 0.2 0.2 0.9 0.3 0.4 0.1 0.3 0.3 0.2 0.1 0.3 7 0.2 0.2 0.3 0.1 0.4 0.5 1.2 0.6 0.2 0.1 0.1 5.6 1.4 0.2 0.5 0.3 0.1 0 0.6 0.1 0.2 0.2 0.2 0.1 0.3 1 0.3 0.2 0.2 0.2 0.4 0.6 0.1 0.4 0.5 0.3 0.1 0.2 0.2 0.1 0.1 0.1 0 0.2 0.5 0.1 0.1 0.2 0.1 0.2 0.1 0.2 0.2 0.2 0.8 0.1 0.1 0.5 0.1 0.5 0.1 0.2 0.1 0.2 4.8 0.1 0.5 0.1 1.6 0.2 0.2 0.2 0.2 0.1 0.2 0.2 0.3 0.8 0.3 0.1 0.1 0.3 0.1 0.3 0.7 0.1 0.2 0.1 0.2 0.2 0.1 0.1 0.1 0.8 0.2 0.2 0.2 0.7 1.2 1.1 2.5 0.1 0.1 0.2 0.1 0.2 0.2 0.2 0.1 0.5 1.1 0.3 0.7 0.2 1.2 0.1 0.9 0.5 0.2 0.5 0.2 0.2 0.1 0.3 0.3 0.2 0.2 0.3 0.1 0.3 0.5 0.4 0.6 0.2 0.1 0.7 0.3 0.9 0.2 0.2 0.4 0.1 0.1 0.1 0.2 0.1 0.2 0.8 0.5 2.8 0.1 1.3 0.6 0.8 0.4 0.1 0.2 0.1 0.2 0.4 1.2 0.5 1.8 0.2 0.1 0.4 0.3 0.3 0.2 0.1 0.5 0 0.1 0.1 0.1 1.3 0.9 0.2 0.5 0.1 0.1 0.1 0 0.1 0.3 1.7 0.2 0.2 0.8 0.3 0.5 0.1 0.1 8.3 0.3 0.1 0.1 1 0.5 0.2 0.1 0.1 0.1 0 1.3 0.3 0.3 0.1 14.3 0.2 0.1 0 0.8 0.2 6.9 1.1 0.3 0.3 0.5 0.2 2.9 0.6 0.1 0.2 0.5 0.2 0.1 0.4 0.1 0.2 1.4 0.5 0.2 0.1 0.2 0.4 0.2 0.1 0.2 0.2 0.3 0.2 0.8 0.2 1.1 0 0.1 0.5 0.8 0.1 0.2 0.3 0 0.9 0.1 0.4 0.1 0.4 0.1 0.5 2.5 0.1 0.2 0.3 0.1 0.1 0.1 0.4 0.1 0.1 0.1 0.6 0.2 0.3 0.1 0.1 0.2 2.8 0.2 0.5 0.1 0.1 0.2 0.3 0.2 0.5 0.1 0.5 0.3 0.9 0.8 0.5 0.3 0.1 0.4 0.1 12.8 1.1 6.5 0.3 0.2 0.1 0.3 0.1 1.4 0.3 0.5 0 0.1 0.4 0.1 0.6 0.1 0.1 0.2 0.1 0.1 0.3 1.4 0.1 0.2 0.1 0.1 0.1 0.4 0.1 0.2 0.2 0.1 0.1 0.1 0 0.3 0.1 0.3 0.2 0.2 0.2 0.8 0.5 0.2 0.1 0.1 0.2 0.1 0.1 0.2 0.7 0.5 0.1 0.2 0.2 0.1 0.1 2.1 0.1 0.1 0.3 0.3 0.1 0 0.4 0.9 0.3 0 0.1 0.1 0.1 0.2 0.1 0.2 0.8 0.1 0.3 0.4 0 0.2 0.1 0.6 0.3 0 0.2 0.1 0.2 0.1 0 0 0.1 0.1 0.7 0.2 0.1 0.8 0.1 0.2 0.3 0.1 0.2 0.3 0.1 0.2 0.1 0.1 0.1 0.3 0.1 0.3 0.4 0.1 0.1 1.1 0.1 1.4 0.2 0.2 0.5 0.1 0.1 0.1 0.2 1.2 0.1 0.2 0.3 0.7 0.1 0.1 0.1 0.2 0.2 0.5 0.8 0.6 0.3 2 0.6 0.3 0.1 1.2 0.1 0.4 0.2 0.1 0.2 0.3 0.3 2.1 0.1 0.1 0.1 0.3 0.5 0.1 0.1 0.2 0.7 0.3 0.3 0.2 0.4 0.5 0.1 0.4 0.3 0.1 0.2 0.3 0 0.3 0.5 0.2 1.6 0.3 1.4 0.2 0.1 0.1 1 0.6 0.1 0.2 2 0.5 0.1 0.2 0.5 0.2 1 0.3 0.8 0.3 0.1 0.1 2.1 0.4 0 0.4 0.6 0.2 0.1 1 0.1 0.5 0.2 0.2 0.5 2.2 0.5 0.2 0.3 0.2 0.3 0.4 1.7 1.3 1 0.2 0.5 0.3 0.1 0.1 0.3 0.2 0 0.1 0.3 0.1 0.4 0.1 2.8 0 0.4 0.4 0.1 0.9 0.3 0.1 0.1 0.1 0.1 0.1 0.1 0.2 0.1 0.1 0 0.2 0.1 0.1 0.2 0.2 0.3 0.5 0.2 0.2 2 0.1 0.2 0 0.8 0.2 0.1 0.4 0.1 0.7 0.3 0.2 0.3 0.1 1.9 0.2 0.2 0.2 0.4 0.2 0.1 1.4 0.1 0.1 0.1 0.3 0.6 0.1 0.1 0.1 0.2 0.2 4.9 0.5 0.4 0.1 0.2 0.3 0.1 0.1 0 0.2 0.1 0.1 0.2 0.2 0.1 0.1 1.6 7.9 0 0.1 0.1 3.6 0.4 0.5 0.3 0.2 1.5 0.4 0.1 0.2 0.1 0.3 0 0.2 0.8 0.1 0.2 0.1 0.1 0.2 0.1 0.3 0.3 0.2 0.3 1 0.4 0.2 0.1 0.1 0.2 0.2 0.1 0.2 0.5 0.1 0.1 0.1 0.1 0.3 0.1 4.3 0.1 0.1 1 0.2 0.2 0.1 0.1 0.4 0.1 0.1 0.3 0.1 0.1 0.1 0.1 0.1 0.2 0.1 0.2 0.5 0.1 0.1 0.2 0.3 0.1 0.2 0.4 42.8 0.2 4.1 0.3 0.4 0.8 0.2 0.3 0.2 0.5 0.1 0.1 0.8 0.2 0.3 0.3 1.8 0.6 0.1 0.1 0.2 0.1 22.6 0.2 0.1 0.2 0.8 2 0.8 0.6 0.1 0.2 0.1 0.1 7.6 0.2 1.1 0.2 1.3 0.6 0.1 0.1 0.2 0.2 0.6 0.1 0.1 0.1 0.2 0.2 0.1 1.1 0.2 0 0.3 0.2 0.1 0.4 0.3 0.5 1.6 0.4 0.2 0.1 2.1 0.5 0.2 0.2 0.6 0.3 0.4 0.3 0.3 0.1 0.5 0.2 4.7 0 0.2 0.1 0.2 0.3 0.2 0.1 0.1 0.3 0.1 0.2 1.7 0.5 1 0.2 0.2 0.6 0.3 0.6 0.3 0.2 0.2 0.5 0.4 0.3 0.5 0.1 0.3 0.2 0.1 0.7 0.2 0.4 0.3 0.1 0.2 0.1 0.8 1.1 0.3 0.1 0.7 0.5 0.3 0.4 0.4 0.1 0.4 0.3 0.6 0.1 0.8 0.7 0.2 0.1 0.2 0.1 0.1 0.1 0.2 0.2 0.1 0.8 0.3 1.4 0.4 0.8 84.4 0.1 0.3 0.1 2.6 0.6 0.1 0.2 0.3 0.3 0.1 0.1 0.7 0.3 0.1 0.2 0.3 0.8 0.3 0.7 0.2 0.7 0.2 0.8 1.9 0 1.2 1.3 0.1 0.9 0.8 0.2 0.1 0.2 0.7 0.2 0.3 0.3 0.1 0.5 0.1 0.3 0.1 0.1 2.2 0.3 0.1 0 0.2 0.3 0.2 0.1 0 0.6 0.1 0.2 0.1 0.1 0.2 0.1 0.1 1.2 0.1 0.1 0.6 0.1 0.3 2.4 0.1 0 0.3 0.2 0.4 0.1 0.2 0.1 0.1 0.5 0.1 0.8 0.3 0.1 0.1 0.7 0 0.2 0.5 0.2 0.1 0.1 1.1 0.1 0.1 0.4 0.2 0.4 0.2 0.9 0.6 1.9 0.1 0.4 0.1 0.6 0.2 0.4 0.4 0.2 1.6 0.2 1.3 1.6 0.1 0.2 0.2 0.8 0.4 0.4 0.4 0.1 0.8 0.1 0.1 1.2 0.3 0.4 0.8 0.5 2.4 0.2 0.4 0.3 0.3 0.1 0.1 0.1 0.3 0.1 0.2 0.2 0.4 2.2 0.1 0.1 0.1 0.2 0.1 0.2 0.6 0.8 0.2 0.9 0.1 0.2 0.2 0.2 0.2 0.1 0.8 0.7 1.4 0.2 0.4 0 10 0.4 0.1 0.2 0.2 0.1 0.1 0.3 0.2 0.2 0.3 0.2 0.3 0.4 0.4 0.2 0.1 0.2 0.1 0.2 0.2 0.8 0.4 2.3 0.2 0.2 0.6 0.4 0.1 0.2 0.1 0.3 0.3 0.2 1 0.1 0.2 1.5 0.2 0.1 0.4 0.2 0 1 0.9 1.3 0.8 0.1 0 0.5 0.1 0.3 0.1 0.2 0.1 0.5 0.3 35 0.4 1.3 0.4 0.2 0.3 0.1 0 0.2 0.4 3 0.2 0.4 0.2 0.3 0.6 0.2 6.3 0.4 9.4 0.1 2.6 0.4 0.1 0.5 0.2 0.8 0.1 0.5 0.4 0.9 0.3 0.2 0.1 0.2 0.1 0.5 0.3 0.3 0.6 0.1 0.1 0.3 0.1 0.1 0.3 0.1 0.2 0.3 0.3 0.7 0.4 0.1 1.7 0.2 0.2 0.2 0.8 0.8 0.2 0.2 0.3 0.5 0.1 0.3 0.1 0.3 0.1 0.1 0.8 0.2 0.5 0.1 0.3 0.5 1.3 0.4 0.3 0.2 0.2 0.2 0.3 0.2 0.9 0.2 0.4 0.3 0.6 0.4 28.8 1.6 0.1 2 1.6 0.6 1.3 0.2 1.7 0.5 0.3 0.5 1.1 0.3 0.2 2.9 0.4 0.6 0.2 0.6 0.1 0.3 0.1 0.2 0.2 0.4 0.9 0.2 0.5 0.1 0.2 0.5 0.6 0.1 0.7 0.1 0.1 0.1 0.1 1 0.4 0.1 0.1 0.1 0.3 0.4 0.7 0.2 0.7 0.2 0.3 0.2 0.1 0.1 0.3 0.1 1.3 0.2 0.7 0.3 0.4 0.1 0.2 0.3 0.6 0.1 0.1 0.1 0.3 0.3 0.1 0.3 0.2 0.2 0.1 0.1 0.2 0.2 0.2 0.2 0.3 0.3 0.3 0.1 0.1 0.2 0 0.1 0.2 46.3 0.2 0.7 0.5 0.2 1.6 0.5 0.1 0.1 0.1 0.1 1.4 0.1 0.1 0.4 0.7 0.7 0.1 0.1 0.4 0.1 0.1 0.1 0.3 0.5 0.4 0.1 0.3 0.5 0.2 0.4 0.1 3.4 0.1 0.2 0.1 0.1 0.4 0.1 0.3 0.4 0.1 0.2 0.1 0.4 0.2 0.1 0.2 0.6 9.4 0.6 0.7 0.1 0.2 0.4 0.1 0.1 0.6 0.1 0.2 0.2 0.2 0.1 0.3 0.3 0.3 0.5 0.1 0.2 0.1 0.1 0.2 0.2 0.2 0.2 0.2 0.6 1 0.1 1.6 0.2 0.1 0.1 0.6 0.1 0.3 0.1 0.2 0.8 0.1 0.2 8.5 0.1 0.1 0.1 0.1 0.1 0.3 0.1 0.2 0.1 1.3 0.1 0.2 0.1 0.1 0.3 0.3 0.2 0.1 0 0.5 0.1 0.1 0.5 0.2 0.2 0.2 0.1 0.2 1.3 0.1 0.1 0.2 0.6 0.1 0.6 0 0.1 0.1 0.1 0.1 0.1 0.1 0.4 1 0.5 0.1 0.1 0.8 0.4 1.1 0.4 0.1 0.3 0.3 0.1 0.7 0.2 0.3 1.1 0.1 1 0.1 0.2 0.4 0.5 0.1 0 0.1 0.1 0.6 0.1 0.2 0.3 0.3 0.3 0.1 1.4 0.1 0.3 0 0 0.1 0.2 0.6 3.4 0.2 0.1 0.7 0.3 0.2 1.3 0.1 0.6 0.7 0.6 6 1 0.2 0.4 0.1 0.3 0.1 0.1 0.1 0.2 0.1 0.1 0.5 0.2 0.1 0.5 0.2 0.4 0.2 2.3 0.2 0.2 0 0.1 0.3 0.1 0.1 0.1 0.1 0.1 0.1 0.4 0.1 0 0.1 0.3 0.1 0.1 0.2 9.3 0.1 0.1 3.7 0.4 0.6 0.1 0.8 0.6 0.5 0.5 0.4 0.3 0.2 0.2 0.1 4.6 0.7 0.8 0 0.1 0.4 0 0.1 0.3 0.9 0.9 0.4 1.4 2.5 0.8 0.5 0.1 0.6 0.5 0.3 0.1 0.3 0.1 0.7 0.1 0.2 0.5 0.6 1 1.4 0.3 0.5 0.1 0.8 0.1 0.1 0.2 0.7 1 0.3 0.2 0.2 1.3 0.3 0.1 0.2 0 0.3 0.1 0.2 0.3 0.2 0.2 0.2 0.1 0.2 0.1 0.3 0.2 17.4 0.3 0.1 0.2 0.2 0.4 0.2 0.1 1 0.5 0.4 0.2 0.2 0.2 0.1 0.1 0.3 1.7 0.2 0.2 0.2 0.1 0.1 0.8 3.3 0.2 0.1 0.9 0.3 0.1 0.1 0.5 0.2 0.2 0.1 0.7 0.4 0 0.1 0.1 0.1 0.3 0.3 0.2 0.3 0.1 0.6 0.3 0.9 0.6 0.1 0.5 1.6 0.3 0.2 0.1 0.1 1.6 0.1 0.2 0.3 0.1 0 1.7 0.3 0.1 0.3 0.2 0.1 0.1 0.1 0.5 0.2 0.7 0.1 0.2 0.1 0.1 3 0.2 0.9 0.4 0.2 0.2 0.1 1 0.1 0.2 0.2 0.2 0.5 0.2 0.1 0.1 1.5 0.3 0.8 0.2 0.2 0.2 1 0.1 0.2 0.5 0.4 0.2 0.1 0.4 0.1 1.1 0.3 0.7 0.6 0.1 0.3 0.3 1.5 0.9 1.7 0.2 0.4 0.1 0.1 0.6 0.8 0.7 0.1 2.7 0.2 0.1 0.2 2 0.8 0.1 0.2 2.4 0.2 1.2 0.6 0.4 0.1 0.6 0.1 0.2 5.8 0.1 0.1 1.6 0 0.6 0.2 0.1 0.3 0.3 0 0.2 3 0 0.6 2.4 0.9 0.4 1.4 0.1 0.1 0.2 0.1 0.1 0.2 0.9 0.4 0.1 0.2 0.6 0.2 0.1 0.1 0.2 0.2 0.2 0 0.1 1 0.1 0.1 0.2 0.2 0.2 0.9 0.7 0.2 0.1 0 0.3 0.1 1.4 0 1.1 0.1 0.1 0.1 0.5 0.1 0.1 0.2 0.1 1.2 0.2 0.6 0.1 0.2 0.1 0.2 0.3 14.5 0.1 6 0.3 0.2 0.8 0.7 0.1 0.1 1.4 0.3 0.2 6.8 0.3 1.1 0 0.6 0.2 0.5 0.5 0.2 0.7 0.2 0.5 0.5 0.1 0.2 0.1 0.2 0.1 0.2 0.2 0.1 1.1 0.4 0.1 0.3 0.1 1.4 0.8 1.8 0.5 0.1 0.3 0.2 0.2 1.3 1.4 0.1 0.1 0.1 0.2 3.1 0.1 0.2 0.1 0.2 1.6 0.9 0.6 0.8 0.1 0.1 0.1 0.1 0.6 0.3 0.6 0.1 1.7 0.2 0.3 0.1 0.3 0.2 1.5 0.2 0.3 1 0.1 4.2 1.3 0.1 0.2 0.2 0.6 1.3 0.2 2.2 0.2 1.9 0.1 0.1 0.3 0.4 0.4 0.1 0.1 0.1 0.4 0.5 0.1 0.1 1.1 0.3 0.1 0.5 0.4 0.4 0.4 0.4 0.1 0.3 1.1 0.1 0.2 0.9 0.4 4.4 0.4 2.1 0.2 0.1 0.5 0.1 0.3 11.1 0.5 0.3 0.1 0.1 2.4 1.1 1 0.1 0.6 0.2 0.2 0.1 0.1 0.4 0.1 0.2 0.1 0.2 0.8 0.1 0.1 0.1 0.2 0.8 0.9 0.1 0.2 0.3 0.1 0.2 0.2 0.1 0 0.1 0.2 0.4 0.1 0.3 0.5 0.1 0.1 0.1 0.2 0.3 0.1 0.4 0.3 0.2 0 0.2 0.2 0.1 0.2 4.2 0.3 0.2 0.1 0.1 0.7 0.1 41.4 1.2 0.1 0.2 0.2 0.3 0.2 0.1 0.1 0.1 0.4 0.1 0.5 0.6 0.2 0.3 0.6 0.1 0.3 0.3 0.1 0.6 1.4 0.4 0.1 0.6 0.3 0.4 0.1 0.5 0.3 0.3 0.1 0.2 0.2 0.3 0.2 0.1 0.2 0.1 0.8 0.1 0.2 0.1 0.2 0.2 3.6 0.2 0.1 0.1 0.8 0.2 0.2 0.4 0.2 0.8 0.1 0.1 0.3 0.4 0.4 0.1 3.2 0.2 0.2 0.3 0.2 0.1 0.1 0.8 0.9 0.2 1.7 0.3 0.1 0.3 0.6 0.1 0.1 0.3 0.2 1.4 1.7 0.1 0.9 0.1 0.8 1.4 0.2 0.5 1 7.5 0.2 0.2 0.2 0.2 4.8 0.1 0.1 0.7 0.3 0.2 0.3 0.4 0.1 1 0.6 0.1 0.3 0.2 0.3 0.1 0.3 0.2 0.4 0.1 1.1 0.5 0.4 0.1 0.2 0.6 0 0.2 1.8 0.3 0.5 0.1 0.7 0.3 2.6 0.3 0.8 0.2 0.1 0.2 0.1 0.2 0.8 2.5 0.5 0.1 0 0.2 0.3 0.1 0.3 5 0.5 0.3 0.1 0.2 0.3 0.4 0.2 0.4 0.4 0.6 0.2 0.2 0.3 0.1 0.1 0.2 0.3 0.2 0.4 0.1 0.4 0.1 0.3 0.2 0.7 0.9 0.8 0.2 0.4 0.1 0.1 0.1 0.1 0.1 0.1 0.1 0.3 0.2 0.3 0.8 0.3 0.1 0.1 0.2 0.3 0.2 0.1 1.8 0.3 0.2 1.3 0.2 0.2 0.1 0 0.2 0.3 0.1 1.1 0.6 0.2 0.8 1 0.1 0.7 0.1 0.1 1.7 0 0.1 0.4 0.1 0.5 0.2 0.2 0.1 1 0.4 0.2 0 0.2 0.6 0.2 0.3 0.5 0.1 0.1 0.9 0.1 0.1 0 19.7 0.1 0.1 0.6 0.9 0.1 0.2 0.1 0.3 0.2 0.1 0.3 0.3 0.2 0.4 0.1 0.2 0.2 0.3 0 0.1 0.6 0.8 0.2 0.2 0.1 3.2 0.2 0.2 1.2 0.1 0.6 0.3 0.1 0.2 0.2 0.4 0.1 0.1 7.6 0 0.2 0.2 0.3 0.3 1.6 0.3 0.1 0.5 0.2 0.2 0.2 0.4 0.2 0.2 0.1 0.2 0.6 0.1 0.3 0.1 0 0.2 0.2 0.2 0.7 3.7 0.1 0.1 0.3 0.1 0.2 0.2 1.5 0.3 0.7 0.2 0.2 0.1 0.1 0.7 0.1 0.1 0.5 0.1 0.1 0 0.1 0.4 0.5 0.3 0.9 1.2 1.1 0.1 0.1 0.1 0.2 0.3 0.4 1.9 1.1 0.4 0.9 0.6 0.4 0.6 0.2 0.7 1.1 0.1 0.5 0.2 0.5 0.3 0.2 0.6 0.5 0.1 0.1 0.1 0.2 0.3 0.1 0.1 0.3 0.2 0.1 0.1 0.2 0.6 0.3 1.6 0.2 0.7 0.1 0.2 0.1 0.7 0.1 0.2 0.1 0.9 0.4 0.1 0.4 0.2 0.2 0.2 0.7 0.1 0.2 0.3 0.2 0.1 0.6 0.3 0.1 0.1 0.4 0.2 0.2 0.5 1.3 2.1 0.1 1.7 0.1 56.5 0.1 0.2 0 4 0.3 0.2 0.1 0.2 0.1 0.8 0.1 0.1 0.1 0.2 0.2 0.1 0.2 0.1 0.2 0.8 0.4 0.6 0.3 0.3 0.1 0.7 0.4 0.2 0.1 0.3 0.4 0.8 0.1 0.7 0.2 0.2 0.4 0.2 9.7 0.2 0.1 0.1 0.5 3 0.1 0.4 0.2 0.2 0.3 0.1 0.1 0.1 0.3 1.1 0.5 0.1 0.1 0 0.1 0.1 0.3 4.5 0.2 0.1 0.1 0.2 0.3 0.1 0.1 0.1 0.1 0.1 0.1 2.5 0.2 0.1 0 0.1 0.3 0.2 0.3 0.4 0.6 0.2 0.1 1 0.6 0.2 0.4 0.1 0.1 0.2 0.1 0.3 0.1 0.1 0.4 0.4 0.3 0.2 0.1 0.2 0.2 1.2 0.1 0.2 0.4 0.5 0.8 0.5 0.2 0.2 0.3 1 0.4 0.1 0.2 0.2 0.2 0.4 0.3 1.3 0.6 0.2 1.5 0.2 0.5 0 0.1 1.2 0.1 2 0.1 0.2 0.1 0.5 0.1 0.3 0.1 0.8 0.2 0.1 0.3 0.4 0.1 0.1 0.4 0.3 3.6 0 2.1 0.1 0.1 0.2 0.1 0.2 0.6 0.2 0.3 0.4 0 0.1 0.1 0.1 0.1 0.1 0.2 0.7 0.2 0.2 0.5 1 0.2 0.2 0.2 0.1 0.2 0.1 0.4 0.2 0.1 0.1 0.2 0.1 0.7 0.1 2.4 0.2 0.7 0.2 0.2 1 0.2 0.1 0.4 1.5 0.1 0.4 0.3 0.1 0.3 5 0.2 0.4 0.5 0.3 0.5 3.1 0.6 1 0.2 0.1 0.1 0.3 0.6 0.4 0.3 0 0.4 0.2 0.3 0.1 0.1 0.1 0.1 0.6 0.2 0.5 0.4 8.9 0.2 0.7 0.3 0.2 0.1 0.1 0.1 0.2 0.7 1.2 20.3 0 0.3 0.1 0.2 0.2 0.2 0.6 0.1 0.3 4.1 0.1 0.4 0.2 0.7 0.1 0.7 0.3 0.1 0.1 0.5 0.1 0.3 0.5 0.3 0.1 1.9 0.4 0.2 0.1 0.1 0.2 0.4 0.5 0.1 0.1 0.4 0.2 0.1 0.3 0.6 0.1 0.1 0.9 0.2 0.5 1.4 0.5 0.5 0.1 1.1 0.1 0.6 0.2 0.1 1.3 0.2 0.1 0.4 0.1 0.2 0.2 3.4 0.1 0.5 0.7 0.2 0.4 0 0.4 0.1 1.8 0.3 0.1 0.7 0.1 0.1 0.1 0.2 0.2 0.2 0.1 0.2 0.2 0.3 0.9 0.3 0.1 0.1 0.3 0.3 0.2 0.1 0.3 0.1 0.2 0.2 0.1 1.7 0.1 0.1 0.1 0.2 0.4 0.1 0.5 0.1 0.2 0.3 0.2 1.7 0.8 0.2 0.5 1.9 1 0.1 0.2 0.1 0.3 1.1 0.2 0.2 0.1 0.3 0.5 0.2 0.4 0.2 0.3 0.1 0.2 0.1 1.1 0.2 0.1 0.1 0.6 0.2 0.1 0.1 0.3 0.2 0.2 0.6 0.2 0.1 0.1 0.1 0.4 0.2 0.1 0.2 0.4 0.1 0.3 0.8 0.1 0.2 0.1 0.2 0.2 0.1 0.1 0.2 0.3 1 0.4 0.6 0.2 0.1 0.9 0.3 1.2 0.2 0.3 0.6 0.6 0.2 0.1 0.6 0 1.2 0.2 0.2 0.2 0.4 0.4 0.3 0.3 0.7 0.1 0.9 0.1 0.1 0.2 0.2 0.5 0.1 0.1 0 0.1 0.9 0.4 0.2 0.1 0.5 1.4 0.2 0.8 1.5 0.1 0.1 0.2 0.1 0.1 0.2 0.1 0.2 0.9 0.1 1 0.4 0.2 0.5 0.2 0.1 0.2 0.6 0.2 0.3 0.1 0.1 0.2 0.1 0.1 0.9 0.2 0.1 0.1 0.2 0.7 0.3 0.1 0.4 0.1 1.6 0.3 0.1 0.5 0.6 0.3 0.1 0.3 0.4 0.1 9.9 0.6 0.1 0.8 0.2 0.1 0.2 0.1 0.5 8.9 0.1 0.3 0.2 0.2 0.1 0.2 0.2 0.4 1.5 0.2 0.1 0.3 0.1 0.1 0 0.1 0.2 0.1 0.1 0.6 0 1.3 0.4 0.3 0.2 0.3 0.2 0.1 0.3 0.1 0.1 7.1 0.2 0.1 0.5 0.1 0.1 0.3 1.3 2.9 0.8 0.1 0.3 0.1 0.1 0.3 0.1 0.1 0.1 0.1 0.3 0.2 0.1 0.2 0.4 0 1.5 0.2 0.1 1.1 0.4 0.1 0.1 0.1 0.2 0 0.5 0.1 7.9 0.1 0.6 0.1 0.2 0.5 0.2 0.2 0.3 0.3 0.1 0.2 0.4 0.4 0.1 0.5 0.1 0.1 0.2 6.1 0.3 0.3 1.3 0.1 0.1 0.6 0.2 0.5 0.1 0 0.3 0.1 0.2 0 0.1 0.1 0.7 0.1 0.1 0.1 1.3 0.1 0.4 0.1 0.1 0 0.2 0.2 0.4 0.1 0.5 0.3 0.6 0.1 0.2 0.4 1.3 0.1 0.6 0.2 0.1 0 0.1 0.4 0.4 0.6 0.2 1.7 0.5 0.1 0.3 0.1 0.1 0.4 0.2 0.3 0.1 1.4 0.2 0.1 0.2 0.1 0.1 0 0.2 0.2 0.1 0.6 0.1 0.5 0.1 0.1 1 0.6 0.3 0.7 0.1 0.6 0.1 0.1 0 0.2 0.1 2 0.9 0.4 0.9 0.2 0.1 0.2 0.1 0.2 0 0.1 0.2 0.6 0.1 0.3 0.2 0.1 0.1 0.3 0.2 14.4 0.3 0.5 0.1 0.1 0.3 0.1 0.2 0.3 0.2 0.3 0.3 0 0.2 0.2 0.1 0.6 0.4 0.6 0.3 0.1 0.4 0.3 0.3 0.3 0.2 0.2 0 0.1 1.6 0.3 0.2 0.4 0.2 0.1 0.1 0.6 0.1 0.1 0.2 1 0.2 0.4 1.4 0.2 0.3 0 0.2 0.2 0 0.3 0.1 0.1 0.2 0 0.1 0.3 1.1 0.6 0.1 0.1 0.1 2.7 0.3 1.9 2.4 0.1 0.1 0 0.1 0.6 0.1 0.8 0.2 0.2 0
1 0.1 0.4 0.1 1.1 0.2 0.1 0.3 100 0.1 0.3 0.3 0.7 0.1 0.2 0.1 0.1 0.1 0.1 0.2 0.1 0.1 0.2 0.1 0.3 0.1 0.2 0.1 0.1 0 0.2 0.1 0 0.1 0.3 0.2 0.1 0.2 0.1 0.1 0.9 0 0.1 0.1 0.8 0.4 0.2 0.2 0.1 0.1 0.1 0.1 0.4 0.1 0.1 0.1 0.1 0.1 0.3 0.2 0.1 0.1 0.1 0.1 0.1 0 0.1 0.1 0.1 0.3 0.2 0.2 0.4 0.1 0 0.2 0.2 0.1 0.1 0.4 0.6 0.2 0.2 0.2 0 0.1 0.2 0.3 0.1 0 0.3 0.1 0.2 0 0.6 0.3 0.4 0.3 1.7 0.1 0.1 0 0.1 0.1 0.1 0.1 0.1 0.1 0.1 0.2 0.3 0.1 0.1 0.1 0.1 0 0.2 0.2 0.1 0.5 0.1 0.4 0.1 0.2 0.5 0.2 0.1 0.1 0.1 0.2 0.1 0.6 0.3 0.2 0.6 0.2 0.1 0.1 0.1 0.1 0.2 0.1 0.3 0.2 0.4 0.2 0.4 1.3 0.1 0.1 0.1 0.1 0.1 0.1 0.1 0.1 0.1 0.1 0.2 0.9 0.1 0.1 0.1 0.1 0.2 0.1 0.1 0.2 0.1 0.1 0.1 0.1 0 0.1 0.4 0.2 0.1 0.2 0.2 0 0.1 2 0.2 0.1 0.2 0.3 0.1 0.1 0.4 0.1 0.2 2.5 0.1 0.2 0 0 0.1 0.1 0.2 0.5 0.1 0.3 0.1 0.1 0.5 0.2 0.1 0.1 0.1 0.1 0.1 0.3 0.1 0.7 0.1 0.4 0.1 0.4 0.2 0.7 0.1 0.1 0.1 0.2 0.1 0.1 0.3 0.1 0.1 0.1 0.2 0.1 0.1 0.3 0.2 0.2 0.1 1.7 0.2 0.2 0.1 0.2 0.4 0.1 0.2 0.1 0.2 0.1 0.2 0.1 0.2 0.7 0.3 0.4 0 0.5 5.3 21.3 0.1 0.1 0.5 0.1 0.2 0.2 0 0.1 0.1 3.5 0.2 0.2 0.7 0.1 0.6 0.2 0.2 0.9 0.3 0.1 0.2 0.1 0.1 0.1 0.1 0.1 0.4 0.1 0.1 0.1 0.1 0.1 0.1 0.1 0.1 0.5 0.2 0.2 1.1 0.2 0.1 0.3 0.2 0.6 0.1 0.1 0.2 14.3 2.6 0 0 0 0.1 12.5 0.1 0.1 0.1 0.1 0.1 0.1 0.2 0.2 0.1 0.4 0.1 0.1 0.1 0.1 2.4 0.1 0.1 0.1 0.1 1.4 0.1 0.3 0.1 0.1 0.3 0.1 2.2 0.9 0.1 0.3 0.1 0.2 0.1 0.3 0.1 0.1 0.2 0.1 0.1 0.3 0.1 0.2 0.1 0.6 0.3 0.5 0.1 0.1 0.1 0.2 0.1 0.3 1.1 0.1 0.2 0.1 0.2 0.5 0 1.4 0.6 0.1 0.1 0.2 0.1 0.3 0.2 0.7 0.1 0.1 0.2 1.2 0.3 0.1 0.1 0.7 0.1 0.1 0.1 0.2 0.2 0.1 0.3 0.1 0.7 0.5 0.1 0.2 0 0.1 0.1 0.2 0.1 1 0.2 0.1 0.1 0.1 0.2 0.5 0.1 0.1 0.1 0.2 0.1 0.1 0.1 0.2 0.2 0.1 0.1 0.1 0.1 0.2 0.3 0.1 0.1 0 0.5 0.2 0.1 0.2 0 0.2 0.1 0.1 0.1 0.2 0.2 0.2 0.1 0.1 2.2 2.1 0.1 0.1 0.2 0.1 0.1 0.2 0.6 0.1 0.1 0.1 0.1 0.1 0.1 0.2 0 0.4 0.3 0.1 1.1 0.1 0 0.1 0.9 0.1 0.1 0.1 0.4 1.7 0.1 0.2 0.1 0.1 0.1 0.2 0.1 0.1 0.4 0.2 0.2 0.1 0.1 0.3 0.1 0.1 0.1 0.3 0.5 0 0.1 0.1 0.7 0.1 0.3 1.8 1.3 0.1 0.1 0.1 0.1 0.2 0.2 0.1 0.1 0.1 0.2 0.1 0.1 0.2 0.1 0.5 0.2 0.2 0 0.5 0.2 0.1 0.2 0.1 0.3 0.1 0.1 0.1 0.3 0 0.1 0.1 0.1 0.2 0 0.1 0.1 0.1 0.1 0.2 0.1 0.1 0.5 0 0.2 0.2 0.1 0.2 0 0.1 0 0.7 0.5 0.2 0.3 0.1 0.1 0 0.2 0.1 0.1 0.1 0.2 0.1 0.1 0.6 0.1 17.6 0.1 0.1 0.1 0.1 0.2 0.5 0 0.1 0.1 0.2 0.1 0.1 0.2 0.1 0.3 0 0.4 0.4 0.5 0.1 0.4 0.1 0.1 0.3 0.1 0.3 0.3 0.1 0.1 0.1 0.1 0.1 0.1 0.1 0.1 0.1 0.1 0 0.2 0.2 0.1 0.2 0.1 0.1 0.1 0.1 0.1 0 0.2 0.2 0.2 0 0.2 0.2 0.1 0.9 0.1 0.1 0.1 0.1 0.1 0.1 0.1 0.1 0.1 0.3 0 0.1 0.3 0.8 0.2 0.1 0.1 0.3 0.1 0.3 0.3 0.2 0.1 0.1 0.1 0.1 0.2 0.1 0.2 0 0.3 0.1 0.1 0.5 0.1 0.1 0.2 0.1 0.1 0.1 0.1 0.1 0.4 0.2 0.1 0.2 0.4 0 0.1 0.1 0.1 0.2 0.1 0 0 0.1 0.1 0.2 0.1 0.1 0.3 0.1 0 0.2 0.2 0.1 0.5 0.1 0.1 0.8 0.4 0.1 0.1 0.4 0.1 0.1 0.1 0.1 0.1 0.4 0.1 0.2 0.1 0.1 0.1 0.1 0.1 0.1 0.2 0.1 0.2 0.1 0.5 0.3 0.1 0.1 0.2 0.1 1.2 0.1 0.2 0.3 0.3 0.1 0.1 0.1 0.1 0.2 0.1 0 0.4 0.3 0.2 0.2 0.3 0 0 0.4 0.1 0.1 0 0.1 0.1 0.2 0.3 0.2 0.5 0.1 0.1 0.1 0.1 0.2 0.3 0 0.1 0.2 0 0.1 0 0.1 0 0 0.1 0.1 0.4 0.2 0.1 0.5 0.1 0.1 0.2 0.1 0.4 1.3 0.2 0.1 0.1 0.1 0.1 0.1 0.1 0 0.4 0.2 0.1 0.3 0.1 0.1 0.1 0 0.1 0.1 0 0.2 0.1 0.1 0.1 0.1 0.2 0.2 0.2 0.1 0.1 0.3 0.2 0.2 0.2 0.1 0.6 0.1 0.1 0.3 0.1 0.1 0.1 0.1 0.4 0.1 0.1 0.2 0.2 0 0 0.1 0.2 0.1 0.1 0.8 0.3 0 0.1 0.1 0.1 0.1 0.2 0.1 0.1 0.6 0 0.1 0.1 0.1 0 0 0.1 0.1 0.1 0.1 0.2 0.1 0.1 0.1 0.1 0.1 0.1 0.2 0.1 0.2 0 0 0.1 0.1 0.1 0 0.1 0.1 0 0.1 0.1 0.1 0.1 0.1 0.1 0.1 0.1 0.1 0.1 0.3 0.2 0.1 0.2 0.2 0.1 0 0.1 0.1 0.1 0.2 0 0.3 0.1 0.1 0.2 0.1 0.6 0.1 0.3 0.1 0.1 0.1 0.1 0.1 0 0.3 0.1 0.1 0.1 0 0.6 0.2 0.1 0.1 0 0.1 0.1 0.2 0.1 0.3 0.1 0 0.1 0.1 0.2 0.2 0.1 0.2 0.2 0.1 0.2 0.1 0.3 0.1 0.1 0.1 0.8 0.4 0.3 0.2 0.8 0.2 0.1 1.1 0.2 0.1 1 0.1 0.1 0.2 0.1 0.1 0.1 0.2 0.1 0.2 0.7 0.3 0.5 0.2 0.1 0.2 0.1 0.1 0.1 0.1 10 0.6 0 0.4 0.3 0.1 0.3 0 0.1 0.1 0.4 0.1 0.4 0.4 0.1 1.3 0.2 0.2 1.5 2.2 0.2 0.1 0.4 0.1 0.2 0.4 1 0.1 0.3 0.1 0.1 0.1 0.2 0 0.3 0.3 0.2 0.1 0.4 4.4 0.1 0.7 0.1 0.1 0.2 1.6 0.4 0.1 0.5 0.2 0.2 0.4 0.4 0 0.3 0.1 0.1 0.1 0.2 0.2 0.3 0.2 1.2 0.1 0.1 0.4 0.1 0.8 0 1.2 0.2 0.4 0.3 0.2 0.2 0.1 0.2 0.4 0.1 0.1 0.1 0.1 0.2 1.4 0 0.1 0.1 0.6 0.1 0 0.1 0.3 0.1 0.1 0.1 0.1 0.6 0.3 0.1 0.2 0.4 0.4 0.1 0.1 0 1.3 0.1 0.2 0.2 0.3 0.2 0.3 0.1 0.3 0.1 0.1 0 0.2 0.1 0.1 0.1 0.1 0.1 0.3 0.6 0.1 0.1 0 0.1 0.2 0.1 0.1 0.1 0.1 0.6 0.1 0.1 0.8 0.2 0 0.2 0.4 0.1 0.3 0.1 0.1 0.1 0.4 0.2 0.1 0.3 0.2 0.1 0.1 0.3 0.1 0.2 0.1 0.1 0 0.1 0.3 0.1 0.1 0.1 0.1 0.2 0.1 0.3 0.1 0.1 0.2 0.1 0.1 0.1 0.1 0.1 0.1 0.2 0 0.2 0.1 0.1 0 0.1 0.1 0 0.1 0.1 4.8 0.1 0.1 0.1 0.2 0.1 0.1 0.4 0.1 0 0.1 0.2 0.2 0.4 0.2 0.2 0.4 0.1 0.1 0.5 0.2 0.3 0.1 0.1 0.1 0.3 0.2 0.2 0.1 0.3 0.2 0.9 0.1 1 0.1 0 0.1 0.4 0.1 0.1 0.1 0.1 0.2 0.5 0.1 0.1 0.1 0 0.1 0.4 0.1 0.1 0.4 0.2 0.1 0.1 0.2 0 0.1 0.1 0.4 0.1 0.1 0.3 0.1 0.2 0.1 0.1 0.6 0.1 0 0.1 0.2 0.1 0.3 0.9 0.1 0.1 0.3 0.1 0.2 1.1 0.1 0.1 0.4 0.1 0.1 0.1 0.1 0.1 0.5 0 0.3 0.2 0.2 0.1 0.1 0.1 0.1 0.2 0.4 0.2 0.2 0.1 0.5 0.1 0.1 0.2 0.2 0.1 0.3 0.4 0.2 0.1 0.1 0.1 0.1 0.1 0.1 0 0.3 0.2 0.8 0.3 0.1 0.1 0.3 0.1 0.2 0.1 0.2 0.1 0.1 0.1 0.1 0.2 0.3 0.1 0.1 0.1 0.2 0.1 0.4 0.1 0.1 0.6 3.2 0.1 0.1 0.1 0 0 1.8 0.1 0.2 0.1 0.8 0.1 0.1 0.2 0 0.2 0.1 0.4 0.1 0.2 0.2 0.9 1.1 0.1 0.5 0.2 0.1 0 0.2 0.1 0.1 0.3 0.6 0.2 0.1 0.1 0.2 0.3 1.2 0.1 0.2 0.1 0.1 0.2 0.3 0.6 0.1 0.2 0 0.1 0 0 0.3 2.2 0.1 0.1 0.1 0.8 0 0.1 1.3 0 0.1 0.5 0.3 0 0.9 0.1 0.1 0.1 0.1 0.2 0 0.2 0.3 0.1 0.2 0.3 0.1 0.2 0.2 0.1 0.3 0.2 0.5 0.1 0 0.1 0.1 0 0.1 0 0.1 0.1 0.2 0.1 0.1 0 0.4 0.1 0.1 0.1 0.2 0.1 0.2 0.1 0 0.1 0.1 0.1 0 0.1 0.3 0.1 0.1 0.1 0.2 0.7 0.6 0.4 0.1 0 0.1 0.1 0.1 0.2 0.4 0.6 0.4 0.1 0.1 0.1 0.3 0.1 0.1 0.1 0.1 0 0.5 0.1 1.2 0.1 0.2 0.1 0.4 0.1 0.1 0.2 0.1 0.4 0.4 0 0.1 0.1 0.1 0.2 0.1 0.1 0.1 0.2 0.3 0.1 0.2 0.4 0.2 0.1 0.1 0.4 0.1 0.1 0.2 0.1 0.1 0.1 0.1 0.2 0.4 0.1 0.1 0.1 0.1 0.1 0.1 1.6 0.1 0.1 0.5 0.1 0.3 0.2 0.1 0.1 0.2 0.1 0.1 0.1 0.2 0.1 0.2 0.3 0.2 0.3 0.1 0.1 0 0 5.1 0.1 0 0.3 0.2 0.1 0.1 0.2 0.4 0.1 0.2 0.2 0.1 0.1 0.3 0.1 0.1 0.1 0 0.2 0.1 0.1 5.1 0.1 0.1 0.2 0.1 0.3 0.5 0.2 0.1 0 0 0.1 0 2.2 0.1 0.1 0.9 0.1 0.1 0.1 0.1 0.2 0.1 0.1 0.1 0 0 0.1 0.1 0.2 0.2 1.4 0.1 0.1 0 0.2 0.1 1.4 0.6 0.1 0.1 0.1 0.4 0.1 0.1 0 0 0 0.3 0.1 1 0 0.1 0.1 0.1 0.3 0.2 0.2 0.1 0.3 0.5 0 0.1 0.1 0.1 0.1 0 1.2 0 0 0.2 0.1 0.1 0.2 0.2 0.1 0.2 0.1 0.1 0.1 0.1 0.1 0 0 0.1 0.1 0.2 0 0.1 0.1 0.2 0.1 0.2 0 0.1 0.1 0.1 0.1 0.1 0.1 0.1 0.3 0.1 0.1 0.2 0.1 0.1 0.2 0.1 0 0.1 0.1 0.2 0.2 0.1 0.1 1.2 0.7 0.1 0.2 0.1 0.1 0.1 0.1 0 0.1 0.1 0.2 0.2 0.1 0.1 0.1 0.2 0.4 0.1 0.2 0.1 0.2 0.1 0 0.2 0 0.1 0.1 0.1 0.3 0 0.1 0.3 0.5 0.1 0.4 0.1 0 0 0.1 0.1 0.2 0.1 0.2 0.1 0.2 0.1 0.5 0.1 0.1 0.2 0.1 0.2 0.1 0.1 0.4 0.2 0.1 0.1 0.1 0.1 0.2 0.2 0.1 0.1 0.2 0.1 0.1 0 0.1 1.2 0.1 0.2 0 0.3 0.2 0.2 0.1 0.2 0.1 0 0.1 0.1 0.1 0.2 0.6 0.1 0.1 0.1 0.1 0.3 0.1 0.1 0.1 0.1 0.1 0.1 0.1 0.1 0 0.2 0.2 0.1 0.4 0.2 0.2 0.2 0.4 0.2 0.1 0.3 0.1 0.2 0.2 0.1 0.3 0.2 0.1 0.1 0.2 0.2 0.1 0.3 0 0.1 0.2 0.2 0.2 0.1 0.6 0.1 0.3 0.1 0.2 0.1 0.1 0.2 0.1 0.1 0.2 0.1 0.2 0.3 0.2 0.1 0.2 0.1 0.2 0.2 0.1 0.1 0.2 0.2 0.1 0.1 0.1 0.4 1.2 0.5 0.3 0.2 0.1 0.2 1.2 0 0.1 0.1 0.6 0.1 0.1 0.1 0.2 0.1 0.1 0.3 0.1 0.1 0.1 0.1 0 0.2 0.1 0 0.1 0 0.3 0.1 0.2 0.1 0.3 0.1 0.1 0 0.1 0 0.2 0.1 0.2 0.1 0.1 0.5 0.2 0 0.2 0.1 0.2 0 0.1 0.2 0.1 0.1 0.3 0.9 0.1 0.4 0 0.4 0.1 0.1 0 0.1 0.2 0.2 0.1 0.1 0.3 0 0.1 0.1 0.1 0.1 0.3 0.7 0.6 0.1 0.1 0.2 0.1 0.5 0.1 0.1 0.2 0 0.1 0.1 0.2 0 0.1 0.2 0.1 0.4 0.1 0.1 0.2 0.5 0.1 0.1 0 0.1 0.1 1.1 0.5 0.2 0.3 0.1 0.2 0 0.1 0.2 0.4 0.1 0.1 0.6 0.1 0 0.2 0 0.2 0.1 0 0 0.1 0.1 0.3 0 0.1 0.2 0.1 0.1 0.2 0.1 0 0.1 0.1 0.1 0.1 0.4 0.3 0.1 0.1 0.1 0 0.1 1.2 0.2 0.1 0.1 0.1 0.5 0.1 0.1 0.2 0.1 0.1 0.2 0 0.7 0 0.7 0.2 0.3 0.6 0.1 0.2 0.1 0.3 0.2 0.1 0.1 0.1 0 0.3 0.1 0.3 0.2 0.2 0.1 0.2 0.1 0.1 0.1 0.1 0.3 0.3 0.2 0.1 0.1 0.1 0.7 0.1 0.5 0 0.1 0.1 0.1 0.3 1.1 0.1 0.4 0.1 0.2 0.1 0.3 0.1 0.1 0.1 0 0.3 0.1 0.1 0.1 0.1 0.2 0.8 0.3 0.1 0.2 1.3 0.1 0.2 0.1 0.2 0.1 0.5 0.3 0.7 0.3 0 0.6 0.2 1 0.1 0.2 0.1 0.1 0.2 0.1 0 0 0.4 0.1 0.2 0.1 0.5 0.8 0.1 0.4 0.1 0.1 0.3 0.1 0.1 0.1 0.1 0.2 0.1 0.9 0.1 0.1 0.1 0 0.1 0.3 0.1 0.2 0.1 0.2 0.2 0.2 0.1 0.1 0 0.1 0.1 0.4 0.2 0.1 0.1 0.1 1.2 0.2 0.8 0.1 0.1 0.1 0.6 0.1 0.8 0.2 0.1 0.1 0.2 0.2 0.2 0.2 1.6 0.2 0.1 0.6 0.1 0.2 0.1 0.6 0.1 0.1 0.4 0.2 0.1 0.1 0.2 0.2 0.3 0.4 0.2 0.3 0.2 0.6 0.1 0.2 0.2 0.3 0 0.3 0.1 0.7 0.1 0.1 0.1 0.1 0.2 0.1 0.1 0.1 0.1 0.1 0.1 0 0 0.1 0.1 0.2 0.2 0.1 0 0.1 0.1 0.1 0.1 0.1 0.1 0.1 0.1 0.1 0.1 0.1 0.1 0.2 0.4 0.1 0.1 0.1 0.1 0.2 0.1 0.2 0.1 0.2 0.5 0.2 0.1 0.4 0.1 0.1 0.3 0.1 0.1 0.1 0.1 0.1 0.2 0.2 0.2 0 0.1 0.1 1.4 0.2 0.1 0.4 0.1 0.1 0.2 0.7 0.1 0.4 0.1 0.2 0.1 0.1 0.2 0.1 0.2 0.3 0.1 0.1 0.1 0.1 0.2 0.1 0.5 0 0.3 0 0 0 0.1 0 0.6 0.6 0.1 0.1 0.1 0.1 0.1 0.1 0.1 0.3 0.1 0.2 0.1 1.5 0.1 0.2 0.9 0.1 0.3 0.1 0.1 0.2 0.1 0.1 0.2 0.3 0.2 0.1 0.1 0.2 0.2 0.4 0.1 0.1 0.2 0.2 0.2 0.1 0.3 0.1 0.4 0.2 0.1 0.3 0 0.2 0.1 0.5 0.1 0.1 0.1 0.2 0.1 0.1 0 0.1 0.1 0.1 0.1 0.4 0.1 0.2 0.2 0.2 0.5 0.2 0.2 0.2 0.2 0.3 0.1 0 0.1 0.1 0.3 0.4 0.4 0.1 0.3 0.1 0.2 0.2 0.3 0.3 0.1 0.1 0.2 0.5 0.2 0 0.1 0.2 0.2 0.4 0.1 0.1 0.1 0.1 0.1 0.7 1 0.1 0.2 0.3 0.5 0.2 0.1 0.1 0.2 0.1 0.1 0.3 0.1 0.1 0.1 0.5 0.1 0.1 0.2 0.1 0.1 0.1 0.3 0.4 0.1 0.1 0.1 0.1 0.3 0.1 0.4 0.1 1 0.3 0.1 0.2 0.1 0.2 0.1 0.1 0.4 0.3 0.4 0.1 0.2 0.1 0.1 0.1 0.1 0.1 0.2 0.1 0.1 0.1 0.1 0.1 0.4 0.4 0.2 0.1 0.5 0 0.1 0.3 0.3 0.1 0.2 0.1 0.6 0.1 0.3 0.1 0.1 0.1 0.1 0.1 0.1 0.2 0.2 0.2 0.1 0.1 0.1 0.1 0 0.5 0.1 0.1 0.3 0.3 0 0.2 0.3 0.1 0.1 0.1 0.1 0.1 0.1 3.4 0.9 0.1 0.1 0.1 0.3 0 0.2 0.4 0.4 0.1 0.1 0.1 0.1 0.1 0.2 0.1 0.1 0.1 1.1 0.5 0.1 0.1 0.1 0.1 0.2 0.3 0.3 0.1 0.1 0 0.1 0.1 1.6 0.1 0.1 0.3 0.1 0.5 0.1 0.1 0.5 0.2 0.1 0.1 0.1 0.4 0.1 0.2 0.7 0.3 0.3 0.2 0.6 0.4 0.5 0.1 0.1 0.1 0.6 0.2 0.1 0 0.1 0.1 0 0 0.1 2.6 0.2 0.2 0 0.1 0.3 0.1 0.1 0.1 0.2 0.5 0.1 0.1 0.1 0.1 0.1 0.1 0.1 0 0 1.1 0.5 0.1 0 0.1 0.2 0.1 1.5 0.1 0 0.2 0.1 0.1 0.1 0.1 0 0.1 0.1 0.2 0 0.1 0 0.1 0.2 0.1 0.1 0.1 4.4 0 0.2 0.2 0.4 0.1 0.2 0.2 0.2 0.1 0 0.2 0.8 0.3 0.1 0.2 0.1 0.1 0.1 0.2 0.1 0.1 0.5 0.2 0.5 0.1 0.2 1.3 0.1 0.1 0.1 0.1 0.2 0.1 0.2 0.1 0.3 0.1 0.2 0.1 0.1 0.1 0.1 0.1 0.1 0.1 0.3 0.1 0.1 0.1 0.2 0.2 0.1 0.2 0.3 0.9 0.1 0.1 0.1 0.2 0.3 0.1 0.1 0.1 0.1 0.1 0.4 0.1 0 0 0.1 0.1 0.1 0.1 0.1 0.1 0.1 0.4 0 1.3 0.1 0.1 0.1 0.2 0.1 0.2 0.7 0.4 0.3 0.2 0.5 0.2 0.3 1 0 0.2 0.1 0.1 0.1 0.1 0.3 0.1 0.1 0.1 0.1 0.2 0.1 0.1 0.4 0.3 0.2 0.4 0.1 0.1 0.1 0.3 0.1 0.2 0.3 0.2 0.2 0.1 0.3 1.3 0.1 2.7 1.4 0.1 0.1 0.1 0 0.8 0.1 0.3 0.1 0.1 0.1 0 0.1 0.2 0.1 0.2 0.1 0.1 0.1 0.1 0.1 0.1 0.2 0.5 0.1 0 0.1 0.6 0.1 0.2 0.1 0.4 0.2 0.4 0.4 0 0.1 0.1 0.1 0.9 0.2 0.3 0.1 0.2 0.2 0.4 0.1 0 0.1 0.1 0.1 0.1 0.1 0 0.1 0.2 0.2 0.1 0.1 0.1 0.1 0.1 0.1 0.1 0 0.2 0.2 0.1 0.2 0.1 0 0.1 0 0.1 0.1 0.1 0 0 0.2 0 0 0.4 0.1 0.1 0.3 0.3 0.1 0.2 0.2 0.1 0.2 1.1 0.2 0.1 1.1 0.2 0.1 0 0.1 0.1 0.1 0.1 0.1 0.1 0.2 0.1 0.2 0.1 0.3 0.1 0.1 0.1 0 0.1 0.1 0.1 0.5 0.3 0.2 0.9 0.1 0.1 0.1 0.1 0.2 0.1 0.1 0.2 0.1 0.1 0.1 0.2 0.1 0.4 0.1 0.1 0 0.1 0 0.1 0.2 0.1 0.1 0.1 0.6 0.1 0.1 0.1 0.1 0 0.2 0.1 0.1 0.3 0.6 0.1 5.2 0.1 0.1 0.1 0.1 0.2 0.1 0.1 0.1 0.5 0.1 0 0.6 1.3 0.1 0.1 0 0.1 0.1 0.1 0.2 0.1 0.1 0.2 0.2 0.1 0.1 0.1 0.1 0.2 0.1 0.1 0.2 0.1 0.1 0.1 0 0.1 0.1 0.9 0.2 0.1 0.1 0.1 0.1 0 0.1 0 0.2 0.1 0.1 0.2 0.2 0.2 0.1 0.1 0.1 0.1 0.1 0.1 0.5 0.2 0 0.1 0.1 0.1 0.1 0.1 0 0.2 0.1 0.1 0.1 0.2 0.2 0.1 0.1 0.1 0.2 0.3 0.1 0.1 0.1 0.1 0.1 0.1 0.2 0.2 0.1 0.1 0.1 0.2 0.1 0.1 6 0.1 0.1 0.1 0.1 0.4 0.3 0.3 0.4 0.3 0.2 0.2 0.1 0.1 0.2 0.3 0.1 0.4 0.2 0.1 0.1 0.1 0.1 0.1 0.2 0.1 0.2 0.1 0.2 0.1 0.1 0.4 0.4 0.1 0.2 0.1 0.1 0.2 0.1 0.1 0.1 0.1 0.2 0.3 0.1 0.1 0.1 0 0.1 0.1 0.1 0.3 0.1 0.6 0.7 0 0 0 0.2 0.4 0.4 0.2 0.1 0.1 0.1 0.2 0.1 0.2 0.3 0.1 0.1 0.2 0.1 0.2 0.1 0.1 0.1 0.1 0.1 0 0.2 0.1 0.1 0.1 0.2 0.7 0 0.2 0 0.2 0.2 0.1 0.2 0.1 8.1 0.1 0 0.1 0 0 0.1 0.1 0.2 0 0.1 0.1 0.2 0.2 0.1 0.1 0.1 1.4 0.1 0.1 1 0.1 0 0.6 0.2 0.1 0.2 0.1 0.1 0 0.2 0.2 0.2 0.3 0.1 0.2 0.1 0.2 0.1 0.3 0.6 0.1 0.1 2.3 0.1 0.5 1 0.1 0.6 0.1 0 0.1 0.2 0.1 0.1 0.1 0.4 0.6 1.9 0.1 0.1 0 0.1 1.6 0.1 0.1 0.4 0.1 0.2 0 0.1 0 0.2 0.2 0.1 0.7 0.6 0.2 0 0.2 0.6 0 0.1 0.1 0 0.2 0.1 0.1 1.3 0.2 1.5 0.1 0.1 0.4 0.2 0.1 0.2 0.1 0.1 0.2 0.1 0.1 0.2 0.3 0.2 0.1 0.3 0.1 0.5 0.1 0.1 0.2 0.2 0.4 0.1 0.2 0.1 0.1 0.5 0.7 0.1 0.3 0.1 0.2 0.3 0.1 0.1 0.2 0.1 0.8 0.3 0.1 0.1 0.1 0.2 0.1 0.2 0.2 0.1 0.1 0.2 0.1 0.5 0.1 0.1 0.2 0.1 0.2 1 0.1 0.2 0.4 0.1 0.1 0.1 0.2 0.1 0.2 0.1 0.1 0.4 0.3 0.4 0.1 0.4 0.2 0.1 0.1 0.2 0.1 0.1 0.2 0.1 0.1 0.2 0.1 0.1 0.9 0.1 0.1 0.2 0.4 0.4 0.3 0.2 0 4.6 0.1 0.1 0.1 1.2 0.1 0.6 0.2 0.2 0.2 0.1 0.2 0.2 0.2 0.2 0.3 0 0.2 0.1 0.4 0.6 0.2 0.1 0 0.3 0.5 0 0.1 0.1 0.5 0.1 0.1 0.1 0.1 0.2 0.1 0.1 0.1 0.1 0.1 0.1 0.7 0.1 0.1 0.4 0.1 0.1 0.3 0.1 0.2 0.1 0.1 0.4 0.4 0 0.3 0.1 0.3 0.3 0.1 0.3 1 0.1 0.1 0.2 0.1 0.1 0.1 0.1 0.1 0.3 0 0.1 0.1 0.2 0.2 0 0.1 0.1 0 0.1 0.5 0.1 0.1 0.1 0.1 0.6 0.1 0.1 0.1 0 0.1 0.1 0.1 0.1 0.3 0.1 0.1 0 0.2 1 0.1 0.3 0.1 0.1 0.2 0.1 0.1 0.2 0.1 0 0.1 0.1 0.1 0.2 0.3 0 0.1 0.5 0.8 0 0.1 0.1 0 0.1 0 0.5 0.1 0.1 0.1 0.1 0.3 0.3 0.1 0.1 0.1 0.2 0.1 0.5 0.1 0 0.1 0.1 0.1 0.1 0.1 0.1 0 0.4 0.3 0.6 0 0.1 0.1 0.2 0.2 0.1 0.1 0.1 0 0.2 0.1 0 0.1 0 0.1 0.1 0.1 0 0.1 0.1 0 0.1 0.2 0.1 0.1 0.1 0.1 0.1 0.5 0.4 0.1 0.3 0.1 0.1 0.1 0.1 0.1 0.1 0.1 0.1 0.2 0.2 0.2 0.3 0.1 0.6 0.2 0.1 0.5 0.1 0.1 0.1 0.2 0.3 0.1 0 0.1 0 0 0.4 0.1 0.1 0.1 0.1 0.2 1.1 0.2 0.1 0 0.1 1.6 0.1 0.1 0.1 0.1 0.1 0 0.1 0.1 0.1 0.1 0.1 0 0.1 0.1 0.1 0 0.1 0.1 0.2 0.2 0.1 0.1 0.1 0.2 0.1 0.5 0.2 0.1 0.2 0.1 0.1 0.3 0.2 0.6 0.1 0 0.1 0.3 0.1 0.1 0.1 0.1 0.2 0.4 0.6 0.2 0.1 0.3 0.2 0.1 0.2 0.1 0 0.1 0.2 0.1 0.2 0.2 0.1 1.1 0.1 0.3 0.1 0.9 0 0.1 0.2 0.1 0.5 0.3 0.1 0.3 0.4 0.1 0.1 1.2 0.1 0.1 0.4 0.1 0.2 0.3 0.1 0.1 0.1 0.2 0.1 0.1 0.1 0.1 0.1 0.1 0.2 0.1 0.2 0 0.1 0.2 0.2 0.2 0.1 0.2 0.1 0.2 0.4 0.1 0.5 0.2 0.1 0.1 0.1 0.1 0.1 0.6 0.1 0.1 0.1 0.2 0.2 0.8 0.2 0 0 0.1 0 0.1 0.1 0.2 0.1 0.1 0.1 0.4 0.3 0.1 0.8 0.1 0.1 0.5 0.2 0.1 1.5 0.5 0.1 0.4 0.2 0 0.2 0.1 0.4 0.1 0.2 0.3 0 0.3 0.1 0.2 0.1 0.3 2.3 0.7 0.1 0.1 0.2 0.1 0.1 0.1 0.1 0.2 0.1 0.1 0.1 0.1 0.2 1 0.1 0.3 0 0.2 0.1 0.3 0.5 0.2 0.1 0.3 0.1 0.7 0.1 0.1 0.1 0.3 0.1 0.1 0.3 1 0.6 0 0.6 0.2 0.3 0.2 0.2 0.2 0.4 0.3 0.8 0.4 0 0.1 0.4 0.1 0.1 0.1 0.1 0.1 0.1 0.2 0.1 0.1 0 0 0.1 0.1 1.1 0 0.1 0.1 0 0.1 0.3 0.3 0 0.1 0.1 0.1 0.1 0.3 0.1 0.3 0.2 0.1 0.1 0.1 0.1 0.1 0.2 0.2 0.4 0.2 0.1 0.1 0 0.1 0.1 0.1 0.1 0.1 0.3 0.5 0.1 0.1 0.1 0.1 0.1 0.1 0.1 0.2 0.4 0.1 0.1 0.1 0.1 0.1 0.2 0.1 0.1 0.1 0.1 0.2 0.1 0.1 0.1 0.2 0.1 0.3 0.1 0.1 0.1 0.1 0 0.1 0.4 0 0.2 0.1 0.2 0.1 0.1 0.1 0 0.1 0.1 0.1 0.1 0 0.1 0.1 0.2 0.1 0.1 0.1 0.5 0.2 0 0.3 0.1 0.1 0.1 0.1 0.3 0.1 0 0.1 0.1 0.1 0.9 0.1 0.1 0 0.8 0.1 0.1 0.3 8 2.3 0.2 0.1 0.1 0.1 0.1 0.3 0 0.1 2.1 0 0.3 0.1 0.4 0.2 0.1 3.5 0.1 0.1 0.1 0.1 0.2 0.1 0.1 0.1 0.3 0.1 0.5 0.2 0.1 0 0.1 0.1 0.1 0.2 0.2 0.1 0.3 0 0 0.1 0.2 0.1 0.2 0.1 7.8 0.1 0.4 0.1 0.1 0.2 0.6 0.6 1.8 0.1 0.2 0.2 0 0.2 0.1 0.2 0.1 0.1 0.1 0.1 0.1 0.1 0.1 0.1 0 0.1 0.1 2.5 0.1 0.1 0.1 0.1 0.1 0.3 0.1 0.6 0.4 0.2 0.2 0.1 0.2 0 0.1 0.1 0.1 0 0 0 0.3 0.1 0.1 0.1 0.1 0.1 0.3 0.1 0.1 0.1 0.1 0.2 0.1 0.1 0.2 0.1 0.2 0.1 0.2 0.1 0.1 0.1 0.1 0.1 0.1 0.1 0 0.1 0.7 0.2 0.1 0.5 0.3 0.3 0.2 0.3 0.2 0.2 0.1 0.5 0.1 0.1 0.1 0.1 0.4 0.1 0.2 0.1 0.1 0.1 0.1 0.2 0.2 0.1 0.1 0.1 0.1 0.1 0.1 0.2 0.2 0.4 0.2 0.1 0.1 0.1 0.1 0.1 0.1 0.2 0.2 0.3 0.1 0.6 0.2 0.1 0.1 0.3 0 0.2 0.1 0 0.1 0.6 1.9 0.2 0.1 0.1 0.1 0 0.1 0.2 0.4 0.5 0.1 0.4 0.3 0.2 0.4 0.1 0.2 1.4 0.1 0.1 0.1 0 0.1 0.2 0.2 0.1 0.2 0.1 0.2 0.2 0.3 0.1 0.1 0.1 0 0.7 0.1 0.2 0.3 0.3 0.1 0.3 0.1 0.2 0.2 0.3 0.2 0.2 0.1 0.1 0.3 0.1 0.1 0.1 0.1 0.1 0.1 0.1 0.1 0.2 0.2 0.1 0.2 0.7 0.1 0.2 0.1 0.2 0.1 0.2 0.8 0.2 0.2 0.1 0.3 0.1 0.9 0.1 0.2 0.4 0.1 0.1 0.1 0.1 0.1 1 0.1 0.1 0.2 0.1 0.1 0.9 0.1 0.1 0.3 1.2 0.1 0.1 0.3 0.2 0.4 0.2 0.4 0.2 0 0 0.9 0 0.5 0.1 0 0.1 0.3 0.1 0.1 0.1 0 0.2 0.1 0.1 0.1 1.1 0.2 0.1 0.1 0.1 0.4 0.1 0.2 0.1 0.1 1.1 0 0.1 0.2 0.1 1 0.2 0 1.1 0.1 0.1 0.1 0.2 0.2 0 0.1 0.3 0.2 0.1 0.1 0.1 0.1 0.1 0.1 0.1 3.1 0 0.1 0.3 0.4 0.3 0.2 0.4 0.1 0.2 0.1 0.2 0.2 0.1 0.1 0.1 0.1 0.1 0.1 0.1 1.4 0 0.2 0 0.1 0.3 0.1 0.1 0.2 0.1 0.1 0.1 0.1 0 0.2 0.1 0.1 0.1 0 0.3 0 0.1 0.1 0.1 0.3 0.1 0.1 0.2 0.1 0 0.1 0.1 2.7 0.1 0.1 0.1 0 0.2 0.3 0.1 0 0.1 0.1 0 0.1 0.1 0.2 0.1 0.8 0.2 0.1 0.1 0.1 0.1 0.1 0.1 0.1 0.1 0.1 0.3 0.2 0.1 0.2 0.3 0.2 0.3 0.1 0.2 0.1 0 0.2 0.1 0.5 0.2 0 0.2 0.1 0.1 0 0.2 0.2 0 0.1 0.2 0.1 0.2 0.5 0.2 0.1 0.2 0.2 0.1 0.6 0.1 0.4 0.1 0.1 0.1 0.1 0.1 0 0.1 0.6 0.1 0.3 0.3 0.4 0.1 0.2 0.3 0.1 0.1 0.1 0.2 0.1 0.1 0.1 0.1 0.8 0.1 0.1 0 0 0.1 0.2 0 0.1 0 0.1 0.1 0.1 0.2 0.2 0 0.8 0.1 0.1 0.1 0.2 0.1 0.3 0.1 0.1 0.1 0.3 0.1 0.1 0.1 0.4 0.2 0.2 0.3 0.1 0.3 0.1 0 0.1 0.3 0.1 0.2 0 0.1 0.1 0.2 0.2 0.1 0.1 0.1 0.1 0.4 0 0.3 0 0.1 1.6 0.1 0.1 0 0.2 0.5 0.3 0.2
0.1 0.5 0.1 0.1 0.2 0.2 26.7 0.7 0.1 100 0.2 2.8 0.8 0.9 0.9 1.2 0.6 0.1 0.2 0.3 0.3 0.2 0.2 0.1 0.1 14.4 0.1 0.1 0.2 0.4 0.3 0.2 0.3 0.4 0.8 0.1 0.2 0.4 0.1 0.2 0.4 0.1 0.2 0.4 0.2 0.9 0.2 0.3 0.1 0.2 0.3 0.1 0.3 0.1 2 2 0.3 0.3 0.2 0.1 0.1 0.7 0.3 0.2 0.2 0.1 9 0.1 0.2 0.1 0.4 0.1 1.1 0.1 0.7 0.1 0.1 0.1 0.2 1.4 0.6 0.2 0.1 0.3 0.2 0.2 1.3 0.2 0.3 0.1 1.6 0.2 0.3 1.1 0.1 0.3 0.1 0.1 0.3 0.2 0.2 0.3 0.1 1.6 0.8 1.6 1 0.1 0.2 1.6 0.7 0.4 0.4 0.1 0.6 0.1 0.2 1 8.8 0.3 0.2 0.3 0.5 0.1 0.2 1 0.9 0.2 0.1 0.3 0.9 0.1 0.2 0.2 0.2 0.1 0.1 0.7 2.6 0.3 0.1 1.9 0.1 0.1 0.1 0.1 0.4 0.9 0.1 0.1 0.1 5 0.3 0.2 0.6 0.6 2.2 0.7 0.6 0.8 0.3 0.2 0.2 0.2 0.3 0.1 0.3 0.6 0.3 0.1 0.4 0 0.6 0.2 0.4 0.8 0.4 0.3 0.2 0.1 0.9 0.1 0.1 0.1 0.1 0.5 0.7 0.1 0.1 0.4 5.7 0.2 0 0.3 1.1 0.1 0.1 5.1 0.1 0.4 0.1 0.7 0.1 0.1 0.2 1.3 0.2 0.1 0.1 0.1 0.1 0.3 0.7 0.3 1.1 0.1 0.2 0.3 1.6 0.4 0.1 0.3 0.3 0.1 0.1 0.1 0.4 0.3 0.6 0.1 0.4 0.2 0.1 0.4 0.1 1 14.6 0.1 0.9 0.2 0.2 0.4 0.4 0.5 0.3 0.1 0.1 0.7 0.3 2.3 20.7 0.3 0.3 0.8 0.1 3.2 0.3 0.1 0.2 2 0.1 1.7 0.1 0.9 0.5 0.4 0.2 0.1 0.4 0.3 3 2.7 0.1 0.6 0.1 0.6 0.3 0.2 0.2 0.6 0.2 1.1 0.2 0.7 0.1 0.1 0.5 0.3 0.1 0.2 0.1 0.3 0.2 0.3 0.6 0.2 0.2 0.2 1.8 0.4 0.2 1.2 0.4 0 0.1 0.2 0.1 0.2 0.1 0.1 0.1 1 0.2 0.3 1.5 1.4 0.5 0.3 0.1 0.5 0.2 0.2 0.3 0.8 0.3 0.1 0.1 0.3 0.3 0.1 0.3 0.1 0.1 0.4 0.3 0.3 0.1 0 1.3 0.3 0.2 2.9 0.1 0.1 0.1 0.2 0.1 0.4 0.2 0.1 0.1 0.5 0.1 0.3 0.2 0.1 0.1 0.2 0.5 0.5 0.4 0.6 0.2 0.8 0.4 0.3 0.1 0.9 0.2 0.4 0.2 0.3 0.2 0.1 0.3 0.1 0.1 0.4 0.2 0.1 0.2 0.1 0.1 0.1 0.5 0.6 0.4 0.3 0.3 0.1 0.1 0.3 1.8 0.3 0.2 0.4 1 0.1 2.1 1.4 0.6 0.7 0.8 0.2 0.4 0.1 0.8 0.1 0.8 0.1 0.6 42.7 0.3 0.3 0.1 0.2 0.2 0.1 0.1 0.1 0.9 0.1 0.1 0.1 0.2 0.3 0.1 0.3 0.6 0.7 0.1 0.4 0.4 1.3 0.1 0.2 0.2 0.3 0.4 0.5 0.6 0.6 0.2 0.1 33.7 0.2 2.8 0.5 0.3 0.2 0.1 0.1 0.6 0.3 0.2 0.2 0.1 0.1 0.1 1.2 0.2 0.1 1.2 0.4 0.5 0.3 0.5 0.4 0.1 1.1 0.2 0.2 0.1 0.9 0.4 0.9 1.2 0.1 0.1 0.2 0.4 0.2 0.5 1.4 0.3 4.9 0.4 0.5 0.5 1.1 0.4 0.8 0.3 0.2 0.1 0.1 0.2 0.1 0.2 0.5 0.1 0.5 0.2 0.1 0.1 0.1 0.7 0.3 0.1 0.5 0.2 0.5 0.1 0.3 2.1 0.5 0.3 0.1 0.1 0.7 0.1 0.1 0.5 0.3 0.2 0.2 0.2 0.3 0.5 0.1 0.2 5 0.2 2 0.2 0.1 0.2 0 0.2 0.3 0.1 0.3 0.5 0.3 0.9 0.1 0.1 0.4 0.3 0.2 0.3 0.6 0.2 3.6 0.1 0.3 0.2 3.6 0.1 0.5 0.1 0.8 0.3 0.5 0.2 1 0.1 0.1 0.6 0.2 1.3 0.1 0.1 0.6 0.2 0.1 0.2 0.7 0.5 0.1 0.5 0.6 0.3 0.2 0.1 0.3 0.4 0.2 0.6 1.1 0.2 0.1 0.6 0.3 0.2 0.1 0.3 0.3 0.1 0.1 0.5 0.3 0.3 0.1 0.2 0.1 0.7 0.1 0.5 0.1 0.3 0.2 0.1 3 0.3 0.3 0.2 0.7 0.1 0.1 0.4 0.3 0.1 1 0.1 0.9 0.1 0.9 0.1 0.4 1 0.8 0.2 0.7 0.5 0.4 0 1.3 0.1 0 0.2 0.2 34 0.1 10.6 0.3 0.1 1.1 0.2 7.3 0.1 0.2 0.2 0.1 0.1 1 0.1 0.4 0.2 0.1 0.2 0.6 3.4 2.8 2.3 0.2 0 0.6 0.3 0.1 1.7 0 0.4 1.2 3.4 0.6 0.2 0.6 0.1 0.1 0.1 0.5 0.1 0.7 0.1 0.1 0.1 0.9 1.3 0.9 0.6 0.1 0.2 0.5 0.3 0 0 0.1 1.6 0.1 0.7 1.2 2.3 0.3 1.9 0.3 0.5 0.3 0.7 0.2 3.8 0.2 0.2 0.1 0.2 0.2 0.3 0.2 0.2 0.1 1.2 0.2 0.1 0.3 0.3 0.2 0.2 0.6 0.4 0.8 0.6 0.1 0.3 0.5 0.1 0.1 0.1 0.1 0.1 0.2 0.2 0.3 0.1 0.1 0.1 0.4 0.6 0.2 0.2 0.1 0.1 0.1 0.1 0.1 0.2 0.1 2 0.1 0.2 0.2 0.1 0.3 0.3 0.1 0.1 0.1 0.1 0.1 0.1 0 0 0.2 0.2 0.1 0.1 0.1 0.1 0 0.2 0.1 0.2 0.8 0.3 0.1 1 0.2 0.2 0.1 1 0.2 0.2 0.1 0.2 0.1 0.3 0.4 0.1 0 0.2 0.1 0.2 0.1 0.2 0.5 0.3 0.4 0.3 0.1 0.1 0.4 0 0.2 0.3 0.3 0.3 0.1 0.1 1.1 0.3 0.1 1 77.7 0.1 0.1 0.1 0.1 0.1 0.3 0.3 0.1 0.1 0.2 0.3 0.1 0.1 0.2 0.2 0.4 0.1 0.2 0.7 0.1 0.2 0 0.1 0.1 0.1 0.5 0.1 0.1 0.1 0.1 0.1 0.3 0.3 0.1 0.2 0.1 0.1 0.1 0.4 0.6 0.1 0 0.2 0.2 0 0.6 0.1 0.4 0.1 0.1 0.2 0.2 0.1 0.1 0.1 0.2 0.1 0.1 0.1 0.1 0.2 0.2 0.2 0 0.1 0.7 0.3 0.1 0.1 0.2 0 0.1 0.1 0.2 1 0.1 0.6 0.1 0.2 0.5 0.2 0.2 0.1 0.1 0.1 0.4 0.1 0 0.1 0.1 0.1 0.2 0 0.5 0.3 0.2 0.2 0.3 0.9 0.3 0.3 0.1 0.1 0.1 0.7 0.5 0.2 0.7 0.2 0.1 0.1 0.2 1.6 0.5 0.4 0.3 0.4 0.3 1 0.4 0.3 0.2 0.2 0.2 0.3 1 0.1 0.2 0.3 0.1 0.6 0.1 0.1 2 0.1 0.1 1.9 0.1 0.2 0.1 0.1 0.2 0.1 0.2 0.1 0.1 0.4 0.2 0.7 0 0.2 0.1 0.7 4.8 0.5 0.2 0.1 0.3 0 0.5 0.1 2.1 0.1 0.2 0.1 0.1 0.1 0.2 0.2 0.2 0.4 0.1 0.3 0.5 0.1 0.3 0.1 0.4 0.1 0.1 0.2 0.6 0.4 0.2 0.2 0.4 0.2 0.1 0.2 0.2 0.2 0.5 1.6 0.4 0.1 0.4 0.6 0.1 0.7 0.1 0.6 0.3 26 0.4 0.3 0.1 0.1 0.5 0.1 0.2 0.1 0.2 0.4 1.5 1.5 0.4 3.1 0.3 0.1 0.5 0.2 0.2 0.1 0.5 0.3 0.1 0.4 1.1 0.2 0.2 0.1 0.5 0.2 0.4 0.2 0.1 0.1 0.2 1.2 0.2 15.4 0.1 1.2 0.1 0 0.3 2.2 0.2 0.6 0.2 0.2 0.4 0.5 0.4 0.1 0.6 0 0.1 0.5 0.1 0.4 0.1 0.2 0.1 0.6 0.1 0.2 0.2 0.2 0.5 0.8 0.4 0.2 0.1 0.2 0.2 0.1 0.1 3.9 0.2 0.1 0.1 0.2 0.1 0.1 0.5 0.1 0.4 0.3 0.2 0.2 1.3 0.3 0.7 0.7 0.2 0.2 0.1 0.1 0.1 0.3 0.2 0.3 0.1 0.3 0.2 0.2 1.7 70.7 0.1 0.1 0.4 43.4 0.6 0.3 0.2 0.1 0.1 0.8 0.1 0.2 0.1 0.2 0.1 0.1 0.2 0.5 0.1 0.2 0.1 1.4 0.2 0.4 0.3 0.3 0.2 0.1 0.2 2.2 0.5 0.5 0.5 0.2 0.3 0.6 0.1 0.3 0.1 0.1 0.6 0.5 0.3 0.7 2 0.5 0.1 0.1 0.3 0.7 1.7 3.7 1.9 1 0.3 0.5 0.1 0.2 1.1 0.2 0.6 0.7 0.2 0.1 6.5 0.2 0.4 0.1 0.3 0.3 0.1 0.3 1 0.5 0.3 1 0.1 0.3 0.1 0.4 0.1 0.1 0.8 0.2 0.6 0.7 0.1 0 0.2 0.4 0.3 0.1 0.1 0.9 0.4 0.7 0.6 0.4 0.2 1.5 0.1 0.1 0.3 0.4 0.1 0.4 0.2 0.4 0.4 0.4 0.6 0.1 0.3 0.2 0.7 0.2 0.2 0.1 0.2 0.1 0.1 0.4 0.3 0.2 0.2 3.3 0.7 0.2 0.3 0.9 0.1 0.2 0.2 0.1 0.2 0.3 0.2 0.1 0.2 0.2 0.1 0.2 2.2 0.4 0.4 0.3 1.1 0.1 0.7 0.1 0.1 0.1 0.2 0.1 0.4 0 0.3 0.2 0.1 0.1 0.1 0.2 0.3 0.2 0.3 0.1 0 0.1 0.1 0.2 0.2 0.2 0.4 0.4 0.1 0.4 0.2 0.1 0.3 0.2 0.4 0.3 0.1 0.1 0.2 0.1 0.3 0.3 0.2 3.2 0.9 1.7 0.2 0.4 0.1 0.2 0.6 0.2 0.7 0.2 0.2 0.4 0.8 0.3 0.2 0.1 0.3 0 0.1 0.1 1.1 2.7 2.4 0.9 0.4 0.4 0.1 0.1 0.1 0.3 0.1 0 0.3 0.1 2.2 2.8 0.1 3.5 0.2 0.1 0.8 0.2 0.3 0.1 0 0.5 3.6 0.3 1.7 0.1 1.2 0.4 0.2 3.1 1.2 0.2 0.1 0.1 0.2 1 3.2 0.2 0.1 0.1 0.3 0.6 0.7 5.1 3.3 0.1 0.1 0.2 0.1 0.9 0.1 0.2 0.8 0.1 0.2 0.3 0.2 0.1 2.8 0.1 0.1 0.1 0.7 2.6 0.9 0.3 0.4 0.4 0.1 1.1 0.1 0.1 0.2 0.2 0.1 0.4 0.7 0.1 0.1 0.1 1 0.1 0.7 0.4 0.1 0.2 0.3 0.2 0.3 0.4 1 0.7 0.5 0.9 0.3 0.1 0.1 3.8 0.2 13 0.2 0.6 0.3 0.1 2.9 0.1 0.1 0.4 0.4 0.1 0.2 0.2 0.2 2.3 0.4 0.3 0.1 0.9 0.2 0.2 0.9 0.2 3.5 0.2 0.4 0.1 0.2 0.1 0.3 6.8 0.1 0.2 0.7 0.5 0.2 0.3 0.5 0.1 0.4 0.3 0.3 0.2 0.2 0.4 0.1 0.1 1.6 0.6 0.2 0.2 0.2 1 0.2 5.3 0.2 0.5 0.1 0.2 0.4 0.1 0.2 0.1 0.1 0.2 0.2 0.2 0.1 0.3 0.1 0.1 0.6 0.1 0.1 0.6 0.8 0.2 0.2 0.4 0.1 0.5 0.1 0.3 0.3 0.1 0.2 0.6 0.1 0.1 0.2 1.2 0.1 0.3 0.1 0.1 0.3 0.2 0.1 0.2 0.2 0.2 0.1 0.2 0.2 0.1 0.2 0.2 0.1 0.5 0.1 0.2 0.3 0.3 0.5 0.1 0.1 1.3 0.1 0.1 0.2 0.2 0.1 0.1 0.5 0.2 0.1 0 0.2 0.1 0.6 0 0.2 0.3 0.5 0.2 0.2 0.1 0.2 0.7 0.3 0.1 0.1 0.1 0.1 0.9 0.1 0.2 0.1 0.1 0.2 0.3 0.2 0.2 0.2 0.3 0 0.1 0 0.1 0.6 0.1 1.4 0.1 0.1 0.7 0.2 0.4 0.2 0.1 1.1 0.2 0.2 0.1 0.7 0.2 0.3 0.1 0.5 0.3 0.2 0.3 0.3 0.3 0.1 0.5 0 0.3 0.3 0.2 0.3 0.2 0.1 0.1 0.3 0.3 0.5 0.1 0.2 0.3 0.2 0.4 0.1 0.4 0.3 0.3 0.1 0.4 0.8 0.2 0.1 0.2 0.1 0.3 0.1 0.1 0.9 0.6 0 0.1 0.1 0.2 1 0.3 0.1 0.1 3.8 0.3 0.1 0.4 0.1 0.5 0.2 0.1 0.1 0.1 0.4 0.3 0.2 0.2 0.4 2.4 0.3 0.1 0.1 0.4 0.4 0.2 0.1 0.1 2.9 0.1 0.2 0.1 0.1 0.5 3.7 0.1 0.4 0.2 0.6 0.2 0.6 0.1 0.3 0.1 2.3 0.1 0.4 0.1 0.7 0.8 0.2 2.2 0.8 0.1 0 0.2 0.4 0.2 0.2 0.1 0 0.1 0.1 0.6 0.2 0.2 0.4 0.2 0.4 0.6 0.6 2.1 0.2 0.6 0.2 0.5 0.1 0.3 0.1 0.3 0.2 0.1 0.1 0.1 0.3 0.7 1.2 0.1 0.4 0.6 0.9 0.3 0.6 1.2 0.4 0.1 0.3 0.1 0.2 1.1 1 0.6 0.1 0.6 0.3 0.1 0.8 0.4 0.3 0.7 0.1 0.3 0.1 0.1 0.1 0.1 0.5 0.8 0.5 0.1 0.5 0.1 0.2 0.1 0.2 1.2 0.1 0.2 0.1 0.1 0.2 0.3 0.1 0.1 1.7 0.4 2.6 14.2 0.3 0.3 0.2 0.2 0.1 0.3 0.2 0.7 0.1 0.1 0.1 0.1 0.5 0.2 0.4 0.2 0.1 0.1 0.1 0.3 0.2 0.2 0.7 0.2 0.2 0.1 0.2 0.2 0.2 0 0.2 0.1 0.1 0.1 0.1 0.1 0.1 0 0.2 0.1 0.1 0.2 0.4 0.1 0.3 0.1 0.2 0.3 0 0.3 0.1 0.4 0.3 0.2 0.2 0.7 0.3 0.2 0.1 0.3 0.4 0.2 0.1 0.3 0.4 0.2 0.6 0.2 0.5 0.1 0.4 0.1 0.1 0.1 0.2 0.1 0.5 0.4 0.2 0.3 0.5 0.1 0.2 0.1 0.1 0.2 2.3 0.2 1.1 0.1 0.6 0.2 0.1 1.5 4 0.1 0.2 0.3 1.1 0.1 0.3 0.1 0.1 0.7 0.1 0.2 0.1 0.1 0.1 0.3 0.2 0.5 0.1 0.2 0.3 1 0.4 0.2 0.2 0.1 0.1 0.3 0.2 0.4 0.2 0.4 0.3 0.1 0.1 0.3 0.7 0.1 0.1 0.4 0.1 3.3 0.7 0.2 0.1 0.1 0.1 0.2 0.2 0 0.2 0.5 0 0.1 0.3 0.6 0.2 2.8 0.1 0.1 0.4 0.1 0.2 0.2 0.2 0.2 0.2 0.1 1.3 0.2 0.3 0.8 0.3 0.2 0.2 1.5 0.1 0.1 2.9 0.1 0.2 0.3 1 0.1 0.8 0.3 0.2 0.1 0.1 1.8 0.2 0.4 0.4 2.3 0.1 0.1 0.1 0.2 0.1 0.2 0.5 0.1 0.2 0.2 0.3 0.1 0.3 0.1 0.2 0.5 0.5 0.1 0.4 0.1 0.5 0.2 0.3 5.1 2.1 0 0.5 0.4 4.6 0.2 0.3 0 0.2 1 0.3 0.1 0.6 0.1 7.1 0.2 0.4 0.4 0.8 1.1 1 0.3 0.1 0.2 0.2 0.1 0.2 0.1 0.2 0.1 0.3 0.1 0.1 0.3 0.1 0.4 0.3 0.7 0.3 0.1 0.2 0 0.1 0.2 0.1 0.1 0.5 0.1 0.4 0.3 0.1 0.4 2.6 0.7 0.9 0.2 0.2 0.9 0.1 0.1 0.1 0.1 0.3 0.6 0.5 0.2 0.1 0.1 0.7 0.1 3.3 0 0.2 0.4 0.2 0.8 0.4 0.5 0.1 3.8 0.1 0.3 0.2 0.1 0.2 0.2 0.1 0 0.2 0.1 0.2 0.2 0.1 0.2 0.1 0.1 0.1 0.7 0 0.2 0.3 0.9 0.2 0.1 0.1 0.1 0.1 0.3 0.2 0.1 0.7 0.1 0.3 2.1 0.1 0.1 0.1 0.1 0.3 0.2 0.7 1 4.3 0.2 0.1 0.5 0.1 0.2 0.2 0.1 0.1 0.3 0.3 0.2 0.1 0.2 0.1 0.1 1.2 0.1 0.1 0.1 0.1 0.2 0.1 0.1 0.1 0.1 0.4 0.1 0.5 0.3 0.4 0.1 0.1 0 0 0.1 0.3 0.2 2.7 0.2 0.2 0.6 0.2 0.4 0.1 0.2 0.3 0 0.2 0.2 0.5 0.4 0.2 0.4 0.1 0.2 0.1 0.3 0.5 0.1 0.1 0.1 0.2 0.2 0.1 0.1 0.4 0.1 0.1 0.1 0.2 0.1 0.1 0.2 0.1 0.1 0.3 0.1 0.4 0.1 0.1 0.1 0.4 0.1 0.2 0.1 0.1 0.1 0.1 0.1 0.2 0.3 0.1 0.2 0.1 0.2 0.1 0.3 0.4 0.4 0.2 1.1 0.1 0 0.2 0.1 0.1 0.2 2.1 0.1 0.1 2.7 0.1 1.3 0.1 0.2 0.3 0.8 0.4 0.4 0.1 0.1 0.1 0.2 0.4 0.3 0.3 0.2 0.3 0.6 0.2 0.2 0.1 0.2 0.1 0.2 0.1 0.2 0.5 0.1 0.1 0.2 0.2 0.2 0.1 0.7 2.1 0.1 0.1 0.1 0.2 0.7 0.3 0.2 0.2 0.2 0.3 0.1 0.1 0.1 0.7 0.2 0.5 0.2 0.2 0.1 0.1 0.5 0.2 0.1 0.8 0.1 0.1 0.1 3.6 1.9 0.2 0.2 0.1 0.2 0.1 0.2 0.1 0.1 0.4 0.1 0.3 1.4 0.4 0.1 0.1 0.1 0.3 1 1.9 0.1 0.1 0.3 0.2 0.3 2.9 0.3 0.2 1.3 1.4 0.4 2.1 0.3 1.9 10.2 0.2 0.1 0.1 0.1 0.2 0.3 0.6 1.8 0.4 0.1 0.3 0.1 0.1 0.1 0.1 0 0.1 0.1 0.2 0.1 0.6 0.2 0.2 0.1 0.2 0.2 0.4 0.1 0.7 0.2 0.1 0.2 0.1 0.1 0.3 0.4 0.3 0.2 0.2 0.1 0.1 0.1 0.3 1.1 0 0.3 0.2 0.1 0.1 0.4 0.2 0.4 0.1 0.4 0.2 0.2 0.1 4 0.2 0.5 0.1 1.1 0.2 0.1 0 0.6 0.4 1.3 0.2 0.9 0.5 0.1 0.2 1 0.4 0.3 0.2 0.3 0.3 0.6 0.2 0.6 0.5 1.4 0.5 0.3 0.1 0.4 0.3 0.1 0.2 0.1 0.1 0.4 1.3 0.4 0.1 0.4 0.6 0.2 0.1 0.1 0.1 0.1 0.2 0.5 0.2 1.3 0.2 0.3 0.1 0.2 0.2 0.1 1.1 0.3 0.1 0.2 1.1 0.4 0.1 0.1 0.7 0.2 0.2 0.1 0.6 0.8 0.3 0.2 0.3 0.2 0 0.2 0.1 0.2 0.1 0.1 0.1 0.1 0.2 0.1 0.5 0.1 0.4 0.1 0.7 0.1 0.3 0.1 0.1 0.2 0.5 0.2 0.2 0.1 0.1 0.3 0.1 0.3 0.2 3.2 0.1 0.1 0.2 0.1 0.2 0.1 0.4 0.1 0.1 1.4 0.1 0.4 0.1 0.2 0.3 0.1 0.2 0.2 0.2 0.1 0.1 0.1 0.1 0.1 0 0.1 0.1 0.3 0.1 0.2 0.1 0.4 0.2 0 0.1 0.2 0.3 0.3 0.2 0.2 0.1 7.4 0.2 0.4 0.9 0 0.7 0.1 1.1 0.2 0.4 0.1 0.3 0.1 0.1 0.1 1 0.4 1.2 0.1 0.3 0.2 1.1 0.8 0 0.4 0.1 0.1 0.1 0.1 0.4 0.1 0.2 0.9 0.6 0.1 0.5 0.6 0.2 0.2 5.4 1.1 0.2 0.5 0.1 2.4 1 0.1 0.2 0.4 0.3 0.2 0.4 0.3 0.4 0.5 0.1 0.3 0.4 0.1 0.1 0.1 0.1 0.1 0 0.5 2.9 0.1 0.1 0.3 0.2 0.3 0.1 0.2 0.1 0.2 0.2 0.2 0.3 0.1 0.3 6.4 0.5 1.2 0.1 0.1 0.2 0.1 1.8 2.8 0.3 0.1 0.1 0.5 1.2 0.2 0.3 0.6 12.4 0.6 0.1 0.1 0.3 0.1 0.1 0.6 0.1 0.2 0.1 0.2 0.6 0.1 0.2 5.1 0.2 0.1 0.5 0.2 0.1 0.1 0.1 0.1 0.1 0.3 0.5 0.7 0.1 0.1 0.1 0.3 0.4 2.2 0.5 0.4 0.9 0.2 0.1 0.1 2.1 1.2 0.2 0.1 0.2 0 0 0.6 0.3 0.2 0.2 0.2 1.4 0.1 0.1 0.1 0.2 0.1 0.8 0.2 0.1 0.3 0.1 0.4 0.2 0.1 0.5 0.2 0.1 0.3 0.1 0.1 0.8 0.2 0.5 0.1 0.2 1.7 0.1 0.1 0.1 0.1 2.3 0.2 0.1 0.2 0.1 0.1 0.1 0.1 0.1 0.2 0.1 0.3 0.2 0.1 0.3 0.2 0.6 0.1 0.9 0.2 6.1 0.1 0.5 0.1 0.3 0.2 0.3 0.6 0.1 0.2 0.1 0 0.3 0.3 0.1 0.3 1.6 0.3 0.4 0.3 0.1 0.1 1.4 0.5 0.1 0.2 0.2 0.1 0.2 0 0.2 0.3 0.4 0.3 0.3 0.2 0.3 0.4 0.4 0.1 0.3 0.2 0.1 3.1 0.1 0.1 0.1 1 0.1 0.2 0.1 0.1 11.4 0.3 0.3 3.5 0.1 0.4 0.7 0.5 0.3 0.3 0.3 0.1 0.2 3.1 1.3 0.3 1.2 0.1 0.2 0.4 0.2 0.3 0.1 0.6 0.1 0.1 0.1 0.6 0.2 0.1 0.1 0.2 0.5 0.3 0.1 0.3 0.4 0.1 0.2 0.3 0.2 0.2 0.1 0.2 0.3 0.2 0.4 0.2 0.1 0.2 0.2 0.1 0.3 0.2 0.2 0.1 0.2 0.1 0.1 0.2 0.3 0.8 0.1 0.4 0.2 0.1 0.3 0.2 0.3 0.6 1.1 0.1 0.1 0.1 0.1 0.8 0.6 0.1 1.1 0.6 0.6 0 0.2 1 0.1 0.1 0.3 0.3 0.1 0.1 0.7 0.1 0.1 0.2 1.8 0.1 0.3 0.1 0.1 0.5 0.2 0.3 0.1 0.2 0.1 0.1 0.1 1.8 0.1 0.1 1.4 0.2 4.2 0.1 0.1 0.2 0.2 0.1 0.2 0.1 0.1 0.2 0.1 0.2 0.2 0.4 2.9 0 0.6 0.1 0.5 0.2 0.4 0.4 0.2 0.1 0 0.1 1 1.3 0.1 0.1 1.8 0.1 0.1 0.5 0.1 1.9 0.1 0.2 0.2 0.1 0.1 0.7 0.1 1.6 0.1 0.5 0.2 0.1 0.3 0.2 0.1 0.2 0.2 0 0.1 0.3 0.3 0.1 0.1 0.2 0.1 0.1 0.2 0 0.1 0.1 0.1 0.1 0.1 0.1 0.3 0 0.1 0.2 0.6 0.6 0.1 0.3 0.1 0.7 0 0.1 0.1 0.1 0.1 0.1 0.7 0.1 0.2 0.1 0.2 0.1 0.1 0.2 0 0.8 0.1 0.5 0.7 0.1 0.1 0.4 0.6 0.1 0.3 0.4 0.1 0.1 0.1 0.5 0.2 0.1 0.1 3.7 0.2 0.1 0.1 1.6 0.2 0.6 0.2 0.2 0.2 0.1 0.3 0.1 0.1 0.5 0.1 0.1 0.1 0.1 0 0.1 0.9 1.4 0.5 0.3 0.3 0.1 0.1 0.2 0.5 0.5 0.2 0.4 0.1 0.3 0.4 0.2 0.1 0.3 0.7 0.1 0.3 0.1 0.3 0.2 0.1 0.1 0.2 1.8 0.1 0.1 0.1 0.4 0.1 0.3 0.1 0.1 0.2 0.1 1.5 0.2 1.5 0.2 0.2 0.2 0.1 0.4 0.4 0.3 0.2 0.1 3.1 0.7 0.3 0.5 0.2 0.2 0.1 16.1 0.1 0.1 1.3 0.6 0 0.1 0.1 0.1 0.2 0.1 0.2 0.3 0.2 0.3 0.1 0.3 0.4 0.3 0.8 0.2 0.2 0.2 0.2 0.2 0.5 0.2 0.1 0.2 0.8 0.2 0.3 0.1 0.3 5.3 0.1 0.2 0.1 0.5 0.1 0.3 0.3 0.2 0.2 0.1 0.1 0.7 0.3 0.1 0.1 0.2 0.2 0.2 0.1 0.2 0.2 0.2 0.2 0.1 0.4 1.6 0.3 0.2 0.4 0.3 0.4 0.2 0.4 0.6 0.1 0.3 0.1 0.2 0.2 0.1 0.3 0.1 0.2 9.8 0.1 0.3 0.2 0.1 0.1 0.8 0.3 0.3 0.3 0.6 0.6 0.1 0.8 0.2 0.3 0.1 1.1 0.2 0.1 0.1 0.2 0.1 0.1 0.2 0.1 0.6 0.3 0.8 0.1 0.4 0.9 0.1 0.2 0.4 0 0.5 0.3 0.1 0.2 0.1 0.1 0.1 0.4 0.2 0.1 0.7 0.2 0.3 0.1 0.1 0.2 0.4 0.2 1.4 0.6 0.8 0.2 0.2 0.5 0.3 0.6 0.1 0.3 0.5 0.6 0.3 0.2 0.2 0.1 0.3 0.5 0.3 0.7 0.7 0 0.7 1 0.4 0.1 0.2 0.1 0.4 1.1 0.2 0.1 0 1.8 0.1 0.1 0.2 0.2 0.3 0.1 0.1 0.1 0.4 0.2 0.2 0.2 0.5 0.4 0.1 0.1 0.5 0.1 18.8 0.5 0.2 0.1 0.1 0.1 0.4 0.3 0 0.5 0.2 0.2 0.1 0.5 0.3 0.4 0.2 0 0.4 0.2 2.1 0.2 0.1 0.2 0.5 0.7 0.2 0.7 0.1 0.1 0.1 0.1 0.2 0.1 0.2 0.2 0.2 0.1 0.3 0.2 0.5 0.2 0.1 0.1 0.2 0.8 0.2 0.3 0.1 0.1 0.7 0.1 0.5 0.1 0.1 0 0.6 0.2 0.1 0.1 0.2 0.1 0.2 0.2 0.2 0.1 0.1 0.1 0.1 0.2 0 0.2 0.3 0.1 0 0.1 0.5 0.1 0.1 0.3 0.3 0.1 0.4 0.2 0.3 0.3 0.1 0.1 0.2 0.8 0.7 0 0.3 0.1 0.4 0.2 0.1 0.1 0.8 0.2 0.2 0.3 0.4 0.3 0.1 58.3 0.2 0.1 0.1 0.3 0.1 0.2 0.1 0.1 0.2 0.1 0.1 0.3 0.1 0.4 0.2 0.1 0.1 0.1 0.1 0.6 0 0.1 0.1 0.2 0.1 0.1 0.1 0.1 0.1 1.1 1 0.1 0.1 0.1 0.1 0.1 1 2.6 0 0.1 0.1 0.1 0.1 0.3 0.2 0.3 0.2 0.3 0.3 0.2 0.3 0.1 0.7 0.1 0 1 0.3 0.2 0 0.5 0.6 0.2 0.1 0.3 0.1 1.1 3.2 0.2 1 2.2 0.1 0.1 0.1 0.3 1.4 0.6 1.7 0.2 0.1 0.6 0.2 0.1 0.4 0.2 0.1 0.4 0.3 0.2 0.3 0.2 0.4 0.1 0.1 1.5 0.7 0.3 0.4 0.5 15.6 0.6 0.2 0.3 0.2 1.2 0.1 0 2.8 0.2 96 7.3 0.1 10.2 0.2 0.2 4.1 0.5 0.2 0.1 0.1 0.3 0.1 0.3 0.4 0.2 0.1 2.4 0.1 0 0.5 0.3 0.2 0.1 0.8 0.2 0.3 0.4 0.2 0.1 0.2 0.8 0.2 0.1 0.2 0.1 0.1 1.2 0.1 0.2 0.1 0.1 0.3 0.1 1.9 0.3 0.2 0.1 0.2 0.3 1 0.2 0.1 0.4 0.7 0.5 0.2 0.3 0.1 0.2 0.1 0.1 0.5 1 0.1 0.4 0.3 0.2 0.1 0.8 0.2 4.5 0.1 0.1 0.1 0.1 0.1 0.1 0.2 0.2 0 0.1 0.5 0.4 0.1 0.2 0.3 0.2 0.2 0.2 0.3 0.1 2.3 0.3 0.3 0.1 0.5 0.1 0.1 0.7 0.1 0.5 1.2 0.6 0.3 0.1 0.3 0.1 0.3 0.5 0.2 0.6 0.1 0.7 0.4 0.9 1.2 0.1 2.7 0.2 0.1 0.3 3.2 1.2 0.5 0.1 0.9 0.3 0.1 0.1 0.3 0.2 0.1 0.4 0.1 0.3 0.2 0.1 1.2 0.3 0.3 0 0 0.2 0.2 0.2 0.4 0.1 1.2 0.3 0.3 0.1 0.1 0 0.1 0.1 0.4 0.1 0.2 0.5 0.2 0.1 0.9 0.1 0 0.1 0.2 0.2 0.3 0.1 0.2 0.2 0.1 0.1 0.2 0.2 0 0.2 0.1 0.2 1 0.2 0.1 1 0.2 0.7 0.1 0.2 0.3 0.2 0.1 0.1 0.2 45.4 0.2 0.2 0.2 0.5 0.7 0.1 0.3 0.1 0.1 0.1 0.1 0.1 0.5 0.1 0.3 0.2 0.2 0.1 0.2 0.3 0.5 0.2 0.5 0.2 0.1 0.1 0.1 0.1 0.6 0.4 0.1 0.2 0.1 0.5 1.5 0.2 0.3 0.2 0 0.1 0.2 0.3 1.3 0.5 0.2 0.6 0.2 0.1 0.1 0.3 0.3 0.5 0.2 0.1 0.1 0.2 0.1 0.1 0.2 0.1 0.2 0.1 0.1 0.1 0.5 0.1 2.4 1 0.3 0.2 0.2 12 1.2 0.1 0.3 0.5 0.1 0.7 0.4 0.4 0.7 0.2 0.3 0.1 1.2 0.1 0.1 0.7 0.2 0.2 0.2 0.3 0.1 0.3 0.2 0.1 0.1 0.2 0.1 0.5 0.2 1.1 0.3 0.2 0.1 0.2 0.4 0.4 0.1 0.5 0.8 0.5 0.1 0.2 0.1 0.2 0.1 1.6 0.1 0.6 0.1 0.2 0.1 0.3 0.2 0.4 0.1 0.3 0.1 0.2 0.1 0.7 8.7 0.1 0.2 0.1 0.1 0.4 0.5 0.2 0.2 0.1 0 0.7 0.2 0.5 0.1 0.2 0.2 0.1 0.6 0.2 0.1 0 0.1 0.3 0.1 0.1 1.3 0.6 0.2 0.1 0 0.1 0.5 0.1 0.5 0.3 0.1 0.1 0.5 0.7 0.1 0.2 0.9 0.3 0.1 0.3 0.4 0.3 0.2 5.9 0.1 2.5 2 0.3 0.1 0.1 1.4 0.1 0.2 0.2 0.2 0.1 0.3 0.7 0.2 0.1 0.2 0.1 0.8 0.1 0.1 0.2 0.1 1.7 0.1 0.5 0.1 0.1 0.1 0.1 0.1 0.1 0.7 0.2 0.1 0.1 0.1 0.2 0.1 0.1 1.6 3.6 0.1 0.2 0.1 0.2 0.1 0.1 0.2 1.1 0.5 0.1 0.4 0.4 0.4 0.2 0.1 0.3 1.7 0.2 4.1 0.4 0.2 0.1 1.1 0.4 0.1 0.1 0.2 0.4 1.5 0.1 0.5 0.2 0.1 0.2 0.8 0.4 0.6 0.1 0.3 0.4 0.3 0.6 0.9 0.1 1.5 0.4 0.3 0.3 0.1 8 0.4 3.9 1.4 0.2 0.1 0.1 0.6 0.7 0.2 0.3 0.2 2.2 0.2 0.1 0.1 0.2 0.1 0.1 1.1 0.5 1 2.8 0.1 0.3 0.2 0.3 0.4 0 3.7 0.3 0.1 1.3 0.3 0.1 0.1 0.1 0.1 0 0.2 0.1 0.2 0.3 0.6 0.2 0.2 0.1 0 0.3 0.1 0.3 0.3 0.1 0.4 0.9 0.1 0.2 0.1 0.2 0.1 0.1 0.2 0.1 1.5 0.2 0.1 0.9 0 0.3 0.2 0.1 0.5 0.2 0.1 0.1 0.2 0.1 0.2 2.5 0.1 0.2 0.3 0.1 0.1 1.3 0.2 0.1 0.1 0.2 0 0.3 0.2 0.1 0.2 0.5 0.1 0.1 0.1 0.3 0.1 0.2 0.1 0.1 0.2 0 0.3 1 0.6 0.1 0 0.2 0.6 0.3 0 0.2 1.6 0.4 0.1 0.1 0.1 0.4 0.1 0.3 0 0.3 0.1 0.1 0.3 1.3 2.9 0.5 0 2.2 0.3 0.1 0.5 0.1 0 0.7 0.3 0.6 0.2 0.1 0.2 0.4 0.1 0.1 0.1 0.5 0.2 0.4 0.1 0.1 0.2 0 0.5 0.1 0.2 0.1 0.2 0.1 0.4 0 0.1 0 0.1 0.3 0.2 0.4 0.1 0.5 0.1 0.3 0 0.1 0.1 0.1 0.1 0.1 0.3 0.1 0.8 0.4 0.2 0.1 0.1 0.1 0.2 0.1 0.9 0.2 0.2 0.2 0.1 0.2 0.1 0.8 1.7 0.3 0.1 0.2 0 0.1 0.7 0.2 0.3 0.1 0.1 0.2 0.1 0.6 0.1 0.2 0.7 0.1 0.1 2.4 0.2 0.2 0.9 0.4 0.1 0.1 0.1 0.2 1.9 0.1 0.2 0.1 2.5 0.1 0.2 0.3 0.1 0 0.1 0.1 0.1 0.1 0.2 0.1 0.4 0.3 0.3 0.1 0.1 0 0.1 1.2 0.2 0.5 0.2 0 0.1 0.1 0.1 0.1 0.3 0.6 0.2 0.1 0.5 0.5 0.2 0.7 0.7 0 0.1 0.2 0.2 0.1 0.1 0.2 0.2 0.2 0.1 0.2 0.4 0.1 1.1 0.1 0.2 0.1 0.2 0.3 0.1 0.2 0.1 0 0.5 0.6 0.2 0.2 0.1 1.3 0.1 0.1 0.3 0.4 0.2 2.3 0.2 0.3 0.2 0.5 1 0.1 0.1 0.1 0 0 0.2 0.1 0.4 0.2
0.1 0.2 0.1 0.4 0.1 0.1 0.2 1.4 0.1 0.1 100 0.6 0.8 73.2 0.3 0.6 0.2 0.4 0.5 0.2 0.1 0.7 0.1 0.1 0.1 0.2 0.1 0.4 0.3 0.3 0.3 0.2 0.3 0.4 0.1 0.2 0.1 0.4 0.2 0.2 0.2 0.4 0.1 0.1 0.1 0.2 1 0.3 0.2 9.1 0.4 0.1 0.3 0.1 1.5 0.7 0.2 0.5 0.1 0.5 2.3 0.2 0.1 0.1 0.2 0.3 0.6 0.2 0.2 0.1 0.1 0.2 0.1 0 0.3 0.1 0.7 0.7 0.3 0.2 0.4 0.1 0.1 0.2 0.1 0.4 0.4 0.1 0.1 0.1 0.5 0.2 0.1 0.2 0.1 0.1 0.5 0 0.1 2.6 0.8 0.6 1.6 0.2 0.1 0.2 0.1 0.3 0.7 0.1 0.8 0.1 1 0.2 3.8 0.2 0.2 0.6 0.5 0.1 0.5 0.2 2.1 0.2 0.2 0.2 1.2 0.2 1.4 1.7 0.1 0.1 0.4 0.3 0.1 1 0.1 44.6 0.7 0.2 0.1 0.9 0.3 0.2 0.2 0.1 0.1 0.2 0.1 0.4 0.2 0.2 0.9 0.2 0.4 0.5 0.1 0.1 0.2 0.5 0.7 0.2 1.4 0.2 1.4 0.2 0.5 0.6 0.7 0.2 0.3 0.2 0.2 0.3 0.2 0.3 0.3 0.2 0.3 0.2 0.1 0.1 0.1 0.1 0.1 0.6 0.3 0.2 0.1 0.1 0.9 0.1 0.2 0 0.1 0.1 0.4 0.1 0.1 0.1 0.4 0.2 0.2 0.1 0.2 0.4 0.2 0.2 0.1 0.1 0.4 0.2 0.2 1.6 1 0.1 1.3 0.2 0.7 0.2 0.1 0.1 0.3 0.1 0.1 0.2 0.5 0.2 0.7 0.2 0.3 0.6 0.1 0.1 0.1 0.4 0.2 1 0.3 0.1 0.1 0.1 0.8 0.1 0.1 0.1 0.1 0.6 0.9 0.2 0.2 0.3 0.1 0.2 1.1 1.1 0.1 1.1 0.1 0.1 0.7 0.3 0.8 0.2 0.7 0.5 0.2 0.1 0.2 0.3 0.2 0.2 0.2 0.5 0.7 0.1 0.3 0.4 3.3 1.4 2.9 0 0.3 0.4 0.5 0.1 0.7 0.2 0.2 0.1 0.1 0.1 0.3 0.1 0.3 0.1 0.1 5.7 1.4 0.2 0.1 0.1 0.1 0.1 0.1 0.3 0.1 0.5 0.2 0.4 0.7 0.1 0.3 0.2 0.2 0.6 0.8 0.1 0.1 0.2 0.2 10.5 0.2 0.5 0.2 0.1 0.1 0.2 0.2 0.2 0.2 1 0.2 1.2 0 0.1 0.1 0.1 0.6 0.1 0.1 0.1 0.2 0.2 0.1 0.7 0.2 2.4 0.9 0.4 0.2 0.5 2.9 0.3 0.2 0.5 0.1 0.4 0.1 0.2 0 0.2 0.1 0.2 0.2 0.1 0.1 3.3 0.5 0.1 0.3 0.5 0.1 0.1 0.1 0.3 0.3 0.1 0.3 1.5 0.1 1 0.1 0.1 0.3 0.2 0.3 5.5 0.1 12.4 0.2 0.1 0.7 0.1 0.6 0.2 0.9 0.8 0.5 0.3 0.5 0.1 0.7 0.1 0.2 0.2 0.6 0.2 0.3 0.1 0.4 0.4 0.2 0.1 0.2 0.1 0.3 0.2 0.6 0.1 0.2 0.1 0.2 0.1 0.1 0.2 0.3 0.8 0.2 0.1 3.9 0.2 0.1 0.1 0.1 1 0.4 0.2 0.1 0.1 0.3 0.1 0.4 0.2 0.4 1 0.2 0.4 0.2 0.5 0.1 0.1 0.3 0.5 0.1 0.1 0.2 1.6 0.1 0.2 0.2 0.2 0.2 0.9 3.7 0.6 1.4 0.2 0.1 0.5 0.1 0.2 0.2 0.1 0.1 0.1 0.3 0.2 0.1 0.8 0.1 0.3 0.1 0.7 0.4 0.1 0.1 0.3 0.1 0.3 0.4 9.7 0.2 0.1 0.8 0.1 0.2 0.2 0.4 1 0.1 0.1 0.2 0.1 1.1 0.5 0.2 0.2 0.1 0.8 0.1 0.1 0.1 0.1 0.3 0.4 0.3 0 0.2 0.6 0.2 0.4 0.1 0.1 1.1 0.7 0.1 0.1 0.3 0.3 0 0.5 0.1 0.2 0.2 0.1 0.5 0.1 0.3 0.1 0.5 0.2 0.6 0.3 0.1 0.2 0.3 0.1 0.3 0.1 0.1 0.1 0.1 0.8 1 0.2 0.1 0.2 0.4 0.1 0.2 0.1 0.2 5.1 0.2 0.3 0.3 0.5 0.2 0.2 0.1 0.8 0.1 0.7 0.3 0.2 0.1 0.2 0.1 0.2 0 0 0.1 0.2 0.1 0.1 0.1 0.1 0.1 0.1 0.1 0.1 0.3 0.1 0.2 0.2 0.2 0.2 0.2 0.2 0.1 0.3 0.4 0.1 0.2 0.2 0.7 0.1 0.5 0.4 0.2 0.4 0.4 0.2 0.1 0.5 0.3 0.2 0.3 0.2 0.1 0 0.3 0.1 2.3 0.1 0.1 0.1 0.2 0.2 0.1 0.1 0.2 0.4 2.1 0.2 0.3 0.4 0.5 0.1 0.4 0.5 0.2 0.1 0.1 0.2 0.2 0.1 0.1 0.1 0.1 0.4 0.2 0.1 0.1 0.2 0.1 0.6 0.1 0.5 0.5 0.1 0.2 0.5 0.4 0.1 1 0.2 0.1 0.1 0.2 0.2 0.1 0.2 3.1 0.2 0.1 0.2 0.1 0.1 0.1 0.6 0.1 4.2 0.2 0.1 2.1 0.9 0.3 0.3 0.1 0.2 0.3 1.7 0.2 0.5 0 0.1 0.2 0.1 1.3 0.5 0.8 0.2 0.1 0.3 0.4 0.3 0.1 0.2 0.3 0.1 0.2 0.2 0.4 38.3 3.4 2.1 0.2 0.2 0.2 0.2 0.1 0.7 0.9 0.1 0.2 0.4 0.2 0.6 1.2 0.4 0.1 0.1 0.1 0.1 0.6 0.1 0.1 0.3 0.1 0.2 0.2 0.6 1 2.8 0 0.1 0.9 0.1 0.3 1 0.1 0.6 0.3 0.1 0.7 0.2 0.1 0.1 0.2 0.2 0.1 0.1 0.1 0.1 0.1 0.2 0.1 0.1 0.1 0.1 0.2 0.2 1.9 0.2 0.1 0.1 0.1 0.1 0.1 0.3 0.1 0.1 0.1 0.1 0.1 0.2 0.3 0.2 0.5 1.1 0.5 0.1 1 0.3 0.2 0.1 0.3 0.4 0.1 0.1 0.1 0.3 0.3 0.2 0.1 0.2 0.1 0.2 0.1 0.1 0.2 0.2 0.7 0.8 0.9 0.3 0.5 0.1 0.1 0.3 0.1 0.4 0.1 0.2 0.2 0.6 0.1 0.1 0.2 0.1 0.2 0.1 0.2 0.2 0.2 0.5 1 0.5 0.6 0.4 0.2 0.2 0.1 0.2 0.3 0.2 0.1 0.1 0.1 0.2 0.2 0 0.1 0.2 0.3 1.2 0.4 0.3 0.3 0.1 0.1 0.1 0.2 0.1 0.2 0.1 0.1 0.3 0.2 0.7 0.4 0.1 0.1 0.1 0.1 0.4 0.5 0.1 0.1 0.1 0.1 0.2 1.1 0.1 0.1 0.1 0.2 0.2 0.1 0.1 0.2 0.1 0.1 0.1 0.1 0.3 0.1 0.1 0.1 0.1 0.1 0.7 0.1 0.1 0.1 0.1 0.3 0.9 0.1 0.1 0.2 0.1 0.1 0.6 0.1 0.2 0.3 0.4 2.6 0.1 0.2 0.1 0.3 0.5 0.6 0.5 0.2 0.1 0.2 0.3 0.1 0.1 0.2 0.1 0.4 0.2 0.4 0.1 0.2 0.2 0.3 0.3 0.1 0.2 0.1 0.1 0.1 0.1 0 0.3 2.3 0.3 0.1 0.5 0.2 0.7 0.5 0.7 0.1 0.3 0.7 0.1 5.9 1.7 0.2 0.1 0.4 0.1 0.1 0.5 0.6 0.5 0.2 0.3 0.7 0.5 0.1 0.2 0.3 0.5 0.1 0.2 0.1 0.2 0.1 0.1 0.4 0.3 0.2 0.2 0.1 0.2 0.1 0.5 0.1 0.5 0.4 0.3 0.2 0 0.2 0.7 0.3 0 1 0.2 0.2 0.3 0.2 0.1 0.1 0.4 0.2 0.7 0.1 0.5 0.4 0.1 0.3 0.1 0.3 0.2 0.8 0.2 0.7 1.7 0.2 0.2 0.1 0.1 0.2 0.9 0.6 0.1 0.5 0.8 0.3 0.1 1.1 0.1 0.2 0.4 1.2 0.4 0.2 0.9 0.2 0.7 0.3 0.2 0.4 0.4 0.2 7.1 0.1 0.5 0.1 0.3 0.7 0.1 0.2 0.1 0.3 0.1 0.3 0.2 0.3 0.2 0.7 0.1 0.6 0.1 0.3 2.3 0.3 0.3 0.2 0.2 0.2 0.7 0.1 0.1 0.2 0.1 0.1 0.2 0.1 0.2 1.3 0.3 1 0.8 0.2 0.5 0.5 0.1 0.4 0.1 0.3 0.1 0.1 0.3 1.6 0.1 0.1 0.3 0.2 0.3 2 1.7 1.4 0.5 0.9 0.1 0.2 0.2 0.1 0.1 0.1 1.1 0.1 1.1 1.1 0.1 0.1 1.2 0.1 0.3 0.2 0.3 0.2 0 0.2 0.1 1.1 0.3 0.2 0.4 0.3 0.2 0.1 0.1 0.3 0.1 0.2 0.2 0.5 0.1 1.2 0.2 0.1 0.1 0.1 1.1 0.5 0.2 0.4 0.2 0.2 0.1 0.1 0.4 0.9 0.4 0.1 1.9 0.2 0.3 0.1 0.1 0.2 0.2 0.5 0.2 0.4 0.2 0.8 0.1 0.3 0.1 0.9 6.2 0.3 0.2 2.6 0.7 0.2 0.1 0.1 0 0.1 0.2 0.5 1.3 0.3 0.4 0 0.1 0.2 0.4 0.3 0.3 0.4 0 0.3 0.6 0.1 0.3 0.2 0.2 0.2 0.3 0.3 0.3 0.3 0.4 0.2 0.1 0.2 0.1 0.1 0.3 0.2 0.4 13.4 0.1 0.5 0.2 2.2 0.3 0.5 0.1 0.3 7.5 0.2 0.2 0.2 0.1 0.5 0.2 0.7 0.1 0.1 0.4 0.3 0.2 0.1 0.1 0.2 0.1 0.4 1 0.3 0.4 0.2 0.2 0.4 0.8 0.4 0.1 0.1 0.2 0.1 0.3 0.7 0.1 0.1 0.2 0.2 0.2 0.8 0.8 0.1 0.2 0.3 0.2 0.3 0.2 0.3 0.7 0.2 0.3 0.3 0.2 0.7 0.1 0.3 1 0.3 0.1 0.1 0.3 0.7 0.1 0.1 1.4 0.1 0.6 1.2 0.5 0.2 0.2 0.2 0.1 0.4 0.4 0.5 0.1 0.5 0.2 5.1 2.3 0.1 0.1 0.7 0.3 0.1 0.9 0.2 0.1 0.1 0.5 0.5 0.1 0.4 0.1 0.4 0.1 0.3 0.4 0.3 1.1 0.3 0 0.2 0 0.3 0.2 0.1 0.2 0.1 0.1 0.2 0.4 0.4 0.1 0.1 0.2 0.1 0.1 0.1 0.1 0.1 0.2 0.8 0.2 0.1 0.3 0.2 0.1 0.2 0.1 0.1 0.1 0.2 2.3 0.1 0.1 0.7 0.2 0.1 0.3 0.4 0.1 0.3 0.3 0.1 0.3 2.5 0.2 0.3 0.3 0.2 0.1 0.1 0.1 2.4 0.1 0.3 0.7 0.6 0.1 0.3 0.1 0.2 0.2 0.1 0.3 0.4 0.1 0.1 0.4 0.1 0.1 0.3 0.5 8.1 0.9 0.3 2 0.1 0.5 0.2 0.7 4.4 0.3 0.6 3.5 0.1 0.3 0.1 0.1 0.2 0.2 0.2 0.1 0.1 1.6 0.6 0.3 0.3 0.3 2 1.3 0.2 0.3 0.2 0.2 0.2 0.1 1.3 0.1 0.6 0.4 0.2 0.2 0.1 0.5 0.3 0.3 0.6 2.3 0.1 0.1 0.8 0.7 0.5 0.5 0.4 0.3 0.3 12.9 0.2 0.4 0.1 0.3 0.2 1.5 0.3 0.9 0.9 0.5 0.3 0.1 0.2 0.3 0.7 0.6 0.1 0.2 0.2 1.5 1.1 0.5 0.4 0.1 0 0.3 0.1 1.2 0 0.1 0.1 0.4 0.4 0.3 0.6 0.5 0.1 0.1 1.6 0.2 0.1 0.5 0.1 0.1 0.1 1.3 0.4 0.2 0.6 0.3 0.1 0.2 0.1 0.3 0.1 0.1 0.3 0.4 0.1 0.3 2.2 0 0.3 1.1 0.1 0.1 0.1 0.2 0.1 0.1 0.3 0.1 0.9 1.1 0.1 0.1 0.1 0.1 0.1 0.1 0.1 0.2 0.1 0.8 0.1 0.1 0.2 0.1 0.1 0.2 0.1 0.4 0 0.1 0.1 0.1 0.3 0.2 18.3 1.1 0.1 0.1 0.5 0.1 0.1 0.2 0.2 0 0.1 0.6 0.2 0.2 0.2 0.2 0.1 0.1 0.1 0.1 0.1 0.2 0.1 0.1 0.2 0.2 1.5 0.1 0.9 0.1 0.3 0 0.2 0.1 0.1 0 0.1 0 0.2 0.2 0 1.6 0.3 0.4 0.1 0.2 0.3 0 0.1 0.1 0.1 0.3 0.4 0.3 0.1 0.7 0.1 0.3 0.6 0.5 0.4 0.1 0.1 0.7 0.2 0.3 0.2 0.3 0.2 0.3 1.6 0.2 0.8 0.1 0.4 2.2 0.1 0.7 0.2 0.1 0.1 0.2 0.2 0.7 0.2 0.2 0.3 0.1 0.2 0.2 0.1 0.1 0.1 0.4 0.2 0.3 0.3 0.1 0.4 0 0.3 0.1 0.1 0.1 0.1 0.5 0.4 0.2 0 0.1 0.2 0.1 0.3 0.2 0 0.5 0.3 0.2 0.2 0.3 0.2 0.1 0.2 0.6 0.2 0.1 0.1 0.3 0.2 0.2 0 0.5 0.1 0.5 0.3 0.3 0.2 0.2 0.8 0.4 0.4 2.5 3.1 0.1 0.1 0.8 0.2 5.5 0.1 0.1 0.1 0.7 0.6 0.2 0.3 0.1 3.3 2.8 0.1 0.5 0.2 1.4 0.3 0 0.2 0.1 0.2 0.1 0 0.1 0.1 0.7 0.5 0.1 0.2 0.2 0.1 0.8 0.2 0.1 1.7 0.4 0.1 0.2 0.5 0.1 0.1 1 0.2 0.1 0.4 0.1 0.1 0.1 0.1 0.1 0.2 0.1 0.6 0.8 0.2 0.4 0.7 0.1 0.2 0.3 0.2 0.1 0.2 0.2 0.2 0.1 0.1 0.1 0.1 0 1.4 0.1 0.2 1 0.1 0.4 0.4 0.2 0.1 0.1 0.1 0.6 21.7 0.2 0.2 0.1 1.8 0.2 0.2 0.4 0.2 0.1 0.2 0.1 0.4 0.3 0.1 1.2 0.3 0 0.5 0.1 0.1 0.1 0.1 0.3 0.1 0.1 0.1 1 0.5 0.2 0.7 0.2 3 2.9 0.1 0.2 0.3 0.1 0.2 0.5 0.1 0.2 0.2 0.1 0.1 0.9 0.2 0.1 0.1 0.7 0.2 0.1 0.2 0.1 0.1 0.3 0.1 0.3 0.1 0.2 0.2 0 0.1 0.1 0.2 0.2 0.4 1.3 0.2 0.3 0.1 0.4 0.4 0.1 0.1 0.1 0.1 4.8 1 0.2 0.1 0.3 0.1 0.4 0.1 0.3 0.2 0.1 0.1 0.1 0.1 3 0.1 0.3 0.1 0.1 0.1 0.1 0.1 0.3 0.2 0.1 0.7 0.1 1.1 0.3 0.2 0.8 0.2 0.1 0.2 0.1 1.6 0.1 0.1 0.5 0.1 0.7 1.4 0 0.1 0.3 0.5 0.6 0.9 0.3 0.6 0.1 0.2 0.2 0.2 0.2 0.1 1 0.1 0.3 0.1 0.2 0.3 1.4 0.4 0.1 1 0.1 0.1 0.7 0.4 0.1 0.5 0.1 0 0.1 0.2 0.2 0.4 0.4 0.1 0.8 2.2 0.1 0.4 1.3 0.1 0.3 0.1 0.9 0.7 0.2 0.3 0.5 0.9 0.1 0.3 0.3 0.3 2.1 0.2 0.3 0.1 0.2 0.1 0.1 0.1 0.3 0.4 3.2 0.3 0.2 0.3 0.1 0.2 0.3 0.3 0.3 0.2 0.1 0.1 0.1 0.4 1.9 0.7 0.2 0.4 0.2 0.1 0.2 0.3 0.4 0.2 0.1 0 0.1 0.4 0.2 0.2 0.4 0.4 0.6 0.2 0.1 0.2 0.1 0.1 0.3 0.2 0.4 0.1 0.2 0.1 0.2 0.3 0.2 0.3 0.1 0.1 0.3 0.1 0.6 5.4 2.2 0.2 0.2 0.1 0.2 0.1 0.1 0.4 0.1 0.1 0.6 0.1 0.1 0.1 0.1 0.2 0.3 0.7 0.5 0.2 0.1 1.6 0.4 0.2 0.1 0.1 0.1 0.4 0.1 0.1 0.8 0.2 0.5 0.4 0.5 0.1 0.2 0.6 0.6 0.1 0.5 0.4 0.1 0.3 0.2 0.1 0.4 0.7 0.5 0.6 0.4 0.7 0.1 0.1 1.5 0.3 0.6 1.9 0.2 0.6 0.1 0.7 0.1 0.6 0.1 1.6 0.1 0.1 0.1 0.3 0.3 0.1 0.2 0.1 0.4 0.1 0.3 0.1 0.6 0.3 0.1 0.2 0.1 0.7 0.2 0.1 0.1 0.2 0.8 0.1 0.3 16.2 0.3 11.2 0.1 0 0.6 0.5 0.2 0.8 2.9 0.1 0.1 0.4 41.8 0.2 8.6 0.2 0.5 0.6 32.4 0.3 0.1 0.4 0.2 0.1 0 0.2 0.2 0 0.1 0.7 5.2 0.8 19.6 0.3 9.2 0.3 0.1 0.1 0.1 0.3 0.4 0.2 0.1 0.1 0.1 0.1 0.2 0.2 0.3 0.1 0.8 0.1 0.3 0.2 0.4 0.8 1.1 1.1 0.1 0.1 0.1 0.3 0.5 0.5 0.3 0.3 0.3 1.9 1.6 0.2 0.2 0.3 0.1 0.3 0.2 0.8 0.2 0.4 0.4 0.2 0.4 0.1 0.1 0.2 0.3 0.2 0.1 0.4 0.2 0.3 1.3 0.4 0.3 0.2 0.4 0.2 0.5 0.5 0.1 0.1 0.1 0.2 0.1 0.3 0.4 0.1 0.1 0.4 0.3 0.1 0.2 0.1 0.3 0.2 0.6 0.2 0.1 0.1 0.1 1.7 0.3 0.4 0.2 0.1 0.1 0.1 0.2 0.2 0.3 0.2 0.1 0.1 0.2 5.1 0.3 0.2 0.4 0.1 0.3 0.2 0.1 0.9 0.8 0.2 0.1 0.3 0.4 0.1 0.1 0.1 3 0.2 0.6 0.1 0.2 2 1.2 0.3 1.1 0.5 0.2 0.1 0.3 0.1 0.2 0.1 0.2 0.1 2.9 0.1 0.2 0.4 0.2 0.1 0.2 0.1 0.3 0.1 0.2 0.2 0.1 0.2 0.4 0.8 0.8 0.4 0.3 0.4 0.2 0.3 1.7 0.1 0.8 0.1 0.1 0.2 0.4 0.3 0.2 0.2 1.1 0.2 7.8 0.2 0.2 0.3 0.3 0.1 0.7 0.8 0.4 0.1 0.2 0.2 0.2 1.5 0.2 0.2 0.2 0.2 0.4 0.6 0.7 0.1 0.3 0.4 0.1 0.2 0.3 0.1 0.2 0.2 0.7 0.5 1 0 0.1 0.2 13.1 0.1 0.7 0.1 0.1 0.1 0.2 0.2 0.5 0.3 0.3 1 0.1 0.1 0.2 0.3 0.3 0.1 0.1 0.1 0.1 0.8 0.1 0.4 0.4 0.1 0.1 0.1 0.3 1.4 0.2 0.1 0.2 0.2 0.1 0 0.1 0.1 0.2 0.7 0.1 0.2 0.2 0 0.1 0.3 0.2 1.1 0.1 0.6 0.4 0.1 1.9 0.1 0.3 0.3 0.4 4.9 0.3 0.2 0.4 0.2 0.1 0.6 0.8 2.2 0.1 0 0.1 0.4 0.1 0.4 0.4 1.1 0.1 0.2 0.1 0.1 0.1 1.3 0.4 0.1 0.1 0.1 0.1 0.1 0.4 0.8 0.2 0.5 0.4 0.5 0.4 0.3 0.1 0.1 0.1 0.6 0.1 3.4 0.1 1.2 0.1 0.3 0.4 0.3 5.3 0.8 0.1 0.5 0.2 0.3 0.4 0.1 2.2 0.1 0.2 0.1 2.6 0.2 0.1 1.4 0.4 0 0.1 0.4 0.3 0.2 0.5 0.2 0.1 0.1 0.1 0.2 0.1 0.3 0.2 0.2 0.1 0.1 0.2 0.1 0.2 0.1 0.2 0.3 0.3 0.5 0.2 0.4 0.1 0.2 0.2 0.2 0.2 0.1 0.1 0.1 0.2 0.1 0.1 0.1 0.3 0.5 0.1 0.1 0.4 0.1 0.1 0 0.2 0.1 0.1 0.4 0.1 0.2 0.2 1.9 0.1 0.3 0.2 1.4 0.2 0.2 0.1 0.1 1.2 0.2 0.1 0.2 0.1 0.4 0.6 0.5 0.1 0.5 0.4 0.1 0.1 0.3 0.3 0.2 0.1 0.4 0.3 0.5 0.1 0.3 0.2 0.2 0.6 3.7 0.9 0.8 0.1 0.1 0.1 0.3 0.3 0 0.1 0.1 1.1 0.5 0.4 0.3 0.2 0.1 0.1 0.2 0.1 0.6 0.4 0.1 0.2 0.2 0.4 0.1 1.1 0.4 1.4 0.3 0.1 0.2 0.1 0.1 0.2 0.1 2.9 0.1 0.3 0.3 0.1 0.3 0.1 0.1 7.2 0.1 0.2 1.9 0.4 0.7 0.2 0.5 1.4 1 0.3 0.1 0.3 1.5 0.2 0.6 0.8 0.1 2 1.1 0.5 0.1 0.1 0.3 0.7 0.3 2.6 0.1 0.5 0.7 0.8 0.7 0.5 1.7 0.2 0.5 0.3 0.1 0.1 0.1 0.1 0.4 0.5 0.5 0.2 0.2 0.1 0.1 0.1 0.4 0.2 0.1 0.1 0.1 0.2 0.2 0.1 0.1 0.6 0.1 0.2 0.1 0.3 0.2 0.2 0.3 0.1 1.5 0.1 0.5 0.3 0.1 1.5 0.4 0 3.3 0.2 0.1 0.3 0.2 0.1 0.7 0.3 0.1 0.1 0.2 0.1 0.7 0.1 0.1 0.2 0.1 0.2 0.1 0.2 0.1 0.1 0.2 0.4 0.1 0.2 0.2 0 0.4 0.6 0.2 0.3 0.1 0.3 0.2 0.1 0.2 0.1 0.3 0.5 0.9 0.1 0.9 0.3 0.1 0.1 0.1 0.4 0.1 0.2 0.3 0.3 0.3 0.3 0.2 0.2 0.3 0.2 0.1 0.1 0.3 0.4 0.2 0.2 0.3 0.4 0.1 0.1 0.1 0.2 0.2 0.2 0.1 0.1 0.4 0.1 2.1 0.1 0.9 0.7 0.2 0.2 0.2 0.1 0.2 0.9 0.1 0.3 0.2 0.2 0.2 0.4 0.2 0.4 0.4 0.5 0.1 0.1 0.2 0.4 0.2 0.1 0.2 0.1 0.1 0.1 1 0.3 0.2 0.3 0.1 0.2 0.1 0.2 0.3 0.3 0.1 0.3 0.2 0.2 0.2 0.2 0.1 0.1 0.1 3.4 0.1 0.1 0.4 0.1 0.1 0.2 0.1 0 0.1 0.4 0.1 0.2 0.1 0.5 0.1 0.1 0.5 0.4 0.2 0.1 0.1 0.1 0 0.3 0.2 0.1 0.3 0.1 0.1 0.1 0.4 0.1 0.3 0.1 0.1 0.2 0.2 0.7 0.2 0.1 0 0.9 0.5 0.1 0.5 0.3 0.2 0.1 0.3 0.3 0.3 0.4 0.1 0.1 0.2 2 0.1 0.2 0.1 0.2 0.2 0.5 0.1 0.5 0.1 0.8 0 0.2 0.2 0.1 0.4 2 0.1 0.1 0.5 1.3 0.2 0.8 0.2 0.1 0.2 1.1 0.1 0.8 0.1 0.2 0.2 0.9 0.6 0.1 0.6 0.1 3.3 0.5 0.2 1.8 0.6 1.9 0.3 0.1 0.2 6.9 0.1 0.1 0.3 0.1 0.2 0.6 0.1 0.7 0.3 0.9 0.1 0.1 0.1 0.1 0.2 0.2 0.8 0.1 0.7 0.2 0.5 0.3 0.4 0.1 0.2 1.4 0 0.1 0.1 0.2 0.2 0.1 0.4 0.2 0.1 0.2 0.5 0.2 0.6 0.9 0 0.1 0.2 1.3 0.1 0.1 1.2 0.5 0.1 0.3 0.1 0.9 0.1 0.1 0.3 0.3 0.4 0.1 0 0.1 0.1 0.1 0.7 0.1 0.1 0.2 0.1 0.1 0.3 0.8 0.2 0.3 0.1 0.1 0.1 0.1 0.2 0.1 0.2 0.2 0.2 0.3 0.6 0.1 0.1 0.1 0.1 0.2 0.1 0.2 0.3 0.4 0.1 0.8 0.2 0.1 0 0.1 0.1 0.1 0 0.1 0.6 0.3 0.4 0.1 0.2 1.1 0.6 0.4 0.1 0.1 0.1 0.2 0.2 0.5 0.4 0.2 0.3 0.1 0.1 0.2 0.1 0.8 0.2 0.5 0.4 0.2 0.1 2.3 0.3 0.1 0.1 0.1 0.2 3 0.4 0.4 0.7 0.6 0.2 0.1 0.4 0.6 0.2 0.2 0.2 0.3 1 0.2 0 0.1 0.1 0.1 0.1 0.2 0.1 0 0.1 0.1 0.1 0.7 0.1 0.2 0.1 0.3 0 0.2 0.8 0.1 0.1 0.2 0.1 0.1 0.4 0.2 0.2 0.4 0.1 2.8 0.1 0.1 0.1 0.7 0.2 0.5 0.1 0.1 0.3 0.2 0.2 0.1 0.4 0.2 0.1 0.7 0.4 0.2 0.1 0.5 0.3 0.3 0.1 0.4 0.2 0.5 0.9 0.2 0.5 0.3 0.2 0.1 0.1 0.2 0.6 0.9 0.1 1.7 0.5 0.3 0.6 0.1 0.4 0.1 1.7 0.4 0.2 0.1 0.1 0.1 0.2 0.1 0.3 0.2 0.2 0.1 0.3 0.1 0.9 0.1 0.2 0.9 2.1 0.6 0.1 0.1 0.1 1 0.2 0.9 1.1 2.8 0.1 0.4 0.2 0.3 0.2 0.2 0.1 0.2 0.4 0.2 0.3 1.1 0.1 0.1 0.4 0.1 0.2 0.4 0.2 7.5 0.1 0.1 0.2 0.6 0.1 2.8 0.2 0.3 0.1 0.1 0.3 0.7 0.4 0.5 1.5 0.1 0.8 0.2 0.4 0.1 0.1 0.1 0.8 1.5 0.1 0.1 0.3 0.1 0.1 0.3 0.1 1.8 0.1 0.1 0.1 3.8 0.1 0.3 0.6 0.1 0 0.2 0.3 1.4 0.2 0.8 0.1 0.2 0.8 0.4 0.5 0.5 0.5 0.3 0.5 0.1 0.4 0.2 0.7 0.1 0.5 0.1 0.2 0.7 0.4 0.1 0.3 0.1 0.1 3.1 0.2 0.8 0.1 0.1 0.1 3.6 1.7 0.1 0.1 0.8 0.1 0.1 0.3 0.4 0.8 0.1 0.3 0.1 0.1 0.1 0 0.3 0.8 0.1 0.3 0.1 0.1 0.3 0.3 0.3 0.2 0.3 0.2 0.1 0.5 0.3 0.1 0.2 0.5 0.3 0.1 0.1 0.1 0.5 0.4 0.2 0.2 0.2 0.3 0.2 0.3 0.2 0.1 0.1 0.4 1.2 0.3 0.3 0.1 0.1 0.2 0.1 0.3 0.8 0.1 0.3 0.3 0.2 0.1 0.2 0.3 0.2 0.2 0.3 0.3 0.1 0.2 1.3 0.1 0.1 0.3 0.3 0.3 0.1 0.1 0.3 0.2 0 0 0.1 0.1 0.3 3 0.2 0.4 0.7 0.1 0.2 0.8 0.4 0.2 0.1 0.2 0.2 1.3 0.2 0.2 0.2 0.3 0.2 0.6 0.4 0.2 0.1 0.2 0.5 0.1 0.4 0.1 0.6 0.8 0.3 0.1 0.3 0.4 0.3 0.4 0.2 0.2 0.3 0.2 0.2 0.3 0.2 0.4 0.8 0.1 0.1 0.4 0.3 0.1 0.2 0.2 0.1 7.1 0.2 0.1 0.4 0.1 0.1 0.3 0.3 0.6 0.5 0.5 0.2 0.3 0.4 0.7 0.5 0.2 4.3 0.1 0.2 0.1 0.1 0.1 0.1 0.3 0.1 0.1 0.1 0.2 0.2 0.1 0.3 0.4 0.2 0.1 0.3 0.2 0.4 0.1 0.2 0.2 0.1 0.5 0.8 0.1 0.2 0.1 0.1 0.1 0.1 0.1 0.4 0.2 0.2 0.1 0.2 0.4 0.6 0.5 1.1 0.1 0.1 0.1 1 1.2 2.9 0.3 0.3 0.5 0.1 0.2 0.3 0.1 0.2 1 0.4 0.5 0.2 0.2 0.1 0.3 0.4 0.3 1.1 0.2 1.7 0.2 0.2 0.2 0.1 0.6 0.1 0.2 0.2 0.1 0.4 2.9 0.1 0.4 0.4 0.1 0.3 0.4 1.5 0.2 0 0.1 0.1 0.1 0.1 0.1 0.3 0.1 0.4 0.4 1.5 0.2 0.1 0.1 0.1 0.1 0.4 0.1 0.1 0.1 0.5 0.6 0.2 0.3 0.2 0.1 0.3 0.2 0.1 0.1 0.2 0.7 2.5 0.2 0.4 0.6 0.2 0.2 0.2 1.6 0.1 3 0.5 1.6 1.4 0.2 0.5 1.3 0.1 0.3 0.2 0.8 0.8 0.9 0.1 0.2 0.9 0.3 0 0.7 0.1 0.2 1.7 0.2 0.3 0.1 0.2 0.1 0.1 0.1 0.3 0.1 0.6 0.1 0.1 0.2 0.1 0.1 0.1 0.7 0.2 0.5 0.2 0.1 0.6 0.2 2.1 0.4 0.3 1 0.8 0.4 0.4 0.1 1 0.1 0.1 0.2 0.2 0.1 3.4 0.7 0.2 0.1 0.3 0.2 0.3 0.2 0.1 0.1 0.1 0.1 0.2 0.2 0.4 0.1 0.3 0.2 0.5 0.1 0.2 0.1 0.8 0.1 0.1 0.2 0.1 0.1 0.1 0 0.2 1.2 0.4 0.4 0.1 0.3 0.3 0.1 0.3 0.2 0.1 0.1 0.1 0.4 0.1 0.1 0.1 0.4 0.1 1 0.6 0 0.3 0.1 0 0.1 0.1 0.2 0.3 0.1 0.2 0.6 0.1 0.5 0.5 0.2 0.1 0.6 0.3 0 0.1 0.2 0.5 0.3 0.4 0.2 0.4 0.1 0.2 0.1 0.6 0.3 0 0.2 0.2 0.1 0.2 0 0.2 0.4 0.3 0.1 0.8 0.1 0 0.2 0.4 0.1 0.1 0.2 0.9 0.2 0.3 0.5 0.1 0.2 0.5 0.3 0.8 0.3 0.5 0.4 0.2 0.1 0.2 0.2 0.1 0.1 0.1 0.1 0.2 0.7 0.1 0.1 0.3 0.1 0.1 0.2 0.1 0.4 0.5 0.6 0.1 0.1 0.1 0.7 0.1 0.2 0.1 0.3 0.1 0.3 0.3 0.1 0 0.1 0.1 0.1 0.9 0.4 0.2 0.2 0.1 0.8 0.9 5.4 0.1 0.2 0.1 0.2 0.4 1.7 0.2 0.8 0.3 0.3 0.7 0.1 0.2 0.7 0.1 0.2 0.4 0.2 0.4 0.6 0.3 0.1 1.2 1.1 0.5 1.5 0.1 0.1 0.1 0.6 0.5 0.3 0.6 0.3 0.1 0.2 0.3 0.1 0.1 0.2 0.3 0.4 0.3 0.3 0.2 0.1 0.1 2 0.1 0.2 0.1 0.2 0.3 0.1 0.1 0.1 0.1 0.3 0.4 0.5 1.5 0.1 0.3 0.8 0.5 0.1 0.4 0.2 0.1 0.2 0.3 0.4 0.1 0.1 0.2 0.1 0.3 0.1 0.4 0.1 0.1 0.2 0.7 0.1 0.1 0.1 0.3 0.3 0.4 0.4 0.3 0.2 0.1 1 0.1 3.9 0.1 0.3 0.6 0.1 0.1 0.5 1.6 0.2 0.2 0.3 0.1 0.3 0.8 0.2 0.4 0.4 0.7 0.7 0.5 0.1 0.5 0.1 0.1 0.3 0.1 0.5 0.1 0.1 0.9 0.1 0.1 0.5 0.2 0.6 7.3 0.1 0.1 1.3 0.1 0.2 0.2 0.1 0.2 0.1 0.2 0.5 0.2 0.2 0.2 0.2 0.1 0.5 0.1 0.3 0.2 0.2 0.1 0.5 0.4 0.1 0.3 0.1 0.3 0.2 0.6 0.9 0.2 0.3 0.2 3.7 0.2 0.2 0.1 0.1 0.2 0.2 0.2 1.2 0.1 0.2 0.5 0.3 0.6 0.1 0.3 0.6 0.1 0.1 0.1 0.2 0.2 0.2 0.1 0.2 0.2 0.2 0.1 19.1 0.5 0.2 0.1 0.8 0.2 0.4 0.5 0.4 0.1 0.1 0.2 0.2 14.5 0.2 23 0.2 0.1 0.7 0.2 0.1 0.1 8.6 0.8 0.2 0.4 2.8 1 0.2 3.6 0.1 2.3 0.2 0.1 0.1 0.9 0.1 0.1 0.1 0.2 0.1 0.2 0.6 0.8 0.1 0.3 0.2 0.1 0.1 0.2 0.1 0 0.7 0.1 0.2 0.3 0.2 0.1 0.1 0.3 0.2 0.3 0.5 0.1 0.4 0.2 1.4 2.1 0.1 0.3 1.2 0.3 0.1 0.1 0.1 0.7 0.2 0.1 0 0.1 0.4 0.4 0.1 0.1 0 0.1 0.1 0.1 0.1 0.4 0.1 0.2 0.4 0.1 0.2 0.1 0.1 0.1 0.1 0.2 0.6 0.3 0.1 0.1 0.1 0.1 0.1 0.5 1.8 0.1 0.1 0 0.1 2 0.3 0.2 0.2 0.1 0.3 0.2 0.3 0.1 0.2 0 0.3 0.3 0.1 0.1 0.3 0.1 0.2 0.8 0.1 0.2 0.1 1.5 0.1 0.1 0.3 0.1 0.5 1 0 1 0.1 0.3 0.1 0.2 0.2 0.2 0.3 0.4 0.3 0.8 0.1 0.4 0.1 0.1 0.1 0.3 0 0.1 0.1 0.4 0.1 0.1 0 0.1 0.3 0.3 0.1 1.4 0.1 0 0.2 0.3 0.1 0.2 0.2 0.3 0.2 0.1 0.2 0.1 0 0.5 0.3 0.2 0.2 0.1 0.1 1.2 0.1 0.2 0.2 0.1 0.1 0.1 0.5 0.1 0.3 0.9 0.2 1 0.6 0.2 0.4 0.1 1.3 0.1 0.3 0.3 0.2 0 0.6 0.8 0.2 0.2 0.4 0.7 0.3 0.1 0.2 0.3 0.2 0.2 0.1 0.4 0.6 0.1 0.1 0.1 0.3 0.2 0.2 0.2 1 0.1 0.1 0.3 0.2 0.1 0.1 0.2 0.2 0.1 0.1 1.2 0.3 0.7 0.3 0.1 0.1 0.1 0.1 0.3 0.9 0.1 0.1 0.1 0.1 0.7 0.2 1.2 1.3 0 0.1 0.5 0.3 0.1 0.3 0 0.1 0.3 0.1 0.3 0.3 0 0.2 0.5 0.2 0.2 0.1 0.1 0.2 0.6 0.1 0.1 0 0.3 1.4 0.2 0.1 0.1 0.3 0.3 0.2 1.6 0.6 0.1 0.1 0.2 0.2 0.7 0 0.1 0.3 0.2 0.1 2.1 0.1 0.1 0.7 0.1 0.2 0.1 0.2 0.1 0 0.1 0.1 0.1 0.5 0.7 0.4 0.3
0.1 0.1 0.3 0.1 0.3 0.2 0.7 0 0.2 2.2 0.2 99.9 0.4 0.4 0.3 0.2 0.2 1.1 0.4 0 0.7 0.3 0.4 0 0.1 0.1 0.1 0.2 0.6 0.3 0.1 0 1 0.4 0 0.1 0.1 0.3 0.1 0.1 0.8 0.2 0.1 0.2 0.1 0.2 0.1 0.2 0.1 0.1 0.1 0.1 0.1 0.1 0.1 0.2 0.3 0.1 0 0.1 0.1 0.3 0.2 0.1 0.1 0.3 0.2 0 0.1 0.1 0.1 0.2 0.1 0 0.4 0.1 0.1 0.1 0.5 0.3 0.1 0.4 0.1 0.5 0.3 0.2 0.2 0.1 0.2 0.4 0.1 0.2 0 0.1 0.1 0.2 0.2 0.1 0.1 0.1 2.3 0.1 0.2 0.1 0.2 0.1 0.1 0.4 0.1 0.2 0.6 0.2 0 0 0.6 0.1 0.1 0.1 0.1 0.2 0.2 0 0.4 0.1 0.1 0.1 0.1 0.6 0.2 0.1 0.2 0.2 0.1 1.3 0.3 0.8 0.1 0.1 0.1 0.4 0.1 4.1 0.1 0.4 0.4 0.1 0.1 0.1 0.1 0.3 0.1 0.3 0.1 0.1 0.1 0.3 0.1 0.1 0.1 0.4 0.1 0.2 0.2 0 0.1 1.1 0.1 0.1 0.1 0.1 0.2 0.1 0.1 0.2 0.5 0.2 0.1 0 0.4 0 0.2 0.1 0.1 0.4 0.5 0.1 0.1 0.1 0.1 0.1 0.6 0.2 0.3 0.1 6 0.1 1.2 0.3 0.1 0.4 0.1 0.9 0.1 0.1 0 0.1 0.1 0.1 0.1 0.9 0.2 0.1 0.1 0.2 0.1 0.3 0.1 0.1 0.2 0.1 0 0.1 0.2 0.2 0.7 0.2 0.1 0.2 0.1 0.2 0.1 0.1 0.3 0.8 0.1 0.6 0.3 0.1 0.1 0.2 0.1 0.1 0.2 0.1 0.1 0.5 1 0.1 0.1 0.3 0.1 0.2 0.3 0.2 0.2 0.3 0.2 6.6 0.1 0.2 0.7 0.1 0.8 0.1 0.1 0.1 0.3 0.6 0.2 0.1 0.1 0.1 0.1 0.3 0.1 0.1 0.5 0.1 0.3 0.1 0.6 0.1 0.1 0.1 0.1 0.1 0.1 0.2 0.1 0.2 0.1 0.1 0.1 0.2 0.1 0.1 0.2 0.2 0.1 1.1 0.1 0.3 0.4 0.1 0.1 0.1 0 0.1 0.2 0.4 0.1 0.3 0.1 0.3 2.5 0.3 0.1 0.2 0 0.1 0.5 0.1 0.1 0.2 0.1 0.1 0.1 0.2 0.3 0.2 0.4 0.2 0.1 0.1 0.1 0.1 0.5 0.1 0.1 0.2 1.6 0.1 0.1 0.1 0.1 0.2 0.1 0.3 0.1 0.4 0.1 0.4 0.1 0.1 0.1 0.6 0 0.2 0.2 0.1 0 0.2 0.1 0.1 0.4 0.7 0.1 0.1 0.4 0.2 0.2 0.4 0.1 0.1 0.2 0.2 0.1 0.1 0 0.1 0.1 1.9 0.1 0.1 0.1 0.8 0.1 0.1 0.3 0.1 0.1 0.3 0.1 0.1 3.2 0.2 0.3 0.1 0.1 0.1 0.1 0.3 0.2 0.6 0.1 1.2 0.3 0.1 0.4 0.1 0.5 0.1 0.5 0.1 0.2 0.2 0.2 0.2 0.1 0 0.1 0.1 0.1 0 0.1 0.5 0.1 0.4 0.2 0 0.1 0.1 0.1 0.1 0.2 0.1 0.1 0.1 0.1 0.1 0.1 0.3 0.2 0.1 0.1 0.2 0.2 0.4 0.2 0.1 0.3 0.1 0.2 0.4 0 0.1 0.1 0.1 0.1 1 0.1 0.1 0.1 0.2 0.3 0.1 0.4 0.1 0.1 0.3 0.1 0 0.1 1.1 0.1 0.3 0.1 0.3 0.4 0.1 0.2 0.1 2.7 0.1 0.1 0.2 0.1 0.3 0.3 0.1 1 0.7 0.2 0.3 0.1 0.1 0.3 0.1 0.2 0.1 0.1 0.1 0.1 0.1 0.4 0.1 0 0.4 0.3 0.2 0.1 0.2 0.4 0.1 0.1 0.2 0.1 0.1 0.2 0.3 0.1 0.2 0.1 0 0.1 0.1 0.1 1.6 0.1 0.1 0.8 0.1 0 0.3 0.2 0.2 1.1 0.2 0 0.2 0.1 0.1 1.3 0 0.2 0 0.2 0.1 0.2 0.1 0.1 0.2 0.8 0.1 0.5 0.2 0.1 1 0.2 0.1 0.1 0.1 0.1 0.2 0.1 0.1 0.1 0.3 0.2 0.1 0.1 0.1 0.3 0.2 0.8 0.4 0 0.1 0.1 0 0.3 0.1 0.3 0.1 0.3 0.1 0.2 0.2 0.1 0.1 0.4 0.3 0.1 0.2 0.1 0.2 0.2 0.1 0 0.2 2.9 0.3 1.2 0.4 0.1 0.3 0.2 0.7 0.1 0.1 0.1 0.3 0.2 0.1 0.1 0.2 0 0.1 0.5 0.4 0.4 0.1 0.2 0.1 0.1 0.2 0.2 0.1 0.3 0.2 0.1 0.1 0.1 0.2 0.2 0.2 0.2 0.1 0.1 2.9 0.1 0.2 0.1 0.1 0.1 0.1 0.2 0.1 0.1 0.8 0.2 0.1 0.2 0.2 0.3 0.1 0.2 0.1 0.4 0.2 0.3 0.4 0 0.3 0.1 0 0.2 0.2 0.2 0.2 0 0 0.1 0.2 0.7 0.2 0.1 0.2 0.1 0.1 0.1 0.1 0.1 0.1 0.2 0.2 0.3 0.2 0.1 0.5 0.4 0.1 0.1 0.1 0.1 0.1 0 0.6 0.1 0.1 0.1 0.1 0.1 0.1 0.1 0.2 0.1 0.2 0.2 0.5 0.4 0.1 0.1 0.1 0.7 0.3 0.2 0.1 0.2 0.2 0.1 0 0.9 0.1 0 0.3 0.2 0.1 1.6 0.2 1.2 0.7 0.1 0.1 0.1 0.1 0.1 0.1 0.1 0.1 0.3 0.1 0 0.3 0.1 0.3 0.1 0 0.2 0.1 0 0.1 0 0.1 0.1 0.1 0.3 0.1 0 0.1 0.1 0.1 0.1 0.1 0.1 0.1 0.1 0 0 0.1 0 0.1 0.1 0.1 0.1 0.1 0.1 0 0.3 0.4 0.1 0.2 0.1 0 0.1 0.1 0.1 0.2 0.5 0.1 0.1 0.1 0.1 0.1 0.2 0 0.2 0 0.1 0.2 0.1 0.1 0.2 2.4 0.2 0.1 0.1 0.1 0 0.1 0.3 0.1 0.1 0.1 0.1 0 0 0.1 0.2 0.4 0.2 0.1 0.2 0.5 0.1 0.1 0.1 0.1 0.7 0.3 0 0.1 0.3 0.1 0.1 0 0.1 0.3 0.2 0.2 0.2 0.1 0 0.1 0.1 0.1 0 0.1 0.1 0 0.1 0.1 0.1 0.1 0.1 0.1 0.1 0 0 0.1 0 0.1 0.1 0.1 0.1 0.1 0.2 0.1 0.1 0.2 0.1 0.1 0.1 0.1 0.4 0.1 0.1 0.2 0.3 0.1 0 0 0.8 0.2 0.1 0.1 0.1 0.1 0.6 0.1 0.3 0.1 0.2 0.1 0 0.1 0.1 0 0.4 0.1 0.1 0.2 0.3 0 0.1 1.5 0.1 0.1 0.2 0.1 0.1 0.6 0.1 0.3 0.1 0.1 0.1 0.2 0.7 0.3 1.4 0.6 0 0.6 0.2 0.2 0.1 0.2 0.1 0.1 0.2 0.1 0.1 0.1 0.5 0.2 0.2 0.1 0.1 0.1 0.5 0.1 0.1 0 0.2 1 0.6 0.1 0.6 0.1 0.2 0.1 0.2 0.1 0 0.2 0.1 4 0 0.1 0.1 0.1 0.1 0.7 0.2 0.1 1.1 1.8 0.7 0.2 0 0.2 0.2 0.1 0.2 0 0.1 0.1 0.1 0.1 0.2 4.9 0.1 0.2 0.1 0.1 0.4 0.2 0.4 0.1 0.2 0.2 2.5 0.7 0.6 0.1 0.1 0.1 0.3 0.2 0.5 0.1 0.1 0 0.2 0.5 0.5 0.1 0.2 0.1 0.1 0.2 0.4 0.2 0.1 0.1 0.2 0.6 0.1 0.1 0.1 0.1 0.2 0 0.1 0.2 0.5 0.1 0.1 0.1 0.1 0.1 0.2 0.2 0.1 0.1 0.2 0.2 1.4 0.2 0.3 0.1 0.1 0 0.2 0.1 0.1 0.3 0.1 0.1 0.1 0.1 0.1 0.2 0.1 0.2 0 0.1 0.3 0.1 0.9 0 0.6 0.1 0.3 0.1 0.1 0.3 0.1 0 0.1 0.2 0.2 0.9 0.1 0.8 0.1 0.2 0.3 0.4 0.1 0.2 0.1 0.3 0.1 0 0 0.1 0.1 0.2 0.4 0.1 0.1 0.2 0.1 0.1 0.1 0 0.2 0.1 0.3 0.1 0 0.5 0.1 0.1 0.1 0.1 0.1 0.1 0.3 0.2 1.4 0 0.4 0.2 0.1 0.1 0.1 0.1 0.3 0.2 0.3 0.2 0.1 0.1 0.4 0.2 0.1 0.1 0.3 0.1 0.1 0.1 0.2 0.3 0.3 0.1 0.3 0.1 0.1 0.1 0 0.1 0.2 0.1 0.1 0 0.1 0.1 0.1 0.1 0.2 0.3 0.1 0.1 0.1 0.1 0.1 0.1 0.1 0.1 0.1 0.1 0.1 0.1 2.6 0.4 0.4 0 0.2 1.8 0.1 0.2 0.1 0.1 0.1 0.1 0.1 0.3 0.1 0.1 0.2 0.1 0.1 0.1 0.5 0.2 0.1 0.6 0.1 0.3 0.2 0.3 0.6 0.3 0.3 0.2 0 0.1 0.1 0.2 0.1 1.2 0 0.1 0.1 0.1 0 0.7 0.2 0.3 0.1 0.1 0.2 0.1 0 0.1 0.1 0.1 0.4 0.1 0.2 0 0.1 0.1 0.2 0.1 0.1 0.1 0.2 0.2 0.1 0.1 0.3 0.1 0.1 0.2 0.2 0.3 0.1 0.2 0.1 0.1 0.1 0.3 0.1 0.1 0.1 0.5 0.2 0.1 0 0.4 0.1 0.2 0.1 0.6 0.1 0.1 0.3 0.1 0 0.1 0.1 0.4 0.1 0 0.1 0.2 0.1 0.3 0.4 0.1 0.3 0.2 0.2 0.2 0.3 0.1 0.1 0.1 0.2 0.1 0 0.3 0 0.1 0.8 0.5 0.2 0.1 0.1 0.1 0.1 0.2 0.2 0.2 0.2 0.3 0.7 0.1 0.1 0.1 0.1 0.1 0.1 0.2 0.3 0.9 0.1 0.1 0.2 0.2 0.3 0.1 0.1 0.3 0.1 0.1 0.1 0.1 0.7 0.1 0.1 0.3 0 0 0 0 0.1 0 0.3 0.1 0 0.2 0.3 0.4 0.7 0.2 0.9 0.1 0.4 0.1 1.1 0.1 0.1 0.3 0.2 7 0.1 0.1 0.1 0.4 0.3 0.6 0.1 0.1 0.1 0.1 0.2 0.4 0.3 0.1 0.1 0 0.1 0.2 1 0.4 0.6 0.1 0.3 2.5 0.2 0.1 1.8 0.2 0.1 0.2 0.1 0.1 0.6 0.1 0.2 0.8 0.1 0.1 0.3 0.1 0.3 0.1 0.1 0.4 0.1 0.6 0.1 0.1 0.2 0.1 0.1 0.1 0 0.1 0 0.1 0.3 0.1 0.1 0.2 0.3 0.1 0.3 0.7 0.1 0.1 0.4 0.3 0.2 0.5 1.4 0.1 0.1 0.1 0.1 0 0.1 0.2 0.4 0.1 0.1 0.3 0.1 0.2 0.4 0.1 0 0.1 0.1 0.1 0.1 0.1 0.4 0.1 0.1 0 0.1 0.3 0.2 0.1 0.1 0.1 0.3 0.1 0.5 0.3 0.4 0.1 0.1 0.2 0.2 0.2 0.3 0.1 0.1 0.2 0 0.1 0.5 0.1 0.1 1.5 0.1 0.2 0.1 0.1 0.4 0.8 0.1 0.2 0.1 0.2 0 0.1 0.3 0.1 0.1 0.1 0.2 0.1 0.1 0.3 0.1 0.1 0.1 0.1 0.1 0.1 0.1 0.4 0.1 0.2 0 0.1 0.2 0.1 0.6 0.2 0.2 0.1 0.1 0.1 0.1 0.1 0 0.1 0 0.1 0.1 0.3 0.2 0.1 0.1 0.2 0.1 0.1 0 0 0.2 0 0.1 0.2 0.1 0.2 1.6 0.1 0.1 0 0.1 0 0.1 0.1 13.9 0.6 0.1 0.3 0.1 0.1 0.1 0.4 0.1 0.1 0.1 0.6 0.1 0.2 0.1 0.1 0.1 0 0.2 0.2 0.2 0.2 0.3 0.1 0.3 0 0.1 0.7 0 0.1 0.1 0.1 0.2 0.1 0.2 0.7 0.9 0.1 0.1 0.4 0.6 0.2 12.3 0 0.4 0.1 0.1 0.1 0.4 0.1 0.1 0.2 0.1 0.4 1.2 0.2 0.1 0.1 0.1 0.1 0.1 0.1 0.1 0.2 0.1 0 0.2 0.2 0 0.1 0.1 0.1 0.3 0.1 0.1 0.1 0.1 0.6 0.4 0.4 0.1 0.4 0.1 0.1 0.4 0.1 0.1 0.1 0.5 0.3 0.5 0.1 0.2 0.9 0.3 0.1 0.1 0.2 0 0.3 0.3 0.4 0.1 0.2 0.3 0.1 0.1 0.1 0.1 0.2 0.2 0.1 0.1 0.2 0.1 0 0.1 0.1 0.5 0.1 0 0.1 0.1 0.5 0.1 0.6 0.1 0.1 0.1 0.1 0 0.2 0.1 0 0.1 0.1 0.2 0.1 0.1 0.1 0.1 0.5 0.1 0.2 0.2 0.2 0.2 0.2 0.1 0.1 0.2 0.3 0.1 0.1 0.1 0.2 0.1 0.1 0.1 1.1 0.1 0.1 0.1 0.1 0.2 0.5 0.4 0.4 0.3 0.1 0.1 0.2 0.4 0.1 0.5 0.3 0.3 0.1 0.1 0.1 0.1 0.1 0.7 0 0 0.1 0.1 0.1 0.1 0.1 0.1 0.1 0.2 0.5 0.4 0.2 4.5 0.3 0.1 0.2 1.9 0.4 1.1 0.1 3.6 0.2 0.8 0.2 1.9 1.7 0.1 0.1 0.2 0.1 0.2 0.1 0.1 0.2 0.1 0.1 0.4 0.1 0.8 0.2 0.1 0.5 0.3 1.8 0.1 0.1 0.3 0.2 0.1 0.1 0.3 0.7 0.1 0.1 1.7 0.2 0.1 0.1 0.1 0.4 0.3 0.2 0.1 0.1 4.4 0.1 0.3 0.2 0.2 0.2 0.1 0.1 0.1 0.2 0.5 0.1 0.1 0.1 0 0.1 0.1 0.3 0.4 0.3 0 0.3 0.1 0.1 0.1 0.1 0.1 0.2 0.4 0.1 0.1 0.2 0.1 0.3 0.1 0.1 0.2 0 0.1 0.1 0.1 0.2 0 0.1 0.3 0.1 0.1 0.2 0 0.2 0.1 0.1 0 0 0.1 0.2 0.2 0.3 0 0.1 0.3 0.1 0.1 0 0.1 0.1 0.2 0.2 0.1 0.1 0.1 0.1 0.1 0.1 0.4 0.1 0.1 0.8 0.2 0.1 0.1 0.2 0.1 0.1 0.1 0.3 0.2 0.2 0.2 0.1 0.1 0.1 0.1 0.4 0.4 0.1 0.1 0.1 0.1 0.3 0.1 0.1 0.1 0.5 0.1 0.1 0.1 0.1 0.4 0.1 0.1 0.1 0.1 0.1 0.1 0.3 0.5 0.4 0.1 0 0.1 0.1 0.6 0.2 0.1 0.1 0.2 0.2 0.1 0.1 0.1 0.1 0.3 0.2 0.2 0.5 0.1 0.6 0.2 0.6 0.1 0.1 0.1 0.3 0.1 0 0.1 0.1 0.4 0.4 0 0.3 0.1 0.1 0.1 0.2 0.1 0 0.1 0.2 0.1 0.5 0.1 0.1 0.2 0.3 0.4 0.1 0.1 0.2 1.8 0.3 0.1 0.5 0.1 0.1 2.5 0.1 0.4 0.1 0.1 0 0.2 0.1 0.1 0.3 0.1 0.1 0.2 0.2 0.2 0.3 0.3 0.3 0.3 0.1 0.7 0.1 0.2 2.1 0.8 0.2 0.1 0.7 0.1 0 0.1 0.1 0 0 0.2 0.1 0.2 0.2 0.1 0.1 0.1 0.1 1.3 0 0.2 0.2 0.1 0.5 0.1 0.4 0 0.2 0.1 0.2 0.6 0.1 0.1 0.2 0.1 0.1 0.2 0.1 0 0.4 0.1 0.2 0.1 0.8 0.1 0.1 0.1 0 0 0.1 0.1 0.1 0.1 0.1 0.1 0.1 0.1 0.1 0.2 0.1 0.2 0.2 0.8 0.5 0.3 0.2 0.1 0.1 0.1 0.1 0.1 0.1 0.1 0.2 0 0 0.1 0.2 0.2 0.1 0.2 0.9 0.1 0.4 0.2 0.1 0.1 0 0.1 0.1 0 0.1 0.3 0.1 0 0.1 0.9 0.1 0.1 0.5 0.1 0.1 0.3 0.9 0.1 0.4 0.6 0.1 0.4 0.1 0.4 0.1 0.2 0.2 0.1 0.1 0 0.4 0.9 0.1 0.1 1.2 0.1 0.1 0.4 0.1 0.3 0.2 0.3 0.1 0.2 0.1 0.4 0.1 0.1 0 0.3 0.2 0.1 0.1 0.1 0.1 0.1 0.4 0.3 0.1 0.1 0.4 0.1 0.2 0.2 0.1 0.2 0.2 0.1 0.1 0.2 0.1 12.4 0.1 0.2 0.1 0.1 1.2 0.2 0.4 0.4 0.1 0.1 0.1 0.1 0.1 0.1 0.3 0.2 0.2 0.4 0.2 0.4 0.1 0.7 0 0.2 0.4 0.1 0.7 0.2 0.1 0.1 0.1 0.7 0 0.1 0.1 0.2 0.1 0.2 0.1 0.2 0.2 0.7 0.2 0.1 0 0.2 1.5 0.5 0.5 0.2 0.1 0.1 0.1 0 0.1 0.1 1.2 0.8 0.1 0.2 0.1 0.1 0.2 0.1 0.1 0.2 0.5 0.1 0 0.1 0.1 0.1 0.3 0.2 0.1 0.4 0.1 0.2 0.2 0.1 0.1 0.1 0.1 0.1 0.1 0.4 0.3 0.1 0.1 0.1 4.8 0.1 0.1 0.7 0.4 0.1 0.1 0 0.2 0.5 0 0.2 0.4 1.1 0.2 0.2 0.2 0.1 0.6 0.4 0.1 0.2 0.2 0.7 0.4 0.2 0.1 0.1 0.2 0 0.1 0.3 0.1 0 0.2 0.1 1.2 0.3 0.2 0.1 0.2 0.3 0.1 0.2 0.6 1.3 0.6 0.1 0.5 0.2 0.1 0 0.1 0.1 0.1 0.1 0 0.1 0.1 0 0.1 0.1 0.1 0.1 0.1 0.2 0.3 0.2 0.1 0.2 0.2 0.1 0.2 0.1 0.2 0.1 0.1 0.1 0.5 0.1 0.1 0.2 0.1 0.1 0.3 0.2 0.4 0.3 0.5 0.1 0.3 0.2 0.2 0.2 0.1 0.2 0.2 0.1 1.5 0.3 0.1 0.1 0.1 0.4 0 0.1 0.2 0.3 0.2 0.1 0.1 0.9 0.1 0.1 0.1 0.1 0.2 0.4 0.3 0.2 0 0.2 0.2 0.1 0.9 0.1 0.2 0.4 0.3 0.1 0.1 0.2 0.2 0.1 0.6 0.1 0.1 0.2 0.1 0.1 0 0.1 0.2 0.1 0.1 0.1 0.1 1.5 0.1 0.1 0.1 0.1 0 0.1 0.2 0.1 0.1 0 0.1 0.1 0.1 0.4 0.1 0 0.1 0.2 0.1 1.3 0.1 0.1 0.2 0.2 0.1 0.1 0.1 0.1 0.1 0.3 0.1 0.1 0.2 0 0.1 0.2 0.1 0.2 0.5 0.2 0.1 0.2 0.3 0.6 0.6 0.7 0.1 0.2 0.3 0.1 0.4 1.9 0 0.1 0.5 0.1 0.1 0.1 0.2 0.1 0.1 0.1 0.1 0.2 1 0.3 0.4 0.1 0.4 0 0.3 0.5 0.1 0.4 0.1 0.1 0.1 0.1 0.2 0.1 0.7 0.1 0.2 0.3 0.7 0.1 0.1 0.6 0.2 0.4 0.2 0.4 0 0.4 0.1 0.1 0.5 0.3 0.6 0.1 0.4 0.1 0.1 0 0.3 0.6 0.7 0.5 0.1 0.1 0.1 0.2 0.2 0.3 0.1 0.1 1.1 0.1 0.1 0.2 0.2 0.2 0.3 0.1 0.1 0 0.1 0.2 0.1 0.2 0.1 0.2 0.2 0.1 0.1 0.1 0.1 0.1 0.1 0.1 0.1 0.1 0.1 0 0.1 0.3 0 0.1 0 0.5 0.1 0.3 0.4 0.5 0.5 0.1 0.1 0.1 0.2 0.2 0.1 0.1 0.1 0.3 0.2 0.2 0.1 0.2 0.1 0.1 0.3 0.2 0.2 0.2 0.1 0.1 0.1 0.1 0.2 0 0.3 0.1 0.1 0.3 0.2 0.1 0.4 0.1 0.1 0.3 0.1 0.5 0.3 1.3 0.1 0.2 0.3 0.1 0.3 0.2 0.3 0.1 0.1 0.1 0.2 0.3 0.2 0.2 0.1 0.1 0.1 1.4 0.2 0.2 0.1 0.1 0.1 0.1 0.1 0.1 0.2 0.2 0.2 0.2 0.1 0.5 0.1 0.3 0.1 0.1 0.1 0 0.1 0.2 0.3 5.3 0.1 0.1 0.2 0 0.3 0.1 0.4 0.1 0.2 0.1 0.3 0.1 0.1 0.1 0.1 0.2 0.1 0.2 0.1 0.1 0.2 0.1 0.1 0.1 0.3 0.2 0.1 0.1 0.1 0.1 0.1 0.1 0.1 0.1 0.1 0.4 0.1 0.1 0.1 0.1 0.3 0.1 0 0.1 0.4 0.1 0.2 0.2 0.1 0.1 0.1 0.1 0.2 0.4 0.1 0.1 0.1 0.1 0.4 0.2 0.2 0.1 0.1 0.1 0.1 0.1 0 0.1 0.1 0.3 0.1 0.1 0.9 0.2 0.1 0.3 1.5 0.4 0.1 0.1 0.1 0.4 0.1 0.4 0.6 0.1 0.1 0.8 0.1 0.1 0 0.1 0.2 0.6 0.1 0.1 0.1 0 0 0.2 0.1 0.6 0 0.1 0.1 0.1 0.1 0.1 0 0.1 0.2 0.1 0.9 0.2 0.2 0.2 0 0.1 0.1 0.1 0.1 0.1 0.1 0.1 0.4 0.1 0.2 0.1 0.2 0.5 0.1 0.1 0.2 0.1 0.3 0.1 0.7 0.1 0.1 0.1 0.5 0.5 0.2 0.8 0.7 0 0.2 0.1 0.1 0.1 0.2 0 0.1 0.1 1.3 0.1 0.6 0.1 0.9 0.1 0.1 0.3 0 0.2 0.2 0.2 0.9 0.6 0.2 0.3 0.1 0 0.1 0.1 0 0.1 0.2 0.1 0.2 0.1 0 0.3 0.3 0 0.2 0.1 0.1 0.6 0.1 0 0.2 0.3 0.4 0.1 0.2 0.1 0.2 0.5 0.1 0.1 0.1 4.1 0.1 0.2 0.2 0.2 1.8 0 0.1 0.3 0.1 0.1 0.1 0.1 0.2 0.2 0.6 0.3 0.1 0.1 0.1 0.1 0.2 0.2 0.5 0 0.2 0.1 0.1 0.5 0.2 0.1 0.2 0 0.3 0.1 0.6 1.6 0.2 0.2 0.2 0.1 0.4 0.1 0.6 0.1 0.5 0.1 0.3 0.2 0.1 0.1 0.1 0.1 0.2 0.2 0.2 0.3 0.2 0 0.2 0 0.2 0.2 0.5 0 0.2 0 0.1 0.1 0.1 0.1 0.1 0.1 0 0.2 0.1 0.1 0.1 0.3 0.1 0.2 0.3 0.7 0.1 3.3 0.3 0.4 0.2 1 1 0.1 0.1 0.1 0.3 0.2 0.1 0.3 0.1 0.1 0.2 0.1 0.2 0.3 0.5 0 0.1 0.1 0 0.1 0.1 0.2 11.7 0.1 0.1 0.2 0.1 0.1 0.1 0 0.2 0 0.6 0.5 0.1 0.2 0.3 0.6 0.2 0 0.4 0.1 0.5 0.1 0.3 0 0.1 0.1 0.1 0.1 0.1 0.1 0.1 0.1 0.1 0 0.2 0.2 0.1 3.7 0.1 0.1 0.1 0.1 0.2 0 0 0.1 0.1 0.1 0.1 0.1 0.5 0 0.2 0.1 0.1 0.1 0.1 0.1 0.1 0.1 0.1 0.1 0.5 0.1 0.2 0.2 0 0 0.2 0.7 0.1 0.1 0.1 0.2 0.1 0.1 0.3 0.1 0.1 0.1 0.1 0 0.9 0.1 0.3 0.1 0.1 0.1 0.1 0.2 0.2 0.2 0.6 0.2 0.1 0.1 0.2 0.1 0.1 0.1 0.3 0.1 0.1 0.1 0.2 0 0.1 0.1 0.1 0.2 0.1 0.3 0.1 0.2 0.4 0.3 0.5 0.2 0.1 0.1 0.1 0.1 0.1 0.1 0.9 0.1 0.2 0.1 0.1 0.2 0.1 0.7 0.3 1.6 0.4 0.1 0.1 0.1 0.4 0.1 0.1 0 0.1 0.3 0.1 0.1 0.3 0.1 0.7 0.1 0.1 0.1 0.3 0.5 0.1 0.1 0.1 0.2 0.1 0.1 0.1 0.3 0.1 0.1 0.1 0.1 0.2 0.1 0 0.3 0.1 0.3 0.1 0.6 0.1 0.4 0.1 0.1 0.1 0.1 0.4 0.1 1.4 0.1 0.1 0.1 0.1 0.1 0.2 0.2 0.1 0.4 0.2 0.1 0.1 0.1 0.1 0.1 0 0.2 0.1 0.2 0.2 0.1 0 0 0.1 0.2 0.2 0.1 0 0.2 1.4 0 0.5 0.2 0.1 0.1 0.5 0.2 0.2 0.6 0.1 0.1 1 0.2 0.2 0 0.2 0.2 0.1 0.1 0.2 0.6 1 0.3 0.1 0.2 0.2 0.1 0.2 0.1 0.1 0 0.1 0.5 0.1 0.2 0.2 1.5 0.3 0.1 0 0.3 0.3 0.3 0.1 0.2 0 0.4 0.5 0.1 0.4 0.2 0.1 0 1.1 3.7 0.2 0.3 0.1 0.1 0.1 0.5 0.1 0.1 0.1 0.3 0.1 1 0.2 0.2 0.2 0.1 0 0 0.6 0.1 0.1 0.1 0.4 0.1 0.2 0.4 0.2 0.1 0.1 0.1 0.1 0.2 0.1 0.1 0.7 0 0.2 0.1 0.5 0.1 3.9 0.2 0.3 0.3 0.3 0 0.7 0.1 0.1 0.3 0.2 0.3 0.3 0.9 0.1 0.3 0.1 0.1 1.2 0.1 0 0.2 0.1 0.1 0.1 0.7 2.6 0.1 0.1 0.1 0.1 0.1 0.1 0.2 0.1 0.1 0.1 1.2 6.4 0.1 0.2 0.2 0.1 0.2 0 1.9 0.1 0.1 0.3 0.2 0.1 0.1 0.3 0.1 0.1 0.5 0.4 0.1 9.4 0.1 0.3 0.1 0 0.1 0.1 0.2 0.1 0.1 0.1 0.3 0.3 0.1 0.3 0.1 0.1 0.1 1 0.5 0.7 0 0.2 0.2 0.1 0.1 0.1 0.2 0.1 0 0.4 0.5 0.2 0.1 0.1 0.5 0.1 0.3 0.1 0.1 0.1 0.1 0.1 0.1 0.1 0.1 0 0.1 0.2 0 0.1 0.1 0 0.4 0.1 0.4 0 0 0.1 0.2 0 0.1 0 0.7 0.1 0 0.1 0.1 0.3 0.1 0.1 0.1 0.2 0.9 0.4 0.1 0.1 2.2 0.1 0 0.2 0.1 0.2 0.1 0.1 0.4 0.1 0.1 0 0.4 0.1 0 0.2 0.1 0.1 0.1 0.1 0.1 0.4 0.1 0.3 0.1 0.1 0.3 0.9 0.2 0.2 0.1 0.1 0.2 0.1 0.2 0.1 0.5 0.1 0.1 0.1 0.4 0.1 0.1 0 0 0.1 0.2 0.2 0 0.1 0 0 0 0.2 0.2 0.1 0.2 0.1 0.2 0 0 0.1 0.3 2.4 0.4 0.2 0.1 0.1 0.2 0.2 0.2 0 0.4 0.1 0.1 0.2 0.5 1.5 0.1 0.4 0.1 0.2 0.1 0.1 0.1 1.7 0.2 0.1 0.1 0 0.1 0.1 0.2 0.1 0.1 0.1 0.2 0.2 0.1 0.1 0.1 0.2 0.1 0.2 0.1 0.1 0.1 0.1 0.5 0.1 0.7 0.2 0.1 0.5 0.3 0.4 0.2 0.1 1.6 0.1 0.1 0.1 0.1 2.1 0.1 0.1 0.1 0.3 0.1 0.9 0.1 0.2 0.1 0.2 0 0.6 0.2 0.2 0.2 0.3 0.6 0.1 0.1 0.1 0.1 0.1 0.1 0.1 0.1 0.2 0 0.2 0.1 0.1 0.3 0.6 0 0.1 0.3 0.4 0.1 0.1 0.2 0.1 0.1 0.1 0.1 0.1 0.2 0.1 0.5 0 0.4 0.1 0.1 0.3 0.1 0.4 0.1 0.4 0.1 0.1 0.1 0.1 1.2 0.2 0.2 0.1 0 0.1 0.3 0.3 0.3 0.4 0.1 0.2 0 0.1 0.2 0.3 0.1 0 0.1 0.8 0.1 0.2 0.1 0.1 0.6 0.3 0 0.4 0.2 0.1 0.2 0.1 0.2 0.4 0.2 0.6 1.3 0.1 0.2 0.8 0.4 0.3 0.1 0.1 0.1 0.2 0.1 0.6 0.6 0.1 2.5 0.1 0 0.2 0 1.1 0.5 0.1 0.1 0.2 0.2 0.1 0.2 1.5 0.6 0.1 0.2 0 0.1 0.2 2.8 0.1 0.1 0.1 0.1 0.8 0.2 0.1 0.1 0.1 0.1 0 0 0.1 0.1 0.1 0.2 0.1 0.1 0 0.2 0.1 0.1 0.3 0.2 0.3 0.1 0.3 0 0 0.2 0.1 0.1 0.5 0.1 0.1 1 0.2 0.3 0.1 0.1 0.8 0.1 0.2 1.1 0 0.1 0.2 0.1 0.1 0.1 0.1 0.3 0.1 0.2 0.1 0.4 0.1 0.1 0 0 0.1 0.1 0.1 0.1 0.2 0.4 0.2 0.4 0.1 0.1 0.2 0.1 0.3 0.1 0.6 0.1 0.7 0.1 0.2 1.9 0.2 0.1 0.5 0.6 0.2 0 0.2 0.2 0.1 0 0.3 0.1 0.1 0 0.1 0.1 1.2 0.3 0.1 0.1 0.1 0 0.2 0.8 0.1 0.1 0.1 0.1 0.6 4.6 0.7 0.1 0.1 0.1 0.6 1.7 0.1 0.1 0.5 0 0.1 0 0.2 0.5 0 0.1 0.2 0.1 1 0.4 0.1 0.1 0.2 0.1 0.1 0.2 0.1 0.1 3.6 0.1 0 0.1 0.1 0.1 0.3 0.4 0.1 0.1 0.5 0.2 0.1 0.1 0.1 0.1 0.1 0.2 0.2 0.1 0.1 0.1 0.1 0.1 0.2 0.1 0.5 1.6 1.5 0.1 0.1 0.1 0 0.1 0.1 0.1 0.1 0.2 0.1 0.1 0.9 0.2 0.2 0.4 0.2 0.7 0.1 0.1 0 0.1 0.1 0.1 1 0.2 0.1 0.3 0.1 0.3 0.1 0.2 1.2 0.1 0.1 0.1 0.3 0.3 0.1 0 0.1 0.4 0 0.1 0.6 1.5 0.2 0.1 0.2 0.6 0.1 0 0.1 0.4 0.2 0.6 0.2 0.5 0.1 0.3 0.1 0.1 0.1 0.2 1 0.2 0.2 0.5 1.3 0.1 0.1 0.1 0.2 0 0.1 0.2 0.1 0.1 0.7 0.2 0.5 0.2 0.3 0.1 0 0.1 0 0.2 0.1 0.1 0.1 0.2 0.1 0.1 0.6 0.3 0.2 0.1 0.1 0.2 0.1 0.3 0.1 0.1 0.9 0.2 0.2 0.3 0.2 0.1 0.1 0.1 0.1 0.2 0.1 0.1 0.2 0.2 0.2 0.1 0.1 0.1 0.4 0.3 0.1 0.1 0.1 0.1 0.4 0 0.1 0.1 0.1 0.9 0.1 0.2 0.3 0 0.1 0.7 0.2 0.1 0.5 0.2 0.1 0.7 0.1 0.1 0.1 0.1 0.2 0.1 0.1 0 0.1 0.1 0.2 0.1 0.4 0.1 1.2 0.1 0.1 0.1 0.4 0.1 0.1 0.1 0.3 0.1 0.4 0 0.1 0.2 0.1 0 0.1 0.2 0.4 0.1 0 0.4 0.2 0.1 0.1 0.1 0.1 0.1 0.1 0 0.3 0.5 0.1 0.1 0.1 0.1 0.6 0.1 0.1 0.3 0.2 0.1 0.1 0.2 0 0 0.1 0.1 0 0 0.1 0.1 0.1 0.1 0.1 0.1 0.1 0.4 0.2 0 0.4 0.3 0.1 0.3 0.5 0.4 0.2 0.1 0.2 0.1 0.1 0.1 0 0.1 0.1 0 2.5 0 0.1 0.4 0.1 0.1 0.1 0 0.1 0.2 0.1 0.1 0.4 0.1 0.2 0.3 0 0.1 0.1 0.2 0.2 0.1 0.3 0.1 0.6 0.1 0.2 0.1 0.3 0.2 0.2 0.5 0 0.1 0 0.1 0 0.2 0 0.1 0.1 0.2 0.1 0.1 0.1 0.7 0 0.5 0.9 0.2 0.1 0.1 0.3 0.1 0.6 0.2 0.1 0.1 2.9 0.4 0.2 0.1 0.1 0.3 0.1 0.1 0.1 0.6 0.1 0.1 0.1 0 0.3 0.1 0.1 0.1 4.6 0.2 0.5 0.2 0 0.1 0.1 0.1 0.1 0 0.1 0.1 0 0.1 0 0.2 1.8 0.1 0.1 0.1 0.1 0.1 0.3 0.1 0 0.1 0.2 0.1 0.1 0.2 0 0 0.1 0.1 0.1 0.1 0.1 0.4 0 0.2 0.1 0.2 0.1 0.1 0.1 0.2 0 0.3 0.2 0.2 0.1 0.1 0 0.1 0.1 0.2 0.1 0 0.5 0 0.1 0.3 0 0.3 0.1 0.1 0.1 0.6 0.1 0.1 0.1 0.4 0 0.1 0.2 0.2 0.1 0.1 0.1 0.1 0.1 0.1 0.3 0.1 0.1 0.1 0.1 0.2 0.2 0.3 0.3 0.1 0.2 0.1 0.1 0.9 0.1 0.2 0.1 0.1 0.5 0 0.1 0.6 0.1 0.1 0.1 0.1 0.3 0.1 0 0.3 0 0.1 0.2 0.2 0 0.1 0.2 0.1 0.1 0.1 0.1 1 0 0.6 0.1 0.2 0.1 0.8 0.1 0.1 0.4 0.1 0.2 0.1 0.1 0.1 0 0.2 0.1 0.2 0.1 0 0.1 0.3 0.2 0.5 0 0.2 0.1 0 0.2 0.1 0.2 0.1 0.1 0 0.2 1.9 0.1 0.1 0.2 0.2 0.1 0.1 0 0 0.1 0.1 0.1 0.1 0.1
1.3 0.2 0.3 0.5 0.1 1.1 0.1 0.3 0.3 0.8 1.3 0.4 100 0.2 2.4 0.1 0.3 0.2 0.1 0.6 0.1 0.2 1.3 0.2 0.1 0.2 0.1 0.1 0.2 0 0.2 0.1 0.2 0.2 1 0.7 0.1 0.1 0.1 0.1 0.2 0 0.7 0.1 0.3 0.1 0.4 2 0.1 2.9 0.1 0.4 0.1 0.1 0.5 0.5 3.4 0.2 0.1 1.5 1.7 1 0.6 0.1 0.1 0.3 0.3 0.9 0.3 0.1 0.2 0.1 0.2 0.2 0.1 0.2 0.5 0.3 0.2 0.2 0.6 0.2 0.2 0.2 0.1 0.4 0.1 0.5 0.3 0.2 0.2 0.1 0.1 0.4 0.1 1.7 0.6 0.1 0.1 0.3 0.2 0.5 0.1 1.5 0.2 0.2 0.4 0.2 0.1 0.5 0.7 0.7 1.5 0.1 4.6 0.3 0.1 0.1 2.1 0.2 0.9 0.2 0.2 0.6 0.1 1.6 1.1 5 0.2 0.5 0.2 0.1 0.8 0.1 0.2 0.5 0.2 0.8 0.1 0.1 0.2 3.1 0.3 0.1 0.3 0.4 0.1 0.1 0.3 0.6 0.4 1.2 0.2 0.1 0 0.2 0.3 0.2 0.1 0.2 0.2 0.5 0.3 1.6 0.6 0.2 1.5 0.1 0.6 0.7 2.9 0.2 0.2 0.2 0.2 0.5 0.8 0.1 0.6 0.1 0.1 0.1 0.1 0.3 0.6 0.1 0.2 0.1 0.4 0.7 0.2 0.4 0.2 0.2 0.3 0.1 0.2 0.4 0.2 0.4 0.2 0.3 0.3 0.5 0.5 0.4 0 2.6 0.2 0.2 0.1 0.5 0.8 0.1 1.4 0.3 0.4 1 1.1 0.2 0.3 0.2 0.5 0.1 0.9 0.1 0.3 0.8 2.3 0.1 0.3 0.1 0.5 0.9 0.1 0.3 0.2 0.2 0.3 0.1 0.5 0.2 0.2 0.8 1.4 0.2 0.2 0.2 0.1 0.2 0.3 0.1 0.3 0.1 0.4 0.3 0.2 0.2 0.1 0.4 0.1 0.1 0.2 0.1 1.7 0.1 0.2 0.1 0.6 0.3 0.2 0.1 0.1 0.1 0.2 0.1 1.2 0.5 3.7 1.1 0.3 0.1 0.5 0.2 0.4 0.1 0.6 0.2 0.3 1.1 0.3 0.8 0.9 0.2 0.1 0.9 0.6 0.2 0.2 0.2 0.6 0.3 0.1 0.1 0.2 0.2 0.9 0.2 0.1 0.1 0.1 0.1 0.5 0.4 0.2 0.1 2.2 0.9 0.2 4.3 0.3 0.2 0.4 0.2 0.3 0.4 3.5 0.1 0.5 0.3 1.5 0.6 0.1 0.1 2.4 0.6 0.2 0.3 0.1 0.2 0.3 0.9 0.2 0.3 0.1 0.3 0.2 0.1 0.2 0.5 0.1 0.4 0.3 3.4 0.1 0.2 0.2 0.2 0.1 0.1 0.4 1 0.6 0.1 1.6 1 0.4 0.2 0.7 0.2 0.1 3.7 0.1 0.1 0 0.3 0.2 0.3 0.4 0.5 0.5 0.9 0.3 0.4 0.2 0.7 0.2 0.6 0.4 0.7 0.2 0.3 0.2 0.3 0.1 0.3 0 0.1 0 0.2 0.5 0.2 0.2 0.2 0.1 0.2 0.6 0.3 1.7 0.3 0.2 0.5 0.3 0.1 0.8 0.4 0.4 0.3 0.1 0.1 0.1 0.6 0.2 0.4 0.2 16.2 0.9 1.3 0.1 2.8 1.6 0.2 0.2 6.6 1.3 0.3 0.7 0.2 0.1 0.4 0.5 0.1 0.2 0.4 0.2 0.2 0.5 0.6 0.5 0.3 0.2 0.1 0.3 0.6 0.5 0.1 0.1 0.1 0.3 0.1 0.6 0.3 0.5 0.4 0.1 0.3 0.3 0.5 0.2 0.3 0.6 0.7 0.2 0.8 0.3 0.1 0.5 0.2 0.3 0.2 0.5 0.1 0.5 0.3 0.4 0.3 0.4 0.2 0.4 0.1 0.4 0.1 0.3 0.2 29.1 0.1 0.1 0.1 0.6 0.4 0 0.4 1.7 1.7 0.2 0.1 0.2 0.1 0.2 0.1 0.1 0.1 0.9 0.2 0.4 0.1 0.2 0.1 0.1 0.3 0.4 0.1 0.1 0.1 0.1 0.3 0.3 0.1 0.5 0.3 4.4 0 0.1 0.2 0.2 0.6 0.4 0.1 0.1 0.5 0.1 1 0.2 0.2 0.2 0.2 0 0.8 0.1 0.2 0.2 0.2 0.1 1 0.4 0.4 0.1 0.1 0.2 2.2 1.5 0.6 0.1 0.2 0.1 0.1 0.1 0.1 0.1 0.3 0.1 0.3 0.1 0.3 0.1 0.2 0.2 0.2 4 0.2 0.1 1.5 0.1 0.4 0.1 0.1 0.1 0.4 0.4 0.1 0.1 0.2 0.1 0.6 0.5 0.1 0.1 0.3 0.6 0.5 0.1 0.9 0.2 0.9 2.4 6.6 0.8 0.2 0.1 0.1 0.6 0.2 0.2 0.3 0.5 0.5 0.3 0.1 0.1 0.2 0.3 0.2 0.7 0.1 0.3 0.3 0.4 0.3 0.3 0.4 0.2 0.2 0.1 0.9 0.1 0.6 0.1 1.4 0.2 0.1 0.1 0.2 0.8 0.1 0.2 0.2 0.5 0.3 1.1 0.9 0.2 0.2 0.1 0.3 0.1 0.1 0.4 0.1 0.2 0.3 0.1 0.8 1.2 0.2 0.4 6.2 0.1 1.3 0.4 0.1 0.3 0.4 0.6 0.1 0.3 1.6 0.4 0.5 0.1 0.2 0.1 1 0.2 0.1 0.2 0.3 0.1 0.6 0.3 0.3 0.5 0.4 0.1 0.3 1 0.1 0.1 0.4 1.4 0.9 0.3 0.4 2.6 0.2 0.3 1.8 0.6 0.6 0.4 0.2 0.4 1.9 2.4 0.6 0.6 1.8 0.7 0.1 0.1 0.1 0.1 0.1 0.4 0.1 0.4 0.1 0.7 0.1 0.1 0.1 0.3 3.5 0.9 0.1 0.1 1.5 3.6 0.1 0.1 0.2 0.6 0.2 0.2 0.2 0.2 0.9 0.3 0.2 1.4 0.1 1.2 0.2 0.2 0.2 0.7 0.2 0.3 0.8 0.2 0.2 0.1 0.1 0.1 0.1 0.1 0.1 0.2 0.2 0.1 0.1 0.1 0.3 0.2 0.1 0.2 0.1 0.3 0.1 0.1 0.1 0.5 0.1 0.1 0.2 0.1 0.2 0.1 0.2 0.1 0.4 0.1 0.1 0.2 0.1 0.1 0.3 0.1 0.3 0.1 0.1 0.4 0.1 0.1 0.9 0.1 0.3 0.1 0.1 0 0.1 0.3 0.6 0.1 0.3 0.1 1.4 0.1 0.2 0.5 0.9 0.2 0.2 0.1 0.2 0.1 0.2 0.1 0.1 0.3 0.2 0.2 0.3 0.1 0.1 0.1 0.1 1.4 0.1 0.1 0.1 0.1 0.2 0.1 0.1 0.1 0.2 1 5.3 0.1 0.2 0.6 0.6 0.1 0.1 0.1 0.2 0.2 0.1 0.1 1.9 0.3 0.1 0.1 0.3 0.1 0.1 0.4 0.3 0 0.1 0.2 0.1 0 0.2 0.2 0.2 0.1 0.2 0.3 0.4 0.1 0.1 0.1 1.1 0.3 0.1 0.2 0.4 0.2 0.2 0.1 0.3 0.1 0.1 1.5 0.4 0.2 0.1 0.5 0.4 0.2 0.3 0.2 0.1 0.2 0.2 0.1 0.1 0.1 0.3 0.3 0.2 2.8 0.1 0.4 1 0.1 0.3 0.5 0.2 1.1 0.2 0.6 0.3 2.2 0.2 0.5 0.3 2.9 0.8 1.2 0.1 0.1 0.2 0.3 0.9 0.6 0.1 0.2 0.2 0.2 0.3 0.1 0.3 0.8 1.4 0.3 0.4 0.2 0.2 0.2 0.1 0.2 0.2 0.1 0.2 0.1 0.5 0.2 0.5 0.1 1.6 0.1 0.2 0.3 3.1 0.2 0.8 0.3 1.5 0.3 0.1 0.1 0.1 0.3 1.3 0.2 1.5 0.1 0.1 0.2 0.9 0.3 0.3 0.1 0.1 0.1 0.1 0.1 0.2 0.2 0.4 0.2 0.2 0.4 0.1 0.2 0.1 1.7 0.4 0.2 0.1 0.1 0.2 0.1 0.1 0.7 0.1 1 0.1 0.1 0.2 0.7 0.4 0.7 0.1 0.5 0.3 0.4 0.6 0.1 0.3 0.3 0.1 0.3 1.2 0.2 0.1 0.2 0.5 0.2 0.5 0.2 0.2 0.7 0.1 3.3 0.2 0.1 0.3 0.1 0.6 0.1 0.1 0.5 0.6 0.3 0.2 0.3 0.3 0.3 0.2 0.2 0.4 0.1 0.3 0.2 0.2 0.4 0.7 0.2 0.1 0.1 0.3 2.5 0.3 0.3 0.5 0.4 1.9 0.4 0.1 0.1 0.7 0.1 0.2 0.2 1.4 0.2 0.1 1.1 0.3 4.6 0.2 0.9 0.1 4 0.2 0.1 0.8 0.5 1 0.4 0.8 0.5 1.1 0.6 1.7 0.1 0.9 0.2 0.2 2.6 0.1 0.1 0.4 0.1 2.2 0.1 0.4 0.2 0.1 0.3 0.2 0.3 0.2 0.1 0.7 0.8 0.2 0.1 0.8 0.2 0.1 0.1 0.3 0.7 0.6 0.7 0.2 0.5 0.3 0.1 0.7 0.6 0.3 0.3 0.2 0.2 0.4 0.4 0.2 0.2 0 0.3 0.3 0.1 0.1 4.9 0.1 0.3 0.1 0.3 0.1 0.1 0.3 0.4 0.1 0.7 0.1 0.1 1.3 0.3 0.1 0.3 0.3 0.5 0.2 0.1 0.1 0.1 0.7 0.9 0.8 0.6 0.1 0.1 0.8 0.2 0.2 0.6 0.6 0.4 1.2 0.3 0.4 0.2 0.2 1.7 0.2 0.6 0.1 2.3 3.4 1.2 0.3 0.3 0.6 0.1 0.1 0.3 0.1 0.3 0.5 0.4 0.2 5.3 0.2 0.6 0.2 3.2 0.1 2.5 1.3 0.3 0.2 0.1 0.4 0.1 0.2 0.2 0.3 0.1 0.3 0.4 0.3 0.3 0.2 0.5 0.1 0.1 0.2 0.2 0.3 0.1 0.3 0.4 0.1 0.1 0.2 5.7 0.2 0.2 0.1 0.8 0.1 0.1 0.2 0.2 0.1 0.5 0 0.1 0.3 0.2 0.1 0.8 0.6 0.3 9.7 0.1 0.3 0.3 0.3 0.5 5.4 0.1 0.1 0.1 0.1 0.1 0.6 1 0.2 0.6 0.3 0.5 0.2 0.2 0.1 0.3 0.5 0.1 0.1 0.2 0.2 0.7 1 0.8 0.6 0.1 0.1 1.5 0.6 0.2 1 0.2 0.4 0.2 0.2 0 0.2 0.2 0.2 0.5 0.2 0.2 0.1 1.1 0.1 1.2 0.2 0.3 0.2 0.5 0.4 0.2 0.1 0.1 0.5 0.3 0.1 0.1 0.2 0.2 0.1 0.1 0.2 0.1 0.1 0.2 0.5 0.1 0.6 0.1 0.2 0.1 0.1 0.2 0.1 0.4 0.2 0.4 0.1 0.4 0.2 0.1 0.1 0.1 0.6 0.4 0.1 0.1 0.1 0.2 0.1 0.2 0.3 0.5 0.1 0.3 0.1 0.1 0.2 0.1 0.1 0.4 0.3 0.4 0.2 13.2 0.3 0.1 0.1 0.5 0.1 0.1 0.2 0.1 1.1 0.1 0.5 0.3 0.2 0.1 0.1 0.9 0.3 0.5 2.4 0.6 0.7 20.3 0.1 0.2 0.1 0.1 0.1 0.3 0.7 1.2 0.1 0.2 0.6 0.1 0.3 0.5 0.3 0.2 0.6 0.1 0.4 0.2 0.1 0.1 0.5 0.2 0.3 0.1 0.8 0.1 0.2 0 0 0.1 0.2 0.1 0.4 0.1 0.3 1.3 0.4 0.1 0.2 0.6 0.7 0.1 0.2 0.1 0.2 0.2 0.2 4.9 1.6 0.3 0.8 0.1 1.4 0.2 0.2 0.2 0.2 0.2 0.2 0.6 0.1 0.3 1.4 1.3 0.7 0.2 0.3 0.4 0.6 0.1 0.1 0.1 0.2 1.1 0.3 0.1 0.2 0.2 0.7 0.1 0.1 0.1 0.1 0.1 0.1 0 0.2 0.2 0.7 0.9 0.1 0.2 0.1 0.1 0.1 0.1 0.2 0.1 0.1 0.2 0.4 0.6 0.1 0.4 0.2 0.4 0.2 0.1 0.2 0.2 0.4 0.2 0.2 0.1 0.1 0.1 0.1 3.9 0.2 0.1 0.2 0.1 0.2 0 0.1 0.3 0.3 0.2 0.3 0.1 0.1 0.1 0.4 0.3 0.1 6.6 0.1 1.8 0.3 1.2 0 0.2 0.7 0.1 0.3 0.1 0.1 0 0.1 0.3 0.3 0.5 0.3 0.2 0.1 0.7 0.2 0.2 3.4 0.2 0.3 0 0.1 0.4 0.1 0.6 0.1 1.2 0.9 0.2 0.2 0.2 0.1 0 0.4 0.1 0.2 1.3 1.7 0.2 0.1 0.1 0.1 2.2 0.3 0.5 1.5 0.2 1.7 0.8 0.1 0.1 0.3 0.2 0.1 0.1 0.1 0.1 0.1 0.3 0.2 0.4 0.1 0.3 0.1 0.1 0.8 2.1 0.3 0.3 0.3 0.6 0.1 0.3 0.2 0.2 0.1 0.1 0.1 0.4 0.2 0.2 0.5 0.5 0.2 0 0.1 0.2 0.1 0.1 0.1 0.4 0.3 0.6 3.3 0.2 0.6 0.2 0.3 0.1 0.1 0.4 0.1 0.1 0.2 0.2 2.2 0.1 0.8 0.2 0 0.1 1 0.9 0.2 0.2 0.2 0.2 0.1 0.2 0.3 0.4 0.1 0.1 0.2 0.2 0.1 0.1 0.4 0.2 0.5 0.2 0.2 0.2 1.3 0.2 0.1 0.1 0.3 0.2 0 0 0.2 0.6 0.2 0.1 0.1 0.1 0.8 0.1 0.1 0.1 0.3 0.7 0.4 0.5 0.2 0.4 6 0.1 0.1 0.4 0.3 0.1 1.8 0.1 0.3 0.5 0.1 0.3 0.1 0.2 0.7 0.2 9.8 0.6 0.7 0.1 0.7 0.2 0 0.4 0.4 0.1 0.4 0.1 1.9 0.1 0.9 0.8 0 0.1 0.4 0.1 0.4 0.2 0 0.4 0.3 1.5 2 0.2 0.1 0.1 0.1 0.3 3.8 0.4 0.1 0.1 0.6 0.1 0.2 0.4 0.4 0.1 0.2 0.2 0.3 0.3 0.4 0.6 0.7 0.1 0.8 0.1 0.3 0.4 0.3 0.4 0.2 0.4 2.8 0.3 0.7 0.6 0.2 0.1 0.4 0.3 0.4 0.2 0.4 0.2 2.7 0.2 0.3 0.2 0.2 0.2 1.8 0.1 0.5 0.3 0.3 0.5 0.2 1 0.2 0.3 0.3 0.1 0.1 0.2 0.1 0.8 0.7 0.5 0.1 0.2 0.2 0.2 0.9 0.4 0.1 0.5 0.2 0.3 0.2 0.2 0.4 0.2 0.2 0.2 0.1 0.1 0.3 0.1 1.9 0.2 0.1 0.1 0.9 0.3 0.4 0.3 0.1 0.4 0.4 0.2 0.1 0.4 0.6 0.4 0.5 0.8 0.1 3.2 0 0.3 0.1 0.1 0.1 0.2 0.6 0.7 0.1 0.2 0.1 0.1 0.5 0.9 0.6 0.1 0.1 0.1 0.1 0.2 0.1 0.6 0.8 0.3 0.2 0.4 0.2 0.5 0.4 0.2 0.1 1.2 0.2 0.1 0.4 0.3 0.1 0.3 0.2 0.3 3.6 0.2 0.1 0.3 1 0.3 0.5 0.1 0.2 0.3 0.3 0.1 0.1 0.1 1.9 0.1 0 0.1 0.1 0.7 0.2 0.1 0.2 0.6 0.2 0.2 0.4 0.1 0 0.2 0.1 0.2 1.5 0.4 0.8 0.2 0.3 0.1 0.2 0.2 0.2 0.2 0.1 0.1 0.1 0.1 19.6 0.3 0.6 0.6 0.3 0.5 0.2 0.1 0.1 0.1 0.3 0.1 0.1 0.1 0.2 0.3 2.3 0.1 0.1 2.9 0.2 0.2 0.5 0.4 0.3 0.5 0.3 0.1 0.2 0.3 0.5 0.2 0.3 0.7 0.6 0.2 0.4 0.5 0.1 0.1 0.1 0.2 0.2 0.7 0.1 0.3 0.6 0.4 1.1 0.1 0.6 0.1 0.6 0.2 0.4 0.8 0.2 1 0.1 0.2 0.2 10.2 0.3 0.4 0.2 0.3 0.2 0.2 0.5 0.1 0.1 0.4 0.9 0.3 0.4 0.2 5.2 0.2 0.6 0.3 0.2 0.2 0.2 0.8 0.2 0.1 0.2 0.5 0.1 0.3 0.1 0.1 2.8 0.1 0.4 0.4 0.9 1.4 0.1 0.1 0.9 0.1 0.2 0.1 0.4 0.2 1.2 0.1 0.1 0.2 0.3 0.1 0.2 1 0.2 0.1 0.3 0.1 0.1 0.3 0.3 0.1 0.3 0.1 0.2 0 1.1 1 0.2 0.3 0.2 0.1 0.3 0.2 0.4 0.1 0.1 0.1 0.3 0.3 0.1 0.2 2.4 0.1 0.2 0.2 0.1 0.2 0.1 0.3 0.3 1.5 0.7 0.2 0.5 0.2 3.3 0.2 0.2 0.3 0.1 0.6 0.1 0.1 0.3 0.4 6 0.2 0.5 0.7 0.1 0.2 0.4 0.2 0.8 0.3 0.2 0.1 0.6 0.2 0.5 0.2 0.9 0.5 0.6 0.1 0.3 1.3 0.2 0.1 0.3 0.3 0.8 1.3 0.1 0.1 0.1 0.3 0.1 0.8 0.9 0.1 0.1 0.4 0.2 0.1 0.2 1 0.1 0.3 0.1 0.1 0.1 0.1 0.2 0.1 1 1 0.3 0.9 0.2 0.4 0.6 0.2 2.8 0.2 0.1 0.1 0.1 0.2 0.1 0.1 0.5 0.1 0.1 0.3 0.1 0.3 0.2 0.1 0.5 0.2 0 0.2 0.1 0.3 0.1 0.6 0.4 0.5 0.1 1.1 0.1 0.2 0 0.1 0.5 0.6 0.1 2 0.3 0.1 0.2 0.1 0.1 8.6 0.5 0.5 0.3 0.2 0.3 0.2 0.1 0.1 0.2 0.4 0.1 0.1 0.1 0.2 0.1 0.5 0.1 0.3 0.1 0.3 0.2 0.1 0.3 1 0.7 0.1 0.2 0.5 1.1 0.2 0.8 1.9 0.2 0.2 1.3 0.4 0.2 0.1 0.2 0.6 0.3 0.3 0.2 0.4 0.2 0.5 0.4 2.2 0.1 0.2 0.1 0.3 0.1 0.5 0.7 0.5 0.3 0.2 0.2 0.1 0.1 0 0.1 0 0.3 1 0.3 0.6 0.3 0.3 0.9 0.3 0.6 0.2 0.2 0.1 0.2 0.6 0.1 1.4 0.1 0.2 0.2 0.1 0.2 0.2 0.4 0.2 0.2 3.7 0.4 1 0.4 0.1 0.2 0 0.4 0.6 0.3 0.1 0.1 0.1 0.1 0.3 0.4 0.2 0.2 0.1 0.1 0.5 0.2 0.1 0.2 0.2 0.4 0.2 0.1 0.7 0.2 0.2 1.4 0.2 0.1 0.1 0.1 0.5 0.3 0.1 0.2 0.2 0.3 0.8 0.4 0.2 0.5 0.2 0.4 0.2 0.1 1.7 0.1 0.1 5.1 0.3 0.2 0.2 1.8 0.2 0.1 0.3 0.5 0.1 0.2 0.1 0.6 0.3 0.1 0.8 3.5 0.2 0.1 0.5 0.3 0.6 0.4 0.2 0.6 0.1 0.1 0.2 1 0.1 0.2 0.4 0.1 0.3 0.2 0.1 0.5 0.1 0.2 0.2 0.3 0.1 0.4 1.1 0.1 0.2 1.5 0.2 0.1 0.3 0.2 0.5 0.1 0.4 0.3 0.1 0.2 0.1 0.3 0.1 0.2 0.6 0.1 0.4 1.3 0.2 0.5 0.3 0.4 0.1 0.1 0.1 0.2 0.1 0.2 0.9 0.5 1.3 7.9 1.9 0.5 2.1 2.1 0.4 0.2 0.3 0.1 0.2 0.1 0.1 0.1 0.6 1.5 0.4 0.3 0.2 2.3 0.2 1.2 0.1 0.5 0.1 0.1 0.2 0.1 0.1 0.2 0.9 0.1 0.1 0.9 0.2 0.2 0.4 0.3 0.2 0.6 0.5 0.3 0.3 0.7 0.6 0.1 0.3 0.3 4.1 0.2 0.1 0.3 1 0.5 0.4 0.4 0.3 0.1 0.9 0.2 1.4 3.6 0.5 0.1 0.2 0.1 0.7 0.2 0.1 0.1 0.9 0.5 0.1 0.1 11.7 0.3 0.1 0.1 0.1 0.2 0.2 0.1 0.3 0.1 0.2 0.5 0.4 0.2 1.1 0 0.1 0.1 0 0.4 0.4 12.7 0.1 0.1 0.1 0.1 0.1 0.6 0.2 0.3 0.3 0.3 0.3 0.3 0.1 0.3 0.2 0.2 0.1 0.4 0.3 0.1 0.1 0 0.1 0.2 0.1 0.3 2.4 0.2 0.6 0.7 2 0.6 0.5 1.3 0.1 0.2 0.2 0.1 0.2 0.1 0.2 0.5 0.2 0 0.1 0.6 0.6 0.3 0.2 0.6 0.1 0.6 0.1 1.1 0.1 0.6 0.1 0.2 0.1 0.1 0.6 2.1 0.1 0.7 0.1 0.5 0.8 0.5 0.1 0.8 0.2 0.1 0.4 0.8 0.2 0.4 0.1 0.3 0.1 0.5 0.2 0.2 0.2 0.3 1.5 0.9 0.8 0.2 0.5 0.2 0.1 0.3 0.1 0.3 0.2 0.3 0.3 1.8 0.3 0.1 0.3 0.1 0.2 0.8 0.9 0.4 0.5 0.1 0.5 0.5 0.7 0.1 1.3 0.9 0.4 0.1 0.2 0.8 0.2 0.3 0.1 0.1 0.6 1.6 0.3 0.1 0.2 0.1 0.3 2.5 0.1 0.3 0.2 0.7 0.1 0.7 0.1 0.1 0.1 0.1 0.2 1 0.1 0.2 1.7 0.2 0.1 0.3 0.5 0.6 2 0.2 0.6 0.1 0.3 0.1 0.2 0.2 0.1 0 0.6 0.2 0.1 0.2 0.2 0.6 0.1 0.2 0.2 0.2 0.2 0.2 1.9 0.3 0.1 0.5 0.6 0.1 0.1 0.3 3.3 0.1 0.1 0.7 0.1 0.1 0.1 0.1 0.4 0.3 1.3 0.4 0.4 0.2 0.2 0.4 0.2 0.1 1.6 0.2 0.1 0.1 0.1 0.2 0.1 0.1 0.1 0.1 0.4 0.1 0.1 0.1 0.2 0.7 0.8 0.8 0.1 0.2 0.1 0.2 0.1 0.3 0.6 1 0.2 0.2 0.2 0.2 0.6 3 0.3 0.4 2.6 0.6 1.1 1 0.1 0.2 0.2 0.6 0.1 0.1 0.1 0.5 0.3 0.4 0.1 0.4 0.7 0.1 0.2 3 3.7 0.1 0.2 0.7 0.2 0.7 0.5 0.4 0.2 0.5 0.4 0.1 0.1 1.4 0.1 0.5 0.4 0.2 0 1.4 0.2 0.3 0.1 0.5 0.3 1.4 0.4 1.1 0.2 0.2 0.2 0.6 0.4 0.5 0.1 0.1 0.7 0.3 0.1 0.6 0.3 0.2 0.2 0.8 0.6 0.3 0.2 0.5 0.9 0.1 0.1 0.2 1.2 1.4 0.2 0.2 0.2 0.1 2.1 0 0.2 0.2 0.1 0.4 0.2 3.3 0.4 0.8 0.2 0.7 0.1 0.2 0.2 0.2 0.1 0.3 0.2 0.6 0.1 0.1 0.2 0.1 0.2 0.2 0.2 0.2 2 0.6 1.4 0.2 0.3 0.1 0.1 0.3 0 0.5 3.8 0.1 1.1 0.2 0.3 0.1 0.3 0.8 0.1 0.3 0.3 0.3 0.1 0.3 0.3 0.1 0.5 0.7 0.1 0.5 0.1 0.5 0.5 1 0.1 0.4 0.2 0.3 0.2 0.4 0.3 0.3 0.3 0.1 0.2 6.4 0.2 0.1 0.2 0.2 0.1 0.1 0.4 0.4 0.2 0.1 0.2 1.9 1 0.2 1.7 0.1 0.2 0.7 0.3 0.9 0.3 0.2 0.1 0.2 0.2 1.5 0.1 0.3 0.7 0.1 0.1 0.4 0.2 1 0.1 0.3 0.1 0.1 0.1 1.4 1.3 4.1 0.1 0.1 0.2 0.4 0.2 2.1 0.1 0.4 0.1 0.2 0.3 0.2 1 0.4 0.4 0.3 0.1 0.3 0.8 1 0.4 1.3 1.5 0.3 0.1 0.2 0.4 0.5 0.1 0.7 0.6 0.2 0.2 0.1 0.1 0.1 0.1 0.2 0.5 0.1 0.1 0.1 0.1 0.2 0.2 0.2 0.1 0.1 0.4 15.7 0.6 0.4 1.3 0.7 0 0.1 0.5 0.1 0.1 0.3 0.4 0.3 0.1 0.1 0.3 0 0.1 1 0.6 0.2 0.1 0.2 0.4 0.3 0.1 0.1 0.2 0.1 0.3 0.2 0.1 0.4 0.1 7.2 0.1 0.1 0.1 0.2 0.2 0.1 0.2 0.3 0.3 0.3 0.1 0.1 0.5 0.3 0.7 0.6 0.1 0.1 0.1 0.2 0.1 0.3 0.1 0.1 0.3 0.2 1.1 2.2 0.1 0.1 0.6 0 0.3 0.1 0.1 0.3 3.3 0.1 0.1 0.7 0.1 0.3 0.1 0.2 0.3 0.1 0.1 0.4 1 0.1 0.4 0.1 0.1 0.1 0.7 0.1 0.2 1.7 0.1 0.1 0.1 0.3 0.2 0.7 0.1 0.2 0.3 0.5 0.3 1.7 0.1 0.1 0.3 0.2 1.4 0.3 0.1 9.4 0.4 0.2 0.8 0.1 0.8 0.1 0.6 0.7 2 0.4 0.1 0.4 0.2 0.5 0.1 0.7 0.3 0.2 0.3 0.1 0.2 3.5 0.3 2.1 0.1 0.4 0.1 0.4 0.1 0.8 0.3 0.5 0.1 0.2 0.1 0.1 0.5 0.2 0.2 0.2 0.1 0.1 0.2 0.1 0.3 0.2 0.1 0.2 0.1 0.2 0.2 0.7 0.1 0.2 0.1 1.1 0.3 0.1 0.1 0.1 0.1 1.2 2.8 0.3 0.1 0.1 0.4 0.4 0.5 0.1 0.4 0.5 0.1 0.3 0.3 0.1 0.2 0.4 0.2 0.3 0.1 0.5 0.5 0.2 0.1 0.2 0.2 0.4 0.2 0.2 0.6 0.1 0.1 0.1 0.3 0.4 1.3 1.5 0.4 0.3 0.3 0.3 0.5 0.1 0.1 0.4 1.3 0.4 0.3 0.2 0.1 0.3 0.6 0.2 0.4 0.1 0.2 0.2 0.1 0.1 0.2 0.4 0.1 0.2 0.3 0.1 0.1 0.2 0.1 0.1 1.1 0.7 0.2 0.3 0.4 0.1 0.7 6.7 0.3 0.5 0.5 0.1 0.3 0.1 0.7 0.8 0.3 0.1 0.1 0.1 0.1 0.1 0.7 0.8 0.2 0.4 0.6 0.2 0.3 0.2 1 0.4 0.3 0.3 0.1 0.1 0.2 4.9 1.3 0.1 11.1 3.2 0.1 0.1 0.2 0.4 0.6 0.2 0.1 0.2 0.3 0.2 0.3 0.2 0.1 0.2 0.1 0.1 0.1 0.1 0.3 0.2 0.2 0.2 0.1 1.8 2 0.2 0.1 0.2 0.5 0.3 0.7 0.1 0.1 1.2 0.2 0.1 0.8 1 0.1 0.1 0.2 0.2 0.4 0.2 0.2 0.3 0.3 0.1 0.1 0.1 0.1 0.5 0.1 6.1 0.6 0.1 0.3 0.1 0.2 0.2 0.3 2.5 0.4 0.2 0.1 3.8 0.1 0.2 0.1 0.2 0.1 0.2 0.6 0.1 0.7 0.8 0.1 0 0.1 0.2 0.5 0.2 0.2 0.5 1.5 0.1 0.2 0.2 0.2 0.6 0.2 0.1 0.2 1.3 0.2 0.1 0.1 0.1 1.6 0.2 2.9 1.1 0.3 0.1 1 0.1 1 0.4 0.3 0.2 0.1 0.2 0.2 0.6 0.2 0.2 0.2 0.4 4.7 0.1 1.1 0.3 0.1 0.1 0.1 0.1 0.2 0.1 0.2 0.2 1.1 6.6 0.2 0.2 0.2 0.3 0.1 0.2 0.1 0.1 0.2 0.1 0.1 0.2 0.6 0.9 0.4 0.2 0.3 0.5 0.1 0.1 0.1 0.6 0.9 0.1 0.1 0.1 0.1 0.1 0.1 0.2 0.3 1.2 0.3 0.1 0.1 0.1 0 0.1 0.6 1.8 0 0.2 0.5 0.4 0.2 0.7 0.2 0.6 0.5 0.1 0.3 0.2 0.1 0.2 0.1 0.8 0.2 0.2 0.4 0.6 0.2 0.4 0.4 0.1 1.2 0.1 0.2 0.1 2.9 0.2 0.1 0.3 0.2 0.2 0.3 0.2 0.1 0.1 1 0.1 1.3 0.1 0.3 0.3 0.3 0.1 0.1 0.3 0.1 0.2 0.2 0.3 0.3 0.1 0.6 0.2 0.2 0.2 0.1 2.2 1.5 0.6 0 1.3 0.2 0.6 0.1 0.3 0.6 0.6 0.1 0.2 0.1 0.8 0.3 0.7 0.1 0.3 0 0.1 0.2 0.7 2.3 0.2 0.1 0.3 0.1 0.1 0.3 0.2 0.2 0.1 0.1 0.6 0.2 0.5 0.2 0.3 0.2 0.1 0.2 0.3 0.3 1 0.2 0.1 0.4 0.1 1.2 0.1 0.2 0.3 0.2 0.2 0.1 0.4 0.5 0.1 0.1 0.5 1.6 0.4 0.6 0.3 0.1 0.1 0.1 0.1 0.3 2 0.4 0.3 0.2 0.4 0.3 0.1 0.2 0 0.1 0.1 0.1 0.5 1 0.2 0.3 0.2 0.3 0.2 0.7 0.4 0.3 0.2 0.1 0.8 0.8 0.7 0.5 0.3 0.2 1.5 0.3 0.1 0.2 0.5 0.1 67.1 0.1 0.1 0 0.2 0.3 1.2 0.1 2.1 0.3 0.2 0.3 0.4 0.2 0.1 0.1 0.2 0.5 0.7 0.3 9.1 0.1 0.1 0.6 0.1 2.1 0.1 0.8 0.2 0.2 0.4 1.8 0.1 0.1 0.2 0.2 0.1 0.1 0.1 0.5 0.1 0.5 0 0.3 0.1 0.2 0.1 0.1 0.2 0.1 0.1 0.8 1.4 0 1.5 0.2 0.1 0.6 0.2 5.3 0.3 0.3 0.2 0.2 0.2 0.3 0.1 0.2 0.4 0.2 0.8 0.2 0.1 0.1 0.2 1.1 0.1 0.1 0.1 0.1 0.1 0.1 0.2 0 0.1 0.5 1.2 0.3 0.4 0.2 2.4 0.2 0.8 0.6 0.2 0.1 0.1 0.1 0.2 0.1 0.1 0.1 0.3 0.2 0.3 0.1 0.7 0.1 0.2 0.6 0.1 0.3 0.2 0.5 0.1 0.2 0.1 0.1 0.1 0.3 0.1 0 0.1 0.1 0.1 0.3 0.4 0.1 0.2 0.1 1.1 0.2 2.2 0.5 0.1 0.1 1.3 0.4 0.2 1 0.4 0.5 0.7 0.2 0.2 0.2 0.1 0.1 0.4 0.1 0.1 0.2 0.3 0.2 0.4 0.3 0.4 0.2 0.4 0.2 0.6 0.2 0.2 0.5 0.6 4.7 1.4 0.1 0.6 0.5 0.1 0.7 0.1 0.2 0.1 0.3 0.2 0.2 0.1 0.3 0.1 0.3 2 0.2 0.1 0.1 0.3 0.3 1.7 0.3 0.8 0.2 1.7 0.1 0.3 0.1 0.2 0.8 0.3 0.1 0.4 0.3 0.2 0.1 0.3 0.6 0.2 0.2 0.1 0.2 0.5 0.1 0.1 0.3 0.1 0.2 0.2 1.3 0.2 0.3 0.1 0.1 0.1 0.3 0.2 0.1 0.2 1 0.2 0.2 0.2 0.1 0 0.8 0.2 0.7 0.7 1.6 0.3 1.3 0.7 0.2 0.1 0.3 0.1 0.2 0.2 0.1 0.2 0.3 0.2 0.4 0.4 0.3 0.1 1.4 0.6 0.1 0.2 0.1 0.2 0.2 0.5 0.1 0.8 0.2 0.1 0.8 0.3 0.2 0.2 0.5 0.2 0.9 0.5 0.2 0.1 0.6 0.6 0.5 12.9 0.2 0.2 0.3 0.1 0.2 0.5 0.2 0.2 0.4 6.7 0.8 0.3 0.1 2.4 0.3 0.2 0.1 0.1 0.2 0.3 1.1 0.8 0.5 0.1 0.7 0.2 0.3 0.1 0.2 0.8 5.4 0.2 0.1 0.1 0.8 1.2 0.1 0.3 1.1 0.2 0.1 0.2 0.1 0.2 0.5 0.6 0.1 0.4 0.1 2 0.1 0.2 2.9 0.1 0.2 0.6 0.3 0.1 0.1 0.1 0.3 0.3 0.9 0.4 0.3 0.1 0.2 0.6 0.5 0.9 0.6 0.3 0.3 0.7 0.1 0.1 0 0.1 0.4 0.9 0.1 0.3 0.2 0.6 0.5 2.8 0.2 1.5 0.5 1.4 0.2 0.1 0.2 1.4 0.2 0.1 0.4 0.2 0.5 0.3 0.3 2.7 0.2 0.2 0.1 0.4 0.1 0.1 0.1 0.1 0.3 0.4 0.1 0.3 1.5 0.1 0.3 0 0.1 0.1 0.2 0.1 0.3 0.1 0.2 0.5 0.2 0.2 0.2 0.6 0.1 0.3 0.1 0.1 0.6 0.1 0.2 1.5 0.3 0.1 2.4 0.2 0.1 0 0.8 0.1 0.4 0 0.6 0.2 0.1 0.2 0.1 0 1.1 0.1 0.1 0.2 0.1 0.6 0.3 0.4 0.1 0.1 0 0.1 0.4 1 0.1 0.1 0.3 0.1 0.8 0.1 0.2 0.5 0.1 0.7 0.1 0.6 0.3 0.1 0.1 0.2 0.1 0.5 3 0.1 0.1 0.1 0.2 0.1 0.1 0.1 0.1 0.4 0.1 0.1 0.2 0.2 0.4 0.1 0.2 0.4 0.1 0.7 0.1 0.1 1.9 0.2 0.4 0.3 0 1 0.3 0.1 0.4 0.1 0.1 0.4 0.4 0.1 0.1 0.1 0.1 0.2 0.2 0 0.1 0.2 0 0.1 0.1 0.2 0.1 0.1 0.2 0.2 0.2 1.2 1.3 0.3 0.1 0.3 0.1 0.1 0.1 0.2 0.1 0.6 0.1 0.2 0.1 0 0.1 0.4 0.1 2.6 0.1 0.5 0.5 0.2 0.1 1.5 0.1 0.3 0.1 0.6 0.1 0.1 0.5 0.2 1.5 0.2 0.2 0 0.5 0.1 0.1 7.4 0.1 0.2 0.1 0.1 0.1 0.2 0.3 0.1 0.4 0.2 0.5 0.1 0.1 0.1 0.5 0.2 0.1 0.2 0.3 0.4 0.2 0.9 0.1 0.3 0.3 0.2 0.2 0.4 0.1 0.4 0.7 0.3 0.2 1.5 1.6 0.1 0.1 0 0.1 0.8 0.2 0.5 0.1 1.3 0.2 0.1 0 0.1 0.2 0.2 0.1 0.2 0.4 0.2 0.3 0.1 0.2 0.2 0.2 0.2 0.5 0.1 0.1 0.1 0.3 0.6 0.1 0 4.6 0.2 0.3 0.1 0.2 0.2 0.2 0.1 0.2 0.1 0.3 0.1 0.2 0.1 1.1 0.1 3.2 0.3 0.2 0.2 0.2 0.1 0.2 0.1 0.6 0.3 0.1 0.2 0.1 0.8 0.3 0.2 0.1 0.6 0.2 0.9 0.1 0.7 0.2 0.7 0.2 0.3 0 1.8 0.4 1.1 0.5 0.5
0.1 1.5 1.4 0.7 0.2 2.6 0.1 0.1 0.1 1.5 54.8 0.8 0.1 100 4.1 0.1 0.9 0.6 0.1 1.7 0.4 0.1 0.1 0.1 0.3 0.3 0.4 0.1 0.1 0.4 1.7 0.4 0.2 0.5 0.2 0.1 0.1 0.2 0.1 0.5 0.2 0.1 0.2 2.4 0.2 3.2 0.2 0.4 0.2 0.4 0.2 0.1 0.7 0.1 0.2 0.2 0.2 0.2 0.4 0.2 0.6 0.2 0.2 0.4 1.2 0.2 0.1 2.4 0.1 0.9 0.1 0.2 1 0.3 0.2 0.5 0.1 0.2 0.2 0.3 0.9 0.2 0.1 0.2 0.5 0.6 0.3 0.4 1.9 0.3 0.8 0.2 0.6 1.1 0.1 0.8 0.4 0.1 0.2 0.2 0.6 0.5 0.3 0.1 0.3 2.2 0.4 0.2 0.3 2.1 1.6 0.1 0.8 0.6 0.5 0 0.5 0.1 0.2 0.6 0.4 0.1 4.7 0.1 0.1 0.8 0.4 0.1 0.1 0.2 0.4 3.7 0.2 7.2 1.3 0.2 0.1 0.3 0.7 0.1 0.3 0.5 0.5 0.2 0.5 0.7 0.1 0.4 0.6 0.7 0.2 0.4 0.1 0.1 0.2 0.1 0.3 0.5 0.1 0.3 0.3 1.8 0.2 0.3 0.1 1.5 0.2 1.6 0.2 0.3 0.3 0.5 0.1 0.2 0.1 0.1 0.2 0.1 0.1 0 0.1 0.1 0.1 0.2 0.3 0.2 0.2 0.5 0.2 0.5 0.5 0.1 0.2 0.1 0.5 0.1 0.3 0.3 0.4 0.2 0.1 1.1 0.1 0.2 0.1 0.3 5.1 0.4 0.2 0.2 0.1 1.7 0.2 0.1 0.1 1.4 0.1 0.1 0.4 0.1 0.2 0.3 0.5 0.6 0.4 0.1 0.1 1.9 1.3 0.1 0.4 0.2 0.2 0.3 0.2 0.2 0.1 1 0.2 0.3 0.1 0.1 0.2 0.1 0.1 0.1 0.1 0.1 0.2 0.5 0.3 0.2 0.3 0.1 0.1 0.5 0.1 0.3 0.1 0.3 0.4 0.3 0.8 0.2 0.3 0.6 0.2 0.1 2.3 0.4 0.3 0.4 0.1 1.1 0.3 1.1 0.8 0.2 0.2 0.2 0.4 0.2 17.8 0.2 0.4 0.1 0.5 0.2 3.9 0.4 0.2 0.3 0.2 0.2 0.3 0.2 0.1 0.2 0.1 1 1.5 1.1 0.2 0.2 4.2 0 0.2 0.2 0.1 1.2 0.2 0.1 1.1 0.5 0.3 0.4 0.4 0.6 0.3 0.2 0.2 0.2 0.2 0.6 1 0.2 0.1 0.4 0.2 0.9 0.4 0.1 0.1 0.4 0.1 0.2 0.2 0.2 1 2.9 4.5 0.1 0.9 0 0 0.2 0.3 0.1 28.7 0.3 0.1 7 5.7 1.1 0.2 0.4 0.2 0.5 0.1 0.2 0.7 0.1 5.9 0.6 0.2 0.1 0.2 0.2 1.6 1.1 0.1 0.1 1.9 0.2 0.7 1.9 0.7 0.4 0.4 0.3 0.2 1 0.2 0.2 0.4 0.2 0.2 0.3 0.2 0.8 0.9 4.9 2.8 0.1 0.4 1 0.1 0.3 0.6 0.2 0.5 0.2 0.1 1.2 0.3 0.1 8.5 0.2 0.4 0.3 0.6 0.8 0.6 0.7 0.4 0.2 0.1 0.2 0.7 0.2 2.2 0.5 0.3 0.1 0.4 0.3 0.4 0.2 0.8 0.2 2.3 0.3 0.2 0.6 0.4 0.1 0.3 0.1 0.5 3.1 0.5 1.2 0.9 0.2 0.4 0.7 0.7 0.1 0.5 0.5 3 0.1 0.4 0.1 0.3 0.5 0.2 0.1 1.6 0.1 0.1 0.6 0.2 0.2 0.1 0.8 0.2 0.2 0.4 0.1 0.2 0.2 0.2 0.4 0.4 0.7 0.2 0.2 0.4 0.1 0.2 0.2 0.2 8.1 0.4 0.2 0.2 0.5 0.1 0.2 1 0.8 0.2 0.1 5.9 0.2 1.3 0.1 0.3 0.2 0.1 0 0.1 0.2 0.3 0.1 0.2 0.2 0.4 1.1 0.7 1.3 0.1 0.2 0.6 0.1 0.1 0.3 0.9 0.1 0.2 0.1 0.4 0.1 0.1 0.2 0.7 0.4 0.2 0.3 0.1 0.1 0.1 1 0.2 0.2 0.1 0.1 0.3 0.5 0.6 0.1 0.2 0.1 0.2 0.2 0.1 0.5 0 0.2 0.3 0.3 0.3 0.4 1.4 0.9 0.7 3.1 0.1 0 0.3 0.4 0.4 0.4 0.1 0.1 0.1 1.3 0.2 0.4 0.1 0.1 0.8 0.6 0.4 0.8 0.4 0.5 0.1 0.8 0.1 0.1 0.3 0.1 0.1 0.2 0.2 0.3 0.2 1.5 1.1 0.1 0.5 0.3 1 1 0.1 0.2 0.2 0.2 6.2 0.4 0.5 0.2 0.5 0.6 0.6 0.4 1.1 0.1 0.5 1.6 0.2 0.9 0.1 0.2 0.1 1.7 0.1 0.6 0.1 0.2 0.1 0.3 1.9 0.3 0.3 0.5 0.1 0.1 0.5 0 1.3 0.4 3.3 0.3 0.3 0.2 0.1 1.1 0.2 1.2 0.1 0.2 0.5 0.2 0.3 0.3 0.2 0.3 2 0.2 0.1 0.2 0.1 0.1 0.1 0.6 0.7 2 0.4 0.1 0.3 0.5 0.1 0 0.1 0.2 0.3 0.2 0.6 0.3 0.1 1.2 13.5 0.1 0.2 2.8 0.1 0.1 0.1 0.3 0.2 1.4 0.1 0.2 0.2 0.1 1.5 1.1 0.6 0.1 0.3 0.1 1.2 0.1 0.2 0.8 0.8 0.1 0.1 0 0.9 0.2 0.3 0.5 2.8 0.1 0.2 0.1 0.2 1.2 0.2 0.1 0.2 2.1 1.1 2.8 0.4 0.1 0.3 0.1 0.3 0.1 1.1 0.2 3.3 1.3 0.1 9.3 9.1 1 0.1 0.1 0.2 0.3 0.4 0.1 0.2 0.1 0.1 0.2 0.2 0.1 1 0.4 0 0.1 0.1 1.3 0 0.2 0.1 0.2 0.2 0.1 0.4 0 0.3 0.1 0.1 0.3 0.1 0.1 0.1 0.3 0.1 0.4 0 0.1 0.1 0.1 1.1 0.3 0.5 0.6 0.2 0.2 0.2 0.1 0.1 0.1 0.1 0.1 0.4 0.1 0.2 0.3 0.1 0.1 0.7 1.8 0 0.2 0.8 0.3 0.2 0.1 41.4 0.2 0.1 0.2 0.3 0.1 0.2 0.4 0.1 0.1 0.1 0.1 0.6 0.3 0.2 0.1 0.1 0.1 0.5 0.7 1.5 0.2 0.8 0.3 0.6 0.2 0.1 0.1 0.2 0.1 0.6 0.2 0.1 0.2 0.1 1.3 0.5 0.2 0.2 0.2 0.3 0.9 0.2 1.2 0.1 0.1 0.1 0.2 0.1 2 0.1 0.3 0.2 0.4 0.1 0.1 0.2 0.5 0.9 0.1 0.1 0.2 0.3 0.1 0.1 0.1 0.1 0.2 0.1 3.3 0 0.3 0.1 0.3 0.1 0.2 0.2 0.1 0.1 1.1 0.3 0.3 0.3 0.1 0.2 0.3 1.7 0.1 0.1 0.2 0.1 0.3 0.2 1.8 0.2 0.2 0.3 0.1 0.1 0.3 0.2 0.1 0.1 0.2 0.1 0.1 0.1 0.1 0.2 0.2 0.2 0.1 0 0.3 1 0.2 0.2 0.1 0.1 1.6 0.4 1.2 0.3 0.3 0.2 0.1 0.1 0.9 0.5 0.1 3.5 0.4 0.6 0.1 1.1 0.2 0.7 3.7 0.5 2.9 0.1 0.1 0.2 1.3 0.1 0.2 30.1 0.5 0.2 0.1 0.2 0.1 0.6 0.2 0.7 0.2 0.2 0.2 0.1 0.1 0.3 0.2 0.2 0.7 0.1 0.4 0.2 0.4 0.3 0.3 0.5 0.3 0.1 0.1 2.2 0.2 0.3 0.3 2.5 0.2 0.2 0.1 0.2 0.4 0.2 0.7 0.6 0.4 0.1 0.3 0.4 0.9 1.3 0.2 0.8 0.8 0.2 1.4 0.5 0.4 0.2 0.3 0.2 0.2 0.7 0.2 1 0.1 0.3 1.6 1.1 1.8 1.8 0.1 0.3 0.6 0.5 0.5 3.3 0.1 0.1 1 0.4 0.2 0.1 0.1 4.1 0.2 0.1 0.2 5.3 0.1 1.2 0.4 0.1 0.4 0.5 0.1 0.3 0.4 0.4 0.4 0.1 0.3 0.2 0.5 0.2 0.2 0.2 0.4 0.2 0.3 0.1 0.2 0.3 0.6 1.5 0.4 1.1 0.2 0.1 0.7 1.4 0.1 0.2 0.1 0.2 0.6 0.2 0.2 0.1 0.3 0.2 0.4 0.1 0.1 0.2 1.5 1.5 0.8 0.2 0.7 0.1 0.4 0.2 0.3 0.1 0.3 0.1 0.1 2.1 0.1 4.1 1.1 2.1 2.7 0.4 0.2 0.5 0 0.1 0.8 1.1 0.2 0.1 0.2 0.2 0.1 0.1 0.1 0.4 0.3 0.6 0.1 0.1 21.5 0.3 1.2 0.1 0.1 0.3 0.1 0.1 1.8 0.4 0.1 1.2 0.1 0.5 4.9 1.3 0.3 0.2 0.7 0.2 0.8 0.7 0.2 0.6 9.4 0.8 2 0.4 0.3 0.1 0.1 0.1 0.3 2 0.3 0.2 0.2 0.7 0 0.3 0.1 0.2 0.3 0.6 0.7 0.3 0.1 0.5 0.1 0.2 0.4 0.2 0.1 0.1 0.2 0.4 0.1 0.3 0.1 0.2 0.4 0.3 0.3 0.3 0.2 1.3 0.3 0.5 0.1 1.2 0.4 0.4 0.1 0.1 1.5 1.8 0.8 2.5 0.1 6.9 1.3 0.4 4.9 0.1 0.1 0.1 0.2 0.3 1.3 0.7 0.4 0.3 0.7 0.5 0.2 1.4 0.3 1.9 0.1 0.2 0.3 0.4 0.5 0.8 0.1 0.1 0.3 0.4 0.4 0.1 0.5 0.2 0.2 1 2.1 0.2 4.8 0.8 1.1 0.2 1.3 0.6 0.2 0.5 0.2 2.2 0.3 0.2 1.4 0.3 0.1 5.8 0.3 0.7 3.7 0.1 0.2 0.1 0.1 0.8 0.1 1.3 0.2 0.2 0.1 0.7 2.5 0.2 0.3 0.2 0.3 0.3 0.3 0.2 0.3 0.1 1.2 2.3 0.2 0.3 0.2 1 0.1 0.4 0.3 0.7 0.3 0.8 0.4 0.2 0.2 0.1 1.8 0.3 0.6 0.3 0.2 0.5 0.5 0.4 0.6 0.3 0.5 0.1 0.4 0.6 0.2 0.2 0.5 0.5 0.5 0.7 1.7 0.7 0.3 0.2 0.2 0.3 0.4 0.3 1.7 0.4 0.4 0.1 0.2 0.2 1.8 0.3 0.2 0.3 1.7 0.1 0.5 0.5 0.1 0.1 0.3 0.4 0.1 0.3 0.1 0.4 0.1 0.1 0.3 1.2 0.4 0.8 0.5 7.2 0.2 0.2 0.3 0.1 0.1 0.2 2.4 0.2 0.1 0.6 0.1 0 0.3 0.3 0.2 0.2 0.8 0.1 0.4 0.4 0.6 0.1 0.1 0.3 0.3 0.3 0.3 1.7 0.5 0.1 1.6 0.3 0.4 0.1 0.3 0.4 0.2 0.6 0.2 0.7 0.2 0.1 0.3 0.3 0.1 0.5 0.1 0.2 0.4 1.1 0 1.7 2 0.1 0.5 0.1 0.4 0.3 0.1 0.1 1.3 0.2 0.4 0.7 0.2 0.2 4.9 1.4 5.9 0.1 0.3 0.6 0.2 0.8 0.3 0.7 0.9 1 2.4 0.1 0.1 1.1 0.1 0.3 0.4 0.2 0.7 2 0.4 0.3 0.8 1.7 1.2 0.5 0.6 0.6 0.1 0 0.2 1.3 0.1 0.1 0.2 9.7 0.1 0.2 0.9 0.3 1 3.5 0.5 0.1 0.2 0.7 1 0.1 2 0.3 0.4 0.5 0.6 0.3 0.1 0 0.1 0.3 0.2 0.8 0.4 0.7 0.4 0.9 0.1 1.1 1 0.7 0.1 0.1 0.2 0.1 0.1 0.6 0.4 1 0.1 0.3 0.3 0.2 1 0.1 0.3 0.1 0.5 0.6 0.3 0.1 0.6 0.2 1.8 0.3 0.3 0.3 4.4 0.2 0.4 0.1 1.4 0.1 0.2 0.2 0.1 0.1 0.2 0.1 0.9 0.3 0.2 0.2 0.5 0.1 0.1 0.4 0.4 0.2 0.3 0.2 0.1 0.6 0.5 0.3 0.8 1.2 0.1 1.2 0.3 0.3 0.3 0.5 0 0.4 0.1 0.1 0.2 0.2 0.1 0.1 0.4 0.3 0.1 0.1 0.4 0.6 0.3 0.2 1.3 0.2 0.2 0.2 94.3 99.1 0.2 0.1 0.2 0.2 0.9 0.7 0.1 0.1 0.5 0.2 2.6 0.1 1.2 0.1 0.2 0.3 0.9 2.1 0.1 0.4 0.4 9 0 0.1 0.1 0.2 0.3 0.1 0.1 0.2 0.3 0.1 0.2 0.6 0.4 0.1 0.1 0.1 0.2 0.2 0 8.1 0.5 8.4 0.5 1.7 0.2 0.2 0.2 0.1 1.5 0.3 0.8 0.3 1.2 0.3 0.3 0.1 0.4 0.8 0.3 0.4 0.2 0.3 0.7 1.2 0.9 0.3 0.9 0.3 0.1 1.4 0.3 0.5 0.1 0.2 1 0.1 0.3 0.1 0.3 0.4 0 0.6 0.6 0.4 0.3 0.1 0.9 0.5 0.1 0.8 0.4 0.5 0.3 0.3 0.8 0.2 0.3 0.6 0.3 0.1 0.3 0.2 0.3 0.2 0.1 0.1 0.1 3.1 0.2 0.2 0.1 0.1 0.1 0.2 0.3 0.7 1.1 0.8 1 4.1 0.7 1.6 0.1 0.1 0.7 0.1 0.7 1 0.6 0.1 0.3 0.3 0.2 0.4 0.4 0.1 0.3 0.5 0.1 0.1 0.8 0.2 0.8 0.2 0.8 0.2 0.1 0.2 0.3 0.2 0.1 0.8 0.1 0.3 1.6 0.1 0.2 0.1 0.1 1 0.1 0.2 0.1 0.3 0.1 0.1 0.4 0.1 0.1 0.1 1.4 0.3 0.3 0.5 0.4 0.2 0.6 0.5 0.5 0.2 0.3 0.8 0.1 0.4 0.3 0.3 0.2 0.8 0.3 0.1 3.9 0.1 0.1 0.5 0.2 0.4 1 0.1 0.2 1.2 1 0.2 0.5 0.6 0.3 0.4 0.3 0.7 0.7 0.5 0.1 2.6 1.3 0.3 0.4 6.1 0.3 0.2 0.3 0.3 0.5 0.3 0.2 0.2 0.8 1.5 0.1 0.3 1 1.4 0.2 0.6 0.2 0.3 0.3 0.2 0.7 0.7 0.1 0.3 0.7 0.1 0.1 0.6 0.3 0.1 0.3 0.3 0.1 0.1 0.1 0.2 0.5 0.5 0.1 0.4 0.4 0.6 2.9 0.2 0.4 0.2 0.1 0.2 0.1 0.9 1 0.4 0.1 0.2 0.1 0.1 0.2 0.2 1 0.1 0.2 0.5 0.1 0.2 0.2 0.1 0.2 0.1 0.5 0.2 0.2 0.2 0.1 0.2 0.2 0.3 0.2 0.2 0.1 0.2 0.3 0.4 0.1 0.1 0.4 3.1 0.6 0.2 0.3 1.3 0.1 0.6 3.4 1 0.6 0.1 0.1 0.1 0.1 0.1 0.1 0.2 0.1 1.5 0.2 0.2 0.3 0.6 0.2 0.1 0.3 0.1 0.2 0.1 0.1 0.5 0.5 0.8 0.2 0.2 0.1 3.3 1 0.2 1.9 0.2 0.2 0.3 3 0.8 0.1 0.1 0.3 0.1 0.5 0.4 0.2 0.1 2.7 0.3 0.8 0.4 0.2 0.2 0.3 0.7 0.4 0.1 0.8 0.5 0.3 6.9 18.4 0.1 0.3 0.4 0.2 1.2 1 0.1 0.9 0.1 0.1 0.5 0.1 0.2 0.2 1.5 6.5 0.2 0.1 0.3 0.3 0.3 0.4 0.3 9.6 1 0.1 0.2 0.2 0.2 1.5 0.4 0.7 0.7 0.1 0.5 0.2 0.3 0.2 7.8 0.2 1 0.4 0.2 0.1 0.6 0.2 0.3 0.3 0.1 4 0.4 0.8 0.1 0.3 0.2 0.2 0.3 0.1 1 0.1 0.3 0.1 0.1 0.6 0.1 0.2 0.3 0.1 0.7 0.4 1.4 1.1 0.2 0.9 0.8 1.4 0.7 2.3 0.1 0.3 0.3 0.1 0 0.1 0.1 2.4 0.3 0.2 0.3 1.3 2.9 0.3 2.7 0.3 0.2 1.7 0.6 0.2 0.2 1.6 0.3 0.1 0.4 0.6 0.1 0.4 0.1 0.2 0.2 0.4 0.2 0.1 0.2 0.3 0.7 1.2 0.2 0.2 0.5 0.2 0.1 0.1 0.3 0.1 0.2 0.7 0.1 2.5 0.1 0.2 0.2 0.1 0.1 0.1 0.7 0.4 0.1 0.2 0.5 0.2 0.2 0.3 0.6 0.1 0.7 0.1 0.1 0.4 0.2 0.2 0.9 0.9 1.1 0.2 0.6 0.2 1 0.2 0.3 0.4 0.4 0.2 0.1 0.2 1 0.3 0.1 0.2 0.1 0.1 0.1 0.5 0.2 0.2 1.8 1 0.2 0.2 0.3 0.6 0.1 0.5 0.8 0.1 0.7 72.6 58.6 0.5 0.8 0.1 0.1 0.2 1.9 2.7 19.8 16.7 0.6 0.2 0.1 13.3 0.3 56.9 0.8 0.9 0.5 1.5 0.2 0.1 0.2 0.3 0.1 0.4 0.4 0.2 0.2 0.1 2.6 4.5 0.1 0.2 0.2 0.8 0.1 0.2 0.2 2.7 0.1 0.1 0.4 0.2 0.5 0.1 0.1 0.1 0 0.1 0.3 0.2 0.1 0.2 0.2 0.3 0.3 0.6 0.7 0.1 0.5 0.1 0.2 0.1 0.1 0.3 0.5 0.1 0.2 0.4 0.6 1.2 0.2 0.2 1.5 0.7 0.1 0.1 0.6 3.3 2.1 0.5 0.1 0.1 0.1 0.2 0.4 0.6 0.1 0.3 0.1 1.2 0.3 0.1 0.8 0 0.2 0.2 0.2 0.7 0.1 1.2 0.3 0.1 0.3 1.1 0.3 0.6 0.2 0.2 0.9 0.3 1.9 0.2 0.2 0 1.3 0.2 0.2 0.6 0.6 0.2 0.4 0.2 0.2 2.1 0.4 0.2 0.1 0.7 0.1 0.2 0.9 0.1 6.1 0.2 0.1 0.4 0.5 0.5 0.5 0.3 0.6 0.3 0.1 0.2 0.3 0.4 0.1 0.7 1 0.2 0.4 0.2 0.9 0.2 0.5 0.4 0.5 0.4 0.6 0.5 0.4 0.8 0.2 0.2 1.9 0.6 0.7 0.3 0.8 0.3 0.6 0.2 0.1 0.1 0.1 0.3 0.5 0.7 1.4 0.2 0.7 0.1 0.2 0.1 0.1 0.2 0.1 0.3 0.4 1.2 0.3 6 0.1 0.1 0.4 8.5 0.2 0.3 0.4 24.2 0.3 1 0.5 0.4 0.9 0.3 0.5 3.6 0.4 1.1 0.5 0.2 0.1 0.1 0.2 0.5 0.2 0.2 0.3 2.9 1 0.3 2.7 8.1 0.1 0.1 0.1 2.1 0.4 0.5 0.2 0.3 2.5 0.1 0.1 0.1 0.2 0.4 0.1 0.4 1.4 0.8 0.7 0.2 0.2 2.1 0.3 1 1.6 0.1 0.1 0.5 0.3 0.2 1 0.5 0.2 0.2 3 0.2 0.2 0.2 0.4 2.9 0.1 0.2 0.4 0.4 0.1 0.3 0.2 0.1 0.5 0.3 0.1 1.1 1.8 0.2 1.6 0.1 0.1 0.3 1.1 0.3 0.4 0.2 0.4 0.3 0.1 0.6 0.1 0.1 0.4 0.3 0.7 0.2 0.3 0.2 0.6 0.2 2.2 0.1 0.1 0.3 0.5 0.1 0.5 0.2 0.7 0.5 1.4 0.1 0.8 0.4 0.1 0.1 0.4 0.1 0.2 0.1 0.1 0.1 0.2 0.9 0.1 0.1 0.2 10.6 0.2 0.9 0.2 0.1 0.3 0.2 0.2 0.3 1.2 1.2 0.4 0.2 0.5 0.3 0.3 1.4 0.4 10.4 0.1 0.5 0.2 0.1 1.7 0.6 0.5 0.2 1 2.2 1.4 0 2.5 5 0.1 0.1 0.1 0.2 0.3 0.1 0.2 0.8 0.4 0.3 0.1 0.2 0.4 0.1 0.2 0.4 0.7 0.6 0.2 0.2 0.1 0.3 0.3 0.2 0.7 0.6 3.4 0.2 0.1 0.1 0.1 0.1 0.3 0.3 0 0.1 0.2 0.2 0.1 0 0.1 0.3 0.1 0.3 0.4 2.9 0.1 0.1 0.1 0.1 0.1 0.1 0 1.3 0.4 0.1 1.5 0.8 1.6 0.2 8.5 0.3 0.1 0.6 0.2 0.1 0.2 0.2 0.3 0.2 0.1 0.3 0 0.1 0.1 2.2 0.5 0.2 0.4 0.2 0.4 0.2 0.3 0.6 0.2 0.2 0.1 0.2 0.5 0.2 0.3 0.2 0.6 0.1 0.7 0.2 0.2 0.2 0.7 0.5 0.1 0.4 0.6 0.4 0.2 0.2 0.8 0.1 0.1 0.1 0.6 0.1 0.1 0.1 0 0.1 0.2 0.2 0.1 0.1 0.4 0.6 0.1 1.6 0.2 0.5 0.2 0.1 1 0.3 0.1 0.2 0.2 0.8 0.4 1.1 0.6 0.5 0.2 0.2 1.2 1 0.3 0.3 0 0.2 0.1 0.4 0.1 2.6 0.6 5.8 0.1 0.2 0.1 1.5 0.5 0.3 0.7 0.8 0.1 0.2 0.1 0.5 0.1 0.1 0.2 0.5 0.2 0.2 0.6 0.1 0.5 0.3 0.2 6.5 0.2 0.1 1.5 0 1.6 0.4 0.4 0.4 0.1 1.2 0.2 0.3 1.1 0.2 0.1 0.6 0.1 0.7 0.1 0.1 0.1 0.1 0.2 0.2 0.5 2 0.6 0.1 0.1 0.1 0.8 0.1 0.3 0.2 0.1 0.4 0.1 0.9 0.4 0.2 0.2 0.7 1.9 0.7 0.1 0.2 0.3 0.4 0.1 1.1 0.2 1.7 0.2 0.1 0.1 0.2 0.2 0.7 0.3 0.5 0.6 0.2 1.3 0.2 0.1 0.5 0.6 0.1 0.1 0.2 0.3 1.1 0.3 0.6 5.9 0.6 0.1 0.8 0.1 0.2 0.2 0.8 8.8 0.5 0.2 0.1 0.1 0.2 0.7 1.1 0.2 0.8 0.3 5.1 4 0.1 0.7 0.6 0.3 0.3 0.2 0.1 0.2 0.4 0.1 0.1 2.8 0.1 0.6 0.1 0.1 0 0.1 0.1 0.7 0.2 0.1 0.4 3 0.1 0.2 0.1 0.2 0.5 0.2 1.2 0.4 0.1 0.3 1.3 0.1 0.4 0 0.2 0.2 0.1 0.5 0.1 0.4 0.1 0.2 0.6 0.2 0.4 0.1 0.3 0.3 0.2 0.2 0.5 0.2 0.1 0.3 0.2 0.1 0.3 0.1 0.6 1.1 0.2 0.1 0.3 0.2 0 0.1 0.1 0.2 0.2 0.1 0.3 1.8 0.5 0.1 0.1 0.2 0.1 0.4 0.1 0.3 0.3 0 0.6 0.2 0.7 1 0.3 0.1 0.1 0.5 1.4 0.2 0.1 0.2 0.2 0.5 0.5 0.3 1.2 0 0.7 1 0.6 0.1 0.6 0.7 0.5 0.1 0.3 0.1 0.4 0.5 0.1 0.1 1.1 0.6 1 0.3 0.2 0.6 0.7 0.3 0.2 0.2 0.5 0 0.2 0.2 0.6 0.2 2.2 0.2 0 0.1 0.3 0.2 0.1 0.8 0.5 0.1 0.1 0.1 0.2 0.2 0.1 0.7 0.2 0.3 0.1 1 0.2 0.7 0.1 2.6 0.9 0.3 1.5 0.3 0.2 1 1.1 0.5 0.2 0.7 0.4 0.2 0.6 27.4 0.2 0.1 0.6 0.1 0.3 0.1 0.3 0.1 0.1 0.5 0.5 0.1 0.1 0.1 0.2 0.2 0.2 0.1 0.5 0.1 0.5 0.2 0.1 0.7 0.3 0.3 0.2 0.1 0.2 5.9 0.2 0.3 0.2 0.2 0.3 0.4 0.9 9.1 0.3 0.1 0.1 0.2 0.6 0 0.1 0.1 0.3 8.7 0.4 0.2 0.1 0.1 0.1 0 0.1 0.4 0.2 0.1 0.4 0.1 0.1 0.1 0.3 0.1 0.1 0.8 0.6 0.2 0.2 0.1 0.1 0.3 0.2 0.3 0.2 0.1 0.1 0.2 0.1 0.3 0.2 0.1 0.1 0.6 0.2 0.1 2.3 0.2 0.4 2.1 1.2 0.1 0.1 0.1 0.3 2.4 0.1 0.3 0.1 0.3 0.4 0.7 0.3 0.2 0.2 0.7 0.5 0.1 0.4 0.1 0.6 0.3 0 0.1 0.5 0.8 0.7 0.1 0.4 0.2 0.1 0.1 17.5 2.4 0.1 3.1 0.4 0.8 0.1 0.1 0.2 2.1 0.3 0.5 0.2 0.6 1.1 0.1 0.1 0.2 0.2 0.1 0.7 0.1 0.1 0.1 0.1 0.1 0.1 1.2 0.9 0.2 2.1 1.2 1.2 0.1 0.5 0.7 0.4 0.1 0.3 0.1 0.3 1.4 0.2 2.2 0.1 0.1 5.2 2.4 0.4 0.3 0.8 0.2 0 0.2 0.1 0.6 0.1 0.7 44.4 0.3 0.1 0.7 2.5 0.2 0.6 0.3 0.9 1 0.5 0.3 0.1 7.3 0.4 2.5 0.6 0.4 0.4 0.7 0.3 0.4 0.1 0.2 0.1 0.3 0.1 0.2 0.3 0.2 0.1 0.7 0.3 0.5 0.1 0.1 1 0.6 1.1 0.1 0.2 0.5 0.3 0.3 0.1 0.9 0.2 0.1 0.7 0.4 0.1 0.2 0.4 0.1 0.6 1 0.1 0.3 0.1 0.4 1.5 0.4 0.3 0.6 1.2 0.2 0.1 0.7 0.1 0.8 1 0.4 0.4 1.4 5.6 0.4 0.3 0.1 0.3 0.1 1.1 0.3 0.2 5.1 0.3 1.1 0.6 0.4 0.2 0.4 0.5 0.1 5.1 1.3 0.1 1.2 9.7 0.4 0.2 0.1 0.2 0.2 0.9 0.1 0.3 0.5 0.2 0.1 1.1 0.5 0.6 0.2 1 0.2 0.2 0 0.6 0.3 0.1 0.1 1.5 0.2 0.2 0.3 2.9 0.4 2.3 0.2 0.4 0.1 0.2 0.2 0.6 0.2 0.2 0.2 0.1 0.1 0.3 0.2 0.5 1 0.8 0.1 0.4 0.2 0.2 0.7 0.3 0.3 3.3 0.2 0.4 2.2 0.1 2.2 3.2 1.4 0.1 0.1 0.5 0.4 0.1 0.5 1.2 0.1 0.1 0.3 0.1 1.1 0.3 0.1 0.3 0.3 0.8 0.4 0.5 0.2 0.1 0.4 0.2 0.4 0.1 0.2 0.1 0.3 0.3 0.1 0.1 0.4 0.2 0.3 0.5 3.9 0.1 0.4 0.1 0.2 0.3 0.4 0.2 0 0.2 1.4 0.1 0.2 0.1 1.1 0.4 0.2 0.8 0.2 0.5 0.3 0.1 0.2 0.1 0.1 0.4 0.3 0.2 4.3 0.1 0.2 0.3 0.7 2.4 0.3 3.9 0.2 0.5 0.2 3.2 2 0.7 0.8 0.3 0.2 0.3 0.3 0.2 11.6 0.4 0.7 0.4 1 0.7 1.2 0.2 0.2 0.2 1 0.2 0.1 0.2 0.4 0.1 0 0.2 0.7 0.2 1.3 0.1 1.2 6.5 0.3 0.1 0.2 0.3 0.1 1.1 0.1 1.6 1.3 0.3 1.7 0.2 0.1 0.9 0.2 0.1 0.5 0.3 0.1 0.1 0.1 0.6 0.1 0.4 0.1 0.2 0.2 0.3 0.5 0.4 0.3 0.5 0.1 0.1 0.5 0.3 0.1 0.3 0.2 0.1 0.3 0.2 0.1 0.2 0.1 0.3 0.5 0.4 0.8 0.1 0.1 0.1 0.4 0.6 0.6 0 0.1 0.2 0.2 0.1 0.2 0.2 0.3 1.6 0.2 0.2 0.2 0.2 0.1 0.2 0.3 2.1 0.3 0.3 0.3 1 1.1 2.7 0.1 0.5 0.2 0.5 0.2 0.2 0.2 0.3 0.3 0.1 0.4 0.4 0.8 0.4 0 0.3 0.4 0.2 0.2 0.1 0.1 0.6 5 0.8 0.4 0.3 0.7 0.8 0.1 0.2 0.2 1.1 0.4 0.4 0.4 0.1 0.4 6.6 0.3 0.8 13.2 0.8 0.3 0.3 0.8 0.6 0.1 2.9 0.2 0.1 0.1 0.1 0.6 3.8 0.2 0.1 5.1 0.9 0.3 0.3 0.4 0.6 1.3 0.9 0.1 0.6 4.6 0.7 0.1 0.1 0.3 0.6 0.1 0.1 0.3 0.1 0.1 0.2 0.2 0.2 0.6 0.1 1.1 0.1 0.3 0.8 0.3 0.1 0.2 0.1 0.1 1.7 0.6 0.1 0.2 0.1 0.6 0.1 0.1 0.4 0.3 4.5 1.9 0.4 0.1 0.1 0.1 0.5 0.2 0.1 0.3 0.1 0.3 1 0.4 0.1 0.3 0.3 0.1 0 0.1 0.2 0.4 1.4 0.1 0.2 0.1 0.1 0.7 0.1 0.2 0.2 0.6 0.2 0.3 0.1 0.4 0.1 2.3 0.5 0.2 0.4 0.4 2.5 0.1 1.3 2.3 0.2 0.5 0.5 0.5 0.1 1 0.9 0.8 0.9 0.4 0.1 0.6 0.4 0.1 0.4 0.1 0.1 0.1 0.2 0 0.3 0.9 3.8 1.9 1.4 1 0.3 0.1 0.3 0.9 0.1 1.2 0.2 0.6 0.1 0.2 0.1 0.3 0.1 0.1 0.6 0.1 1.2 0.1 0.1 0.1 0.2 0.1 0.1 0.1 0.1 0.3 1.1 0.7 0.2 0 0.1 10.6 0.1 0.3 0.5 0.5 0.6 2.2 0.7 0.2 0.9 0.6 0.7 0.2 0.1 0.2 0.2 0.1 2.5 0.2 0.3 0.8 0.3 0.1 0.4 0.3 0.2 0.3 0.2 0.1 0.1 0.2 1 0.5 2.5 0.3 0.1 0.1 0.3 0.9 0.1 0.6 0.1 0.5 0.1 0.3 0.1 0.1 0.1 0.2 0.4 0.1 0.1 0 0.4 0.1 0.2 0.3 1 0.5 0.7 0.1 0.6 1.6 0.2 3 0.7 0.4 2.5 0.2 0.1 0.1 0.2 0.1 0.1 0.8 0.1 0.1 0.1 0.2 0.1 0.5 0.1 0.1 0.2 0.5 0.3 10 0.6 1 0.1 0.2 0.4 0.2 0.1 0.6 1 22.3 0.1 0.5 0.1 0.1 0.3 0.1 0.1 0.3 0.1 2.5 0.3 0.3 0 5.5 1 0.5 0.2 0.1 0.6 0.2 0.1 0.1 16.8 0.2 0.4 0.2 0.7 0.2 1.9 0.4 0.3 0.3 0.8 4.3 0.3 0.5 0.1 0.1 0.1 0.4 0.3 0.4 0.3 0.4 0.5 0.6 2.1 0.1 0.3 0.8 7.5 0.2 0.3 0.1 0.5 0.1 0.5 0.1 1 0.1 0.3 0.1 0.2 0.1 0.1 0.2 0.2 0.4 0.1 0.8 0.1 0.1 0.4 1.8 0.2 0.2 0.1 0.9 0.5 0.5 0.1 0.1 0.4 0.3 0.1 0.3 0.5 1.2 0.5 0.1 0.1 0.1 0.6 0.1 2.6 0.2 0.1 0.2 0.1 0.4 0.2 0.1 0.4 0.5 0.2 1 0.4 0.5 0.6 0.4 0.8 1 1.1 0.3 3.4 0.1 0.2 0.5 1 0.4 0.1 0.4 0.4 0.1 0.3 0.4 1.2 0.2 0.2 0.5 0.3 1.1 0.5 0 0.2 0.3 0.8 0.7 0.1 0 0.1 0.3 0.1 0.3 0.3 0.1 0.3 0.1 0.2 1.5 0.5 0.2 2 0.1 0.2 0.3 0.1 1 0.4 0.5 0.2 0.6 0.1 0.4 0.4 0.2 0.1 4.5 3.3 3.5 0.3 0.2 0.1 0.1 0.2 0.3 20.9 0.1 0.1 0.1 0.1 0.2 0.1 0.7 0.6 0.2 0.2 0.2 28.5 0.4 0.1 0.2 0.2 0.2 0.3 0.3 0.3 2.8 0.2 0.5 0.4 0.2 0.3 0.1 0.1 0.1 1 1.4 0.3 0.2 0.6 0.2 0.4 0.1 0.2 0.7 0.2 0.2 0.3 0.1 0.2 0.4 0.5 0.4 0.2 0.1 0.1 0.3 2.1 0.4 0.3 0.3 0.7 0.5 0.1 0.1 0.1 0.4 1.6 0.2 0.2 0.5 0.1 0.1 1.1 0.1 0.1 1.3 0.2 0.1 1.1 0.5 0.6 0.2 0.2 0.1 0.1 0.3 0.1 0.1 0.4 0.5 0.9 0.5 0.1 0.2 0.1 0.2 14.3 0.1 0.9 0.1 0.5 3.7 1.6 0.1 23.5 0.1 1 4.6 0.3 0.4 0.1 0.2 0.2 0.2 0.1 0.1 0.1 1.9 0.3 0.2 0 0.3 0.1 0.1 0.1 0.4 0.1 0.1 0.3 0.3 0 0.1 0.7 0.2 1.4 0.2 0.5 0.1 0.7 0.7 0.1 0.9 0.6 0.1 0.6 1.4 0.4 0.7 0.4 0.3 0.1 0.5 0.2 0.1 0.4 1.1 0.1 0.1 0.1 0.3 0.1 1.2 0.2 0.3 2 0.3 0.9 0.6 0.1 0.1 0.4 0.2 8.9 0.3 0.1 0.2 0.2 0.2 0.2 0.1 0.5 1.8 0.1 0.1 0.2 0.1 0.2 0.3 0.4 0.3 0.8 0.4 1.3 0.1 0.1 0.1 0.4 0.5 0.1 0.1 0.1 0.2 0.1 0.2 0.1 0.2 0.5 0.8 0.2 0.3 0 0.1 0.2 0.3 0.1 0.4 0.1 0.1 0.7 0.6 0 0 0.3 1.2 0.1 0.2 0.2 0.3 0.4 0.1 0.2 0.1 2.6 0.1 0.2 0.1 0.1 0.1 1.6 4.2 0.4 0.3 1.1 0.1 0.1 0.3 0.2 0.2 3.6 0.1 0.1 0.3 0.1 0.1 0.1 0.2 0.2 0.1 0.1 0.1 0.5 0.1 0.1 0 0.1 0.2 0.1 0.3 0.3 0.1 0.1 0.2 0.1 0.4 0.3 0.2 0.2 0.4 3.4 0.3 0.8 0.2 0.1 0.7 0.1 0.6 0.5 1.1 0.1 0.1 1.3 0.1 0.1 0.2 0.1 0.2 0.5 4.9 3.3 0.3 0.3 0.5 0.1 0.1 0.1 0.1 0.2 0.1 0.1 0.9 0.2 2 0.4 0.5 0 0.1 0.8 0.7 0.2 0.1 0.8 0.2 0.1 0.1 0.2 0.3 0.3 0.1 0.2 0.1 0.3 0.3 0.3 0.1 2.4 0.8 0.1 0.3 0.1 0.3 0.3 0.1 0.3 0.1 0.1 0.6 0.2 0.1 1.7 0.6 0.5 0.3 0.4 0.1 0.1 0.1 0.1 0 0.2 0.7 0.3 1.1 1.4
0.1 0.1 0.4 0.3 0.6 1.5 0.3 0.1 0.2 1 0.2 0.4 3.5 6.2 100 0.4 0.1 0.3 0.3 0.8 0.2 2.7 0.1 0.3 0.4 0.1 0.1 0.2 0.6 0.4 0.1 0.2 0.2 0.2 0.9 0.3 0.1 0.2 0.1 0.1 0.1 0.3 1 0.2 0.1 0.2 0.7 0.4 0.3 0.2 0.1 0 0.1 0.6 0.1 0.2 0.4 0.7 0.2 0.5 0.2 0.3 0.2 0.3 0.1 0.4 0.1 0.1 0.6 1.3 0.2 0.1 0.9 0.4 0.2 1.5 0.5 0.1 0.5 0.9 0.2 0.1 0.1 0.1 0.2 0.4 0.7 0.3 1.9 0.2 0.2 0.1 0.5 0.1 0.1 0.1 0.6 2.2 0.1 0.3 6.3 0.4 0.3 1.1 0.1 0.3 0.6 0.1 0.4 0.2 0 0.3 0.3 0.1 0.5 0.4 0.1 0.7 0.1 0.1 0.1 0.2 0.6 0.2 0 0.5 0.5 0.1 0.2 0.1 0.1 0.3 0.2 1 4.4 0.2 0.3 0.1 0.2 0.8 0.4 1.8 0.8 0.2 0.1 0.1 0.4 0.1 0.5 0.4 0.6 2.2 0.3 0.1 0.1 0.1 0.2 0.9 0.2 0.2 0.2 0.2 0.3 0.1 0.4 0.1 0 30 0.3 0.1 2.8 0.3 0.4 0.2 1.1 0.6 0.1 0.1 0.2 0.3 0 0.6 1.5 0.9 2.2 0.1 0.2 0.4 1.1 0.1 7 0.7 0.2 0.1 0.2 0.3 0.2 0.4 1 0.1 0.1 0.1 0.2 1 0.3 0.2 0.2 0.1 0.2 0.1 0.2 3 0.4 0.6 0.3 0.3 0.2 0.8 0.8 0.3 0.2 0.3 0.1 1.8 0.2 0.3 0.7 0.9 0.1 0.6 6.2 0.4 1.1 0.7 0.1 0.3 0.3 2.3 0.3 0.5 0.1 0.2 0.3 0.1 0.8 0.1 2.4 0.3 0.4 0.2 0.2 0.7 0.3 0.1 0 0.4 0.2 0.1 0.4 0.3 0.2 0.2 0.3 0.2 1 0.2 0.1 0.2 3.1 0.2 0.1 0.4 0.8 0.2 0.6 0.1 0.2 0.3 0.1 0.2 0.2 1.1 5.1 0.9 0.1 0.7 0.3 0.3 0.5 0.2 0 0.3 0.2 0.1 0.7 0.3 0.1 0.4 0.2 0.3 0.3 0.3 0.3 0.1 0.5 0.5 0.4 0.5 0.7 0.2 0.2 1 0.5 0.1 0.2 0.7 4.2 0.3 0.1 0.2 0.5 0.3 0.1 2.6 2.4 2.8 0.1 3.6 0.1 0.1 6.6 1.9 0.2 0.1 0.3 0.1 0.1 0.1 0.3 0.3 0.2 0.1 0.2 0.1 0.1 0.2 0.1 0.2 1.7 0.1 0.1 1.8 1.8 0.2 0.3 0.2 0.1 0.2 0.1 0.9 0.1 0.4 0.6 0.1 0.2 0.2 0.2 0.1 0.4 2.3 0.4 0.1 0.1 0.2 0.2 0.5 0.1 0.1 0.1 0.1 0.3 0.3 0.3 0.1 0.7 0.1 1.8 1.7 0.7 0.5 0.2 0.8 0.2 0.5 0.5 0.1 0 0.2 0.2 0.6 0.5 0.5 0.2 2.2 0.1 0.1 0.2 0.1 0.2 0.4 0.1 0.3 0.2 0.2 0.5 0.1 0.4 0.1 0.1 0.5 0.2 0.2 0.2 0.4 0.2 0.2 0.1 0.4 0.7 0.1 0.3 0.3 0.8 0.3 0.6 0.8 0.3 0.2 0.5 0.3 0.3 0.4 0.6 0.4 0.3 0.3 0.4 0.3 0.2 0.2 0.2 0.1 0.1 0.2 0.4 0.3 0.7 0.2 0.4 0.1 0.1 0.1 0.2 0.1 0.3 0.8 0.2 0.1 0.2 0.8 0.3 0 0.2 0.3 0.3 0.2 0.1 0.6 0.2 0.8 0.1 0.4 0.2 0.5 0.8 1 0.5 0.4 0.3 0 0.3 0.3 1.1 0.3 0.1 0.2 0.4 0.4 0.2 0.1 0.1 0.1 0.3 0.2 0 0.3 0.2 0.4 0.2 0.2 0.4 0.6 0.1 0.4 0.9 0.1 1 0.5 0.5 0.1 0.1 0.3 0.2 0.2 0.2 0.1 0.3 1 0.2 0.3 0.1 0.2 0.6 0.3 0.2 0 0.5 0.1 0.2 0.2 0.1 1.2 0.4 0.4 0.2 0.2 0.7 0.5 0.1 0.8 1.1 0.2 0.2 0.3 0.2 0.6 0.5 0.1 0.2 0.4 0.4 1.5 0.1 0.7 0.2 0.2 0.3 0.5 0.4 0.3 0.4 0.5 0.2 0.2 0.1 0.2 0.1 1 0.2 0.1 0.3 0.3 0.1 0.1 0.2 0.2 0.3 0.3 0.1 0.1 0.3 0.1 0.3 0.3 0.1 0.5 0.5 0.1 2.7 0.4 0.3 0.2 0.2 0.3 0.3 0.1 0.2 1.1 0.4 0.1 1.2 0.4 0.2 0.2 0.1 0.4 0.4 0.1 0.2 0.1 2.1 0.1 0.1 0.3 0.1 0.1 0.1 0.2 0.2 0.2 0.6 0.1 0.2 0.2 0.6 0.1 0.3 1 0.4 0.4 0.4 0.1 1.9 0.5 0.5 0.1 0.1 0.1 0.6 2 1 0.5 0.1 0.4 0.3 0.1 1.6 20.3 0.7 0.5 0.1 0.1 0.4 0.1 0.3 0.7 0.4 0.4 3.3 0.1 0.1 0.1 0.2 0.3 0.5 1.1 1.6 0.6 0.1 0.1 0.4 0.1 0.2 0.3 0.2 0.1 0.8 0.1 0.2 0.2 0.1 0.1 1.5 2 0.2 0.3 0.1 2 0.7 0.1 0.2 0.1 0.3 0.1 0.1 0.2 0.2 0.4 0.3 0.4 0.2 0.1 16.4 0.1 0 1.1 0.4 0.4 0.2 0.6 0.1 0.2 0.3 0.6 0.2 0.1 0.2 0.4 0.1 1.9 0.3 0.3 0.1 0.5 0.2 0.1 0.7 0.4 0.2 0.3 0.1 0.5 0.3 0.3 0.1 0.2 0.3 0.5 0.3 0.3 0.4 0.2 0 0.3 0.2 0.1 0.4 0 0.1 0.1 1.1 0.1 0.1 0.1 0.2 0.4 0.1 0.1 0.1 0.2 0.1 0.2 0.3 0.2 0.1 0.3 0.2 0.1 0.1 0.8 0.1 0.1 0.1 0.1 0.2 0.1 0.2 0.1 0.6 4.4 0.1 0.1 0.2 0.1 0.3 0.1 0.3 0 0.1 0.3 0.9 0.3 0.8 0.2 0.2 0.4 0.2 0.4 0.5 0.1 0.1 0.1 0.3 0.5 0.1 0.1 0.1 0.5 0.2 0.1 0.1 0.7 0.2 0.1 0.1 0.2 0.3 0.2 0.2 0.4 0.2 0.1 0.9 0.2 0.2 2.6 0.2 4.2 0.4 0.1 0.4 0.3 0.1 0.1 1.4 0.6 0.1 0.5 0.3 0.1 0.1 0.5 0.3 0.2 0.1 0.1 0.7 0.1 0.2 0.5 0.1 0.1 0.9 0.4 0.2 0.1 0.3 1.1 0.1 0.2 0.2 0.9 0.1 0.5 0.1 0.2 0.2 1.4 0.3 0.1 0.1 0.4 0.1 0.1 0.1 0.4 0.8 0.1 0.2 0.1 0.1 0.1 0.4 0.1 0.2 0.1 0.4 0.3 0.1 0.7 0.2 1.1 0.1 0.1 0.2 0.1 0.1 0.1 1.1 0.2 0.1 3.3 0.2 0.1 0.1 0 0.3 0.3 0.3 0.3 0.1 0.1 0.5 0.2 0.4 0.1 0.1 0.7 1.3 0.2 0.9 0.3 0.3 0.1 1.6 0.2 0.7 0.7 0.1 0.7 0.2 0.1 0.5 0.3 0.2 0.5 0.1 0.1 0.1 0.3 0.1 0.1 0.1 0.2 0.2 0.1 0.1 0.2 0.5 0.1 0.3 0.2 0.1 0.1 0.3 0.6 0.1 0.2 0.4 0.3 0.2 0.1 0.4 1.7 0.4 0.1 0.3 0.7 0.2 0.3 0.4 0.4 0.1 0.4 0.5 0.1 0.2 0.2 0.5 0.7 0.5 0.3 0.3 0.1 0.2 0.2 0.1 0.7 0.1 0.1 0.1 1.1 0.2 0.7 0.2 0.4 0.3 0.3 0.2 0.7 0.1 0.1 0.2 0.3 0.1 0.1 0.6 0 0.3 0.3 0.1 0.1 0.7 0.1 5.6 0.1 0.2 0.2 0.4 0.3 0.2 0.5 0.2 0.4 0.4 0.2 0.3 0.1 0.2 0.3 0.2 1 0.3 0.1 0.4 0.3 0.2 0.8 0.2 0.1 0.3 0.1 0.3 0.1 0.3 1.2 0.5 0.1 0.1 0.2 0.1 0.4 0.4 0.2 0.2 0.2 0 0.7 0.2 0.6 0.3 0.5 0.3 0.3 0.6 0.2 0.4 0.2 0.1 0.1 0.6 0.2 0.3 0.1 0.3 0 0.6 0.1 0 0.4 0.2 0.4 0.2 0.2 2.5 0.6 0.3 0.8 0.1 0.2 0.2 0.2 0.2 0.2 0.1 0.4 0.4 0.4 0.2 0.9 1.2 0.6 0.2 0.1 0.3 0.2 0.6 0.6 0.5 0.1 0.2 0.2 0.2 0.4 0.7 0.1 0.4 1.1 0.1 0.1 1.3 0.6 0.1 0.2 0.1 0.1 0.2 1.2 0.3 0.1 0.3 0.2 0.1 0.1 0 0.2 0.1 0.1 0.3 0.2 1.3 0 0.7 0.5 0.3 0 0.7 0.1 0.1 0.4 0.3 0.2 0.4 0.2 0.2 0.5 0.3 0.2 0.5 0.1 0.7 0.4 0.1 0.1 1 0.2 0.3 0.9 0.3 0.3 0.2 1.3 0.2 1.1 0.1 0.1 0.2 0.9 0.3 0.6 0.9 0.2 0.1 0.6 0.8 0.3 0.4 1 0.5 0.4 0.3 0.2 0.3 0.1 0.1 0.5 0.2 4.9 0.1 0.7 0.2 0 0.1 0.5 0.6 1.3 0.5 0.6 0.4 0.1 0.2 0.1 0.2 0.1 0.3 0.1 0.4 0.2 0.2 0.2 0.2 0.1 0.1 40.7 20.8 0.7 0.7 0.1 0.5 0.2 0.5 0.1 0.2 0.4 0.2 0.1 0.2 0.3 0.1 1 0.1 0.1 0.2 0.1 0.2 0.3 0.1 0.1 0.9 0.1 0.2 0.2 0.7 10.5 0.1 0.3 0.5 1.3 0.2 0.3 0.8 0.1 0.1 0 1.1 0.1 0.3 0.2 0.2 0.2 0.4 0.1 22.7 0.1 0.2 0.2 0.1 0.5 0.4 0.9 0.1 0.2 0.1 0.4 1.6 0.1 0.5 0.2 0.2 2.5 0.6 0.2 0.3 0.6 0.1 0.1 0.2 0.2 0.5 0.2 0.1 0.3 0.1 0.3 1 0.8 0.2 0.9 0.2 0.3 0.2 0.2 0.4 0.1 0.4 0.3 0.3 0.4 0.3 4.2 0.4 0.3 0.1 0.8 0.6 0.1 0.3 0.2 0.7 0.1 0.1 0.2 1.7 0.8 0.2 0.2 0.1 0.1 0.1 0.1 0.2 0.2 0.1 0.2 0.1 0.4 1.6 1 0.4 0.1 0.2 0.5 0.1 0.2 0.1 0.1 0.3 0.1 0.3 0.1 0.1 0.6 0.5 0.2 0.3 0.1 0.8 0.2 0.1 0.3 0.3 0.7 0.3 0.1 0.1 0.4 0.3 0.2 0.7 0.5 0.4 0.2 0.3 0.1 0.1 0.3 0.3 0.3 0.2 0.4 0.2 0.1 0.1 0.2 0 0.1 0.4 0.4 0.7 0.3 0.2 0.3 0.1 0.1 0.6 1.6 0.3 0.3 0.1 0.2 0.1 0.3 0.3 0.1 0.2 0.1 0.2 0.2 0.1 0.2 2.1 0.2 0.1 0.2 0.2 0.1 0.2 0.2 0.1 0.2 0.4 1.3 0 0.1 0.1 0.1 0.1 0.3 0.1 0.2 0.1 0.9 0.1 0.2 0.4 0.3 0.1 0.6 0.8 0.4 0.1 0.2 0.1 0 0.1 0.2 0.2 2.6 0.6 0.4 0.7 0.2 0.1 0.3 0.2 0.1 0.9 0.9 0.2 0.3 0.6 3.5 0.5 0.2 0.3 0.8 0.1 0.3 1.9 0.2 0.3 1.2 0.2 0.4 0.1 0.2 1.2 0.1 0.2 0.5 0.1 0.1 0 0.3 0.8 0.4 0.1 0.3 0.1 0.1 0.2 0 0.3 0.6 0.1 0.2 0.2 0.2 0.2 0.3 0.1 0.2 0.2 0.2 0.1 0.1 0.1 0.1 0.2 0.5 1.7 0.3 0.1 3.4 1.5 0.1 0.5 0.8 0.2 0.1 8.9 0 0.1 0.1 0.2 0.2 0.2 0.1 0.1 0.2 0.2 0.1 0.1 0.8 0.3 0.6 0.6 0.2 0.2 0.1 0.2 0.5 0.6 0.2 0.1 0.1 0.2 0.1 0.1 0.3 1 0.1 0.2 0.1 0.1 0.1 1.2 0.1 0.2 0.1 0.1 0.2 0.3 0.1 1.2 0.1 0.2 0 0.1 0.1 0.3 0.3 0.1 0.2 0.1 4.2 1.3 0.2 0.1 0.1 0.1 0.3 0.2 0.1 0.1 0.1 0.1 0.2 0.2 0.4 0.2 0.5 0.3 0.7 0.4 0 0.1 0.2 0.1 0.1 0.1 0.2 0.3 0.2 0.2 0.3 0.4 0.2 0.6 0.6 0.3 4.9 0.2 0.1 1.1 0.1 0.2 1.4 0.2 0.4 0.1 0.2 0.2 0.3 0.1 0.3 3.6 0.2 1 0.7 0.1 0.2 0.6 0.2 0.1 0.3 0.4 0.1 0.1 1.2 0.2 0.2 0.2 0.1 0.1 0 0.1 0.2 0.1 0.1 0.2 0.2 0.2 0.3 0.1 0.1 0 0.1 0.2 0.3 0.4 0.2 0.5 0.4 0.3 2.4 0.4 0.6 4.8 0.3 0.9 0.3 0.8 0.2 0.1 0.3 0.3 0.2 0.1 2.2 2.2 0.5 0.2 0.2 1.2 0.2 0.3 0.2 0.6 0.8 0.2 1 0.1 0.1 0.3 0.2 0.2 0.1 0.1 0.4 0.3 0.1 0.1 0.1 0.7 0.2 0.1 0 0.3 0.2 0.1 0.3 0.3 0.3 0.6 0.1 4.1 0.1 0.9 0.1 0.5 0.3 0.8 0.5 0.1 0.2 0.3 1.4 0.3 0.1 0.4 0.2 0.1 0.4 0.2 0.1 0.3 0.2 0.4 0.4 0.1 0.1 0.4 0.3 0.2 0.2 0.2 0.7 0.3 1.2 0.2 0.3 0.6 0.5 0 0.8 1.2 0.2 0.4 0 0.2 0.1 2.5 0.4 0.1 0.1 0.1 0.1 0.5 0.2 0.2 0.2 0.1 0.5 0.8 0.1 0.1 0.1 0.1 0.1 0.2 0.4 1.1 0.1 0.4 4.7 0.1 0.2 0.2 0.2 0.8 0.2 0.3 0.1 0.1 0.5 0.5 0.7 0.4 0.2 1.9 0.2 0.3 0.4 0.6 0.3 0.2 0.8 0.2 0.1 0.1 0.4 0.1 0.5 0.1 0.1 0.1 0.5 1.7 0.1 0.2 0.2 0.1 0.1 0.1 0.1 0.2 0.2 0.2 0.4 0.6 0.2 0.1 0.1 0.1 0.2 0.3 1.1 0.6 0.4 0.1 0.1 0.2 0.4 2 0.3 0.1 0.1 0.1 1 0.2 0.2 0.1 0.4 0.3 1.2 0.1 0.7 0.2 0.5 0.2 0.3 0.4 0.1 0.4 0.1 0.2 0.3 0.9 0.3 0.2 0.1 0.1 0.3 0.1 0.4 0.3 0.9 3.5 0.1 0.3 1.6 1.8 0.2 0.1 0 0.1 0.1 0.2 0.1 0.1 0.1 0.1 0.2 1.2 0.3 0.6 0.1 0.7 0.1 0.7 0.2 0.2 0.1 0.1 0.2 0.4 0.1 0.2 1.2 0.6 0.4 0.8 0.5 0.7 0.6 1.9 0 0.4 0.1 0.2 0.4 0.1 0.3 0.5 0.4 1.2 0.1 0.4 0.3 0.2 0.2 0.1 0.5 0.4 0.4 0.2 0.2 0.2 0.1 0.7 0.3 0.1 0.7 0.1 0.2 0.2 0.1 0.1 0.1 0.1 0.1 0.2 0.2 0.3 0.2 0.2 0.3 0.3 0.6 0.2 0.1 1.9 0.5 0.4 0.2 0.8 0.1 0.3 0.1 1.3 0.1 0.5 0.3 0.2 0.1 0.4 0.2 0.1 0.1 0.8 0.7 0.1 0.2 0.1 0.1 0.1 0.3 7.2 0.3 0.3 0 0.3 0.3 1.3 0.4 0.4 1.4 0.7 0.1 1.5 0.4 0.1 0.4 2.1 2.9 0.6 0.1 1.7 1.2 0.8 0.6 0.2 0.2 0.2 1.4 0.3 0.1 0.1 0.5 0.1 0.1 0.7 0.2 0.3 0.1 0.1 0.2 0.2 0.1 0.3 0.2 0.1 0.1 0.1 0.4 0.1 0.5 0.1 0.3 0.3 3.9 0.1 2.7 0.1 0.3 0.4 0.6 0.2 0.3 0 0.1 4.2 0.3 0.4 0.3 0.3 0.1 0.4 0.2 0.3 0 0 0.3 0.6 0.8 0.1 0 0.3 0.2 0.4 0.3 0.1 0.2 1.6 0.3 0.2 0.7 0.2 0.1 0.1 0.1 0.1 0.2 0.1 0.5 0.1 0.1 0.4 1 2 0.1 0.1 0.2 0.5 0.3 0.4 0.1 0.1 0.3 0.5 0.7 0.3 0.1 0.1 0.1 0.3 0.4 0.2 0.2 0.1 0.1 0.7 0.4 0.2 0.9 0.6 0.2 0.9 0.6 0.1 0.2 0.3 0.1 0.1 0.2 0.2 0.2 0.2 0.2 0.8 0.1 1 0.5 0.1 0.1 0.1 0.1 0.1 1 0.1 0.2 0.2 0.1 0.4 0.1 0.2 0.2 0 0.3 0.1 0.5 0.2 0.1 0.8 0.7 0.8 0.2 0.2 1.9 1.5 0.1 0.5 0.1 0.1 0.2 0.2 0.4 0.5 11 1 0.4 0.1 1.9 0.3 0.2 11.7 0.9 0.2 0.3 0.1 0.2 0.1 0.2 0.1 0.1 0.3 0.3 0.1 0.4 0.1 0.3 0.1 0.3 0.1 0.9 0.2 0.2 0.9 0.1 0.5 0.1 0.1 2.1 0.2 0.1 0.1 0.1 0.4 0.2 0.2 0.6 0.1 0.5 0.3 4 0.5 0.1 0.3 0.1 0.1 0.1 0.1 0.1 0.3 0.2 0.3 0.1 0.6 0.7 1.2 0.5 0.2 0.1 0.1 0.3 0.1 0.3 0.1 0.3 0.3 0.3 0 0.2 0.7 0.1 0.1 0.7 0.1 0.4 0.3 0.2 0.3 0.1 0.3 0.1 0.2 0.1 0.2 0.4 0.1 0.3 0.2 1.6 0.4 0.3 0.5 0.9 0.4 0.3 0.3 0.4 0.2 0.2 0.2 0.1 0.2 1.5 0.1 0.1 0.4 0.2 1.9 0.1 0.2 0.1 0.2 0.3 0.5 0.2 0.5 2.2 0.1 0.1 0.2 0.7 0.5 0.3 0.2 0.2 0.1 0.6 0.3 0.1 0.1 0 0.5 2.7 0.5 5 0.3 1.1 0.1 0.2 0 0.1 0.1 0.2 0.2 0.1 0.4 0.2 0.4 0.2 0.4 0.2 0.1 0.5 2.6 0.4 0.1 1.1 1.4 0.2 0.4 0.1 0.1 0.1 0.6 0.1 0.1 0.8 0.2 0.1 0.7 0.4 0.2 0.5 0.2 0.2 0.2 0.3 0.2 0.2 0.1 0.2 0.2 0.1 0.6 0.3 0.4 0.1 1.3 0.2 0.4 0.1 1.1 0.1 0.7 0.1 0.1 0.1 0.1 0.1 0.2 0.2 1 0.4 1.3 0.4 0.4 0.1 0.3 0.1 1.9 0.6 0.2 0.3 0.1 0.3 0.2 0.3 0.5 0.8 0.4 1.3 1.8 0.2 0.4 1.3 0.4 0.1 0.1 1.2 0.1 0.2 0.4 0.2 1.3 0.6 0.3 0.5 30.3 0.2 0.4 0.1 0.2 1.2 0.9 0.1 0.1 0.1 0.1 0.4 0.9 0.1 0.1 0.1 1.4 0.5 0.3 0.1 0.2 0.3 0.7 14.4 0.9 0.3 0.3 0.3 0.1 0.5 1.3 0.2 0.3 0.3 0.3 0.2 1.1 0.2 0.1 0.5 0.1 0.9 0.2 0.3 0.2 0.1 0.4 0.5 0.7 0.1 0.1 0 2.8 0.1 0.1 0.3 0.2 0.4 0.1 0.2 0.6 0.3 0.3 0.2 0.2 0.1 0.1 0.2 0.1 0.1 0.1 0.1 0.4 0.6 0.1 0.2 0.1 0.2 0.3 0.1 0.5 0.3 0.1 0.1 0.2 0.3 0.1 0.3 0.3 0.1 1.1 0.2 0.3 0.3 0.2 0.3 0.3 0.1 0.1 0 0.3 0.1 0.1 0.1 0.3 0.1 0.1 0.4 5.7 0.6 0.1 0.5 0.2 0.3 0.3 0.1 0.3 0.5 0.2 0.2 0.2 0.1 0.2 1.2 0.3 0.1 0.4 5.1 1 0.1 0.8 0.2 0.4 0.5 0.6 0.2 0.1 0.5 0.6 3 0 0 0.1 1.5 1.3 0.1 0.1 0.2 1.2 0.2 0.1 0.1 0.8 0.9 0.1 0.3 0.2 0.2 0.1 0.1 0.4 0.1 0.9 0.2 0.1 0.3 0.2 10.5 0.3 0.3 0.2 2.4 0.3 0.1 0.1 1.4 0.2 0.1 0.7 0.1 0.3 0.1 0.6 0.1 0.1 0.5 2 0.4 0.1 0.1 0.1 0.2 0.4 0.2 0.2 1.1 0.4 0.1 0.1 0.2 0.6 0.2 0.1 0.1 0.6 0.7 99.8 0.3 0.9 0.1 0.5 0.1 0.3 4.2 0.1 0.3 0.1 0.1 0.1 0.3 0.5 0.1 0.3 0.8 0 0.1 0.4 0.1 0.3 0.3 0.5 0.1 0.2 0.1 0.5 1.6 0.4 0.4 0.1 0.1 0.1 1.1 0.1 0.2 0.2 0.2 0.2 0.5 0.1 0.4 0.1 0.5 0.1 0.8 0.3 0.1 0.9 0 0.6 0.2 0.1 0.1 0.2 0.3 0.1 0.2 0.1 0.1 0.2 0.5 0.1 0.2 0.5 0.1 0.1 0.2 0.3 0.3 0.3 0.1 0.6 0.1 0 0.1 0.1 0.1 0.4 0.2 0.1 0.2 1.5 0.1 0.1 0 0 0.8 0.6 0.2 0.1 0.3 0.1 0.1 0.1 0.1 3.6 0.1 0.6 0.2 0.1 0.1 0.1 0.1 0.7 0.3 1.9 0.3 0.2 1.8 0.8 0.2 7.8 0.4 0.6 0.1 0.2 0.5 0.2 0.1 0 0.1 0.1 0.1 0.2 0.1 0.3 0.4 0.1 0.5 0.3 0.3 1.2 0.1 0.2 0.2 0.1 0.3 0.1 0.1 0.1 0.6 0.3 0.1 0.1 0.1 0.6 0.1 0.1 0.8 0.1 0.2 0.4 0.5 0.1 0.1 0.2 0.3 0.2 0.2 0.1 0.2 0.3 0.3 0.2 0.5 0.2 0.2 0.3 0.5 0.2 0.1 0.3 0.7 0.9 0.5 0.1 0.1 0.6 4.1 0.1 0.1 0.1 0.1 0.1 0.3 0 0.1 0.1 0.6 0.1 0 0.9 0.1 0.1 0.2 0.7 0.1 0.1 2.5 0.1 0.2 0 0.5 0.1 0.6 0.2 0.3 0.6 0.1 0.1 0.3 0.4 0.3 1.7 0.2 0 0.1 0.1 0.2 0.1 0.4 0.5 0.1 0.3 1.1 0.1 0.2 0.1 0.2 0.1 0.2 1.1 2.8 0.5 0.1 0.3 0.4 0.2 0.2 0.2 6.2 0.1 0.5 0.2 0.2 0.8 0.2 0.9 0.2 0.7 0.1 0.7 0.1 0.3 0.2 0.1 0.9 0.3 0.1 0.2 0.1 1.1 0.2 0.2 0.3 0.2 0 0.7 0.2 0.1 0.2 0.4 0.9 0.4 0.1 0.1 0.8 0.2 0.1 0.1 0.2 0.5 0.1 0.2 0.8 0.2 0.5 0 0.1 0.2 0.1 0 0.1 0.2 0.1 0.1 0.1 0.2 0.1 0.1 0.5 0.1 0.9 0.1 0.4 0.7 0.1 0.5 0.1 0 0.6 0.1 0.2 3 0.5 0.3 0.3 0.1 0.1 1.7 0.2 0.1 0.3 0.1 0.1 0.1 0.1 0.4 0.1 0.2 0.2 0.3 0.2 0.3 0.1 0.1 0.7 0.3 0.3 0.5 0.2 0.2 0.2 0.1 0.3 0.7 0.5 0.1 0 0.3 0.3 0.1 0.1 0.7 3.9 0.2 0.7 0.1 1.2 0.4 0.1 0.1 0.1 0.1 5 0.2 0.3 0.2 0.1 0.2 0.1 0.2 0.2 0.7 1 0.1 0.2 0 0.2 0.1 0.5 0.3 0.2 0.2 0.2 0.3 0.3 0.1 0.2 0.1 0.3 0.1 0.3 0.3 0.8 0.1 0 0.3 0.3 0.3 0.1 0.1 0.2 0.3 0.3 0.2 1.5 0.2 0.1 5.3 0.2 0.1 0.5 0.1 0.3 0.4 0.3 0.2 0.2 0.2 0.2 0.1 1.9 0.5 0.2 0.7 0.1 0.1 0.1 0 0.1 0.1 0.3 0.7 0.1 0.2 0.9 0.6 0.1 0.8 0.2 0.4 0.3 0.4 0.1 0.5 0.2 2.7 0.5 0.2 0.1 0.2 1 0.1 0.1 0 1.4 0.3 0.2 0.3 0.1 0.8 0.7 0.2 0.2 0.5 0.4 0.1 0.5 0.1 0.4 0.1 0.5 0.1 0.1 0.1 1.4 0.3 0.7 0.4 0.2 0.3 0.3 0.1 1.1 0.8 1.1 0.1 0.2 0.2 0.5 0.1 0.2 0.1 0.7 0.2 0.2 0.1 0.2 3 1.9 1.7 0.3 0.1 0.4 0.2 0.2 58.1 0.1 0.5 0.1 0.1 0.3 0.3 0.1 3.6 0.5 0.6 0.2 1.8 0.1 0 1.5 1 5 0.3 0.2 0.7 0.7 0.1 0.5 0.2 0.2 0.3 2.2 0.3 0.1 0.2 0.4 0.2 0.2 3.7 0.2 0.1 0.9 0.6 0.1 0.6 4.6 0.2 0.2 0.2 0.1 0.2 0.5 0.4 0.3 0.5 0.1 0.4 0.5 0.2 0.3 0.2 8.1 0.2 0.4 0.1 0.5 0.6 0.4 0.4 0.2 0.2 0.2 0.1 0.3 0.1 0.3 0.1 0.4 0.1 0.1 0.1 0.2 1.5 0.2 1.1 0.5 0.9 0.4 2.9 2.9 0.2 3.1 0.2 0.5 0.3 0.1 0.3 0.2 0.2 0.2 0.3 0.2 0.1 0.3 0.4 0.6 0.1 0.1 0.1 1.6 0.2 0.2 0.5 0.3 0.1 0.2 0.1 0.2 0.1 0.1 0.7 0.4 0.6 0.1 0.5 0.9 0.2 1.8 0.1 0.5 0.2 0.1 0 0.2 0.4 0.5 0.5 0 0.1 0.2 2.5 0.4 0.6 0.2 0.6 0.6 0.2 0.2 0.1 0.1 0.6 0.4 0.2 0.7 0.9 0.1 0.1 0.7 4.1 1.3 0.3 0.1 0.3 1.1 1 0.5 0.1 0.1 0.3 0.7 0.2 0.8 0.6 0.4 0.3 0.1 0.7 0.3 0.1 1.2 0.4 0.1 2.9 1.4 0.3 0.1 0.2 0.2 0.1 0.2 0.6 0.3 0.7 0.5 0.7 0.2 0.1 0.1 0.4 0.1 0.3 0.1 0.1 0.1 0.7 0.2 0.9 0.6 0.2 0.3 0.1 0.1 0.7 0.1 0.1 0.1 0.3 0.3 0.2 0.2 0.8 0.1 0.8 0.2 0.2 0.1 0.3 0.1 0.1 0.1 0.6 0.2 0.8 0.3 0.4 0.1 0.4 0.3 0.1 0.2 0.2 2 0.1 0.1 0.1 0.1 0.1 0.2 0.1 0.1 0.4 0.3 0.1 0.1 0.1 0.2 0.1 0.2 0.1 0 0.2 0.4 2.1 0.1 0.1 0.1 0.4 0.1 0.1 0.1 0.1 0.1 0.1 0.1 0.4 0.2 0.2 0.1 0.2 0.1 1.1 0.1 0.2 0.1 0.1 0.1 0.1 0.1 0 0.1 1.6 0.5 0.1 0.1 0.6 0.1 0.2 0.5 0.6 1.9 5.9 0.2 0.3 7.5 0.1 0.1 0.2 4.6 0.1 2.3 0.6 0.5 1.1 0.1 0.6 1 0.4 0.3 0.2 0.3 0.2 0.4 0.2 0.1 0.1 0.6 1.2 0.2 0.1 0.2 0.2 0.2 0.1 0.1 1.2 0.1 0.4 0.3 0.1 0.3 0.3 0.3 0.1 0.4 0.1 0.6 0.1 0.2 1.3 0.5 0.2 0.1 0.3 0.3 0.2 0.3 0.3 0.2 0.4 0.1 0.4 0.5 0.2 0.2 0.3 0.3 0.5 0.3 0.4 0.5 0.4 2.7 0.2 0.3 0.2 0.7 0.1 0.1 0.2 0.3 0.1 0.3 0.5 0.4 0.2 0.6 0.5 0.4 32.5 0.6 0.1 0.2 0.2 0.1 0.6 0.3 0.1 0.2 0.1 0.6 1.1 0.3 2.3 0.1 1.5 0.2 0.2 0.4 0.2 0.1 0.1 0.2 4.3 0.6 0.1 0.1 0.2 0.1 0.8 0.8 0.9 0.3 0.2 0.1 0.7 0.1 0.2 0.1 0.2 0.3 0.1 1.4 0.1 0.5 0.7 0.2 0.2 0.1 0.2 0.2 0.5 0.1 0.4 0 0.2 6.3 0.6 0.5 0.1 0.2 0.3 0.1 0.1 0.1 1.8 0.1 0.5 0.8 0.1 0.3 0.1 0.5 0.2 0.2 0.2 0.1 0.8 0.3 0.1 0.1 0.2 0.9 1.1 7.2 0.2 0.1 0.8 0.3 0.8 0.9 0.4 0.7 0.4 0.2 0.2 0.6 0.3 0.1 0.3 0.1 0.2 0.2 0.1 0.1 0.1 0 1.3 2.4 0.1 0.1 0.1 0.1 1.5 0.2 0.6 0.3 0.6 0.4 0.3 0.2 0.1 0.1 0.2 1 0.2 0.2 0.4 0.4 0.8 0.1 0.4 0.4 0.3 0.1 0.4 0.2 0.1 0.1 0.1 0.9 0.2 0.1 5.7 0.8 0.1 3.3 0.1 0.6 0.1 0.2 1 0.1 0.1 0 0.1 0.3 0.3 0.2 0.2 0.2 0.1 0.3 0.1 0.3 0.1 0.2 1.4 0.3 0.1 0.1 0.2 0.1 0.3 0.2 0.1 0.3 0.1 0.2 0.1 0.1 0.1 0.1 0.1 1.9 4.6 0.6 0.4 0.1 0.1 0.1 0.2 0.1 0.7 0.1 0.5 0.6 1 0 0.2 0.2 0 0.3 0.2 0.3 0.2 2 0.3 0.4 0.2 0.1 0.2 0.2 0.1 0.2 0.5 0 0.2 0 0.2 0.3 0.1 0.2 1 0.1 0.3 0.1 0.2 0.3 0.6 0.4 0.8 0.3 0.1 0.6 0.2 0.7 0.1 1.4 0.2 0.3 0 0.4 0.1 0.2 0.2 0.1 0.1 0.1 0.1 0.3 0.4 0.2 0.1 0.2 0.5 0.2 0.4 0.2 0.7 0.3 0.5 18.7 0.1 0.9 0.2 0.2 0.1 0.5 0.9 0.2 0.7 0.3 0.1 0.1 0.1 0.3 0.1 0.2 0.3 0.3 0.1 0.3 0.2 0.6 0.5 0.1 0.4 0.8 0.5 0.1 0.8 0.9 2.2 0.2 2.2 0.2 0.2 0.8 0 0.1 0.2 0.4 0.3 0.2 0.1 0.4 0.1 0.2 0.3 0.1 0.3 0.1 0.1 0.2 1.3 0.1 0.4 0.2 0.2 0.1 0.1 1.2 0.5 0.2 0.1 0.1 0.2 0.2 0.2 0.1 1.9 1.2 0.3 0.6 0.2 0.2 0.2 0.7 0.1 0.2 2.4 0.8 0.3 0.2 0.1 0.6 0.2 0.1 0.1 0.1 0.2 0.2 0.6 0.2 0.5 0.3 0.1 0.2 0.7 0.8 0.1 0.2 0.2 0.1 0.2 0.6 1.5 0.2 0.1 0.2 0.1 0.2 0.1 0.1 0.6 0.9 0.5 0.1 0.9 0.6 0.4 0.1 0.2 0.6 0.1 0.2 0.2 24.1 0.4 0.7 0.2 0.3 0.3 0.2 0.1 0.1 0.2 0.3 0.6 1.1 0.3 0.3 0.2 1.6 0.8 0 0.5 0.1 0.2 0.2 0.1 0.2 0.2 0.1 0.4 0.1 0.1 0.2 0.4 0.1 0.4 0.5 0.2 0.8 0.1 0.3 0.4 0.1 0.3 0.1 0.2 0.2 0.3 0.2 0.2 0.4 0.5 0.6 0.8 4.7 0.1 0.1 0.1 0.4 0.7 0.1 0.8 0.5 0.4 0.1 1.4 0.1 0.6 0.4 0.2 0.3 0.8 0.1 1.2 0.1 0.1 0 0.4 0.2 0.6 0.2 0.1 0.1 0.1 0.1 0.3 0.1 0.1 0.1 0.1 0.3 0.3 0.2 0.3 0.1 0.5 0.1 0.2 0.2 0 0.2 0.3 0.1 0.3 0.1 0.3 0.8 0.1 0.1 0.3 0.1 0 0 0 0.2 0.6 0.3 0.2 0.1 0.1 0.1 0.4 0.2 0.2 0.2 0 0.1 0.7 0.4 0.1 0.4 0.9 0.7 0.1 0.2 0.2 0.1 0.1 0.1 0.3 0.1 0.7 0.3 0.2 0.1 0.2 0.1 0.5 0.2 0.1 0.1 0.3 0.4 1.9 0.4 0 0.2 0.3 0.3 0.8 0 0.1 0.5 0 0.3 0.4 0.9 0.2 0.4 0 0.2 0.1 0.7 0.1 0.3 0.1 0 0.1 3.3 0.3 0.5 0 0.3 0.2 0.2 0.1 0.3 0.3 0.5 0.3 0.3 0.2 0.1 0.4 0.1 0.1 0.1 0.2 0.1 0.1 0.2 0.3 0.1 0.4 0.2 0.3 0.1 0.9 1.6 0.1 0.1 0.1 0.1 0.1 0.2 0.1 0.1 0.3 0.1 0.1 0.3 0.3 0.1 0 0.1 0 0.3 0.1 0.6 5.9 0.1 0.5 0.2 1.2 0.1 1.3 0.1 0.1 0.1 0.2 0.1 0.1 0.1 0.1 0.4 0.1 0.3 0.3 0.6 0 0.1 0.1 0.1 2.1 0.1 0.2 0.1 0.2 0.7 0.1 0.1 0 0.4 0.1 1 0.3 0.3 0.7 0.1 0.1 0.4 0.3 0.2 0.2 0.2 0.1 0.2 0.2 0.4 0.2 0.6 0.4 0.2 0.2 0.1 0.2 0.1 1.7 2.6 0.3 0.5 0.3 0.1 0.1 0.1 0.1 0.1 0.1 0.2 0.3 0.1 0.1 0.3 0.1 0.1 0.1 0.2 0.2 1.2 0 0.1 0.1 1.6 0.3 1.4 0.1 0 0.1 0.2 0.4 0.1 0.1 4.1 0.1 0.1 0.3 0.4 0.1 0.4 1.3 0.2 0.6 1.3 0.3 0.2 0.2 0.2 0.2 0.1 0.2 0.3 0.5 0.1 0.2 1 0.2 0.2 0.1 0.2 0.2 0.4 0.3 0.1 0.5 0.4 0.3 0.2 0.1 0.1 0.3 0.2 1.2 0.1 0.3 0.1
0.3 0.2 1.1 0.2 2.5 0.3 0.3 4 0.1 0.2 0.4 0.3 0.1 0 0.3 100 0 0.1 0.1 2.9 0.3 0.1 0.2 0.1 0.2 0.2 0.1 0.2 2.3 0.1 0.1 0.1 0.1 0.1 0.1 0.5 0.5 0.1 0.5 86.5 0.2 0.1 1.5 0.4 0.3 0.2 0.2 0.1 0.3 0.1 0.1 0.1 1.1 0.2 0.4 0.1 1.2 1.1 0.2 0.3 0.5 15 0.1 0.2 1.7 0.3 0.3 0.1 0.1 0.1 41.8 0.1 4.6 0.1 0.1 0.1 0.2 0.1 0.4 0.3 0.3 0.1 0.7 0.3 0.4 1.1 0.3 1.6 0.3 0.1 0.2 0.3 0.2 0.2 0.1 56.8 0.5 0.1 0.1 0.2 0.1 0.3 0.8 0.2 0.2 0.2 0.3 0.1 0.4 0.1 0.6 0.4 0.3 0.1 0.3 0 1.2 0.1 0.2 0.3 0.2 0.1 0.2 0.3 0.3 0.4 1.7 0.3 0.3 0.1 1 0.4 0.2 0.1 1.6 0.5 0.1 0.1 0.1 0.1 77 0.1 93.1 0.1 0.5 0.1 0.1 62.4 0.5 0.2 0.1 0.6 0.2 0.2 0.1 0.3 0.1 0.1 0.1 0.2 0.3 0.7 0.2 0.3 74.5 0.4 90.5 0.1 0.2 0.2 0.5 0.1 0.1 0.1 0.3 0.1 0.1 0.2 0.1 0.1 0.3 0.2 0.5 0.1 0.1 0.1 0.2 1.8 0.5 0.2 0.2 0.2 0.1 0.3 0.8 0.2 0.2 0.2 0.3 0.1 0.1 0.9 0.1 0.4 0.1 0.5 0.1 0.2 0.4 0.8 0.1 0.2 0.1 0.2 4.4 0.4 0.5 0.1 0.4 0.2 14.1 0.1 0.1 0.2 91 0.2 0.3 0.3 0.2 0.1 0.2 0.1 1.9 0.2 0 0.4 1.3 0.4 0.1 0.2 0.3 0.9 0.6 0.5 0.2 0.7 0.3 0.1 0.2 1.3 0.2 0.1 0.3 0.1 0.1 0.3 0.2 0.3 0.1 0.2 0.4 0.3 0.2 1 0.3 0.1 0.1 0.3 0.1 0.1 0.2 0.2 0.2 0.1 0.1 0.6 0.2 0.1 1.6 0.3 0.2 0.1 0.7 0.4 0.1 0.3 0.1 0.3 1.5 1.2 0.1 0.2 0.1 0.2 0.2 0.1 0.2 0.2 0.1 9.3 0.1 0.7 0.1 0.1 0.2 0.1 0.4 0.6 0.1 0.3 0.2 0.2 0.3 0.1 0.8 0.2 0.2 0.1 4.2 0.1 0.8 0.2 0.1 1.2 0.1 0.1 0.4 0.2 0.5 0.4 0.1 4.2 0.1 0.7 0.1 0.2 0.3 0.1 0.1 0.9 0.1 0.4 0.1 0.1 0.1 3.4 0.3 0.1 0.2 0.1 0.1 32.8 0.1 0.3 0.1 0.2 0.3 0.2 11.6 0.5 0.2 3.2 1.1 0.4 82.8 0.2 0.9 0.1 0.2 3.6 0.7 31 0.4 0.7 0.9 0.2 0.1 0.5 0.2 0.2 0.2 0.2 0.6 0.1 0.5 0.1 0.1 0.3 0.1 0.1 0.1 0.2 0.5 0.1 0.2 0.6 34.9 0.1 0.2 0 0.2 0.8 0.1 0.6 0.2 0.2 1.4 0.1 0.1 0.1 1.1 0.2 0.2 0.7 47.2 1.4 0.3 2.1 0.1 0.9 0.4 0.2 0.5 0.5 0.8 0.4 0.2 0.1 8.9 0.6 0.1 0.8 0.1 94.2 0.2 0.1 1.1 0.3 0.3 0.1 0.1 0.3 0.6 0.1 0.2 0.2 0.1 0.7 0.2 0.4 0.1 0.1 0.1 1.6 0.1 0.2 0.1 0.2 0.5 0.7 1.3 0.2 0.7 1.6 1.2 0.5 8.6 0.2 0.2 0.9 1.5 0.1 0.1 0.3 0.3 0.2 0.3 0 0.1 0.2 1 0.1 0.3 0.2 0.2 0.1 0.3 0.1 0.2 0.1 1.1 2 0.3 0.3 0.2 0.1 0.5 0.1 1.1 0.1 0 0.1 0.7 0.2 0.1 0.2 0.1 0.2 0.2 0.1 0.4 0.1 0.1 2.4 0.1 0.2 0.1 0.1 0.1 0.1 2 0.2 0.2 0.4 0.4 0.1 0.1 0.7 0.2 0.3 0.3 44.1 0.2 0.1 0.1 0.1 0.2 0.1 0.1 0.1 1.7 0.4 0.2 0.8 0.3 0.6 0.3 0.2 0.3 0.1 0.2 0.1 0.2 0.2 0.5 0.2 0.1 0.1 0.2 0.3 0.4 0.6 0.2 0.1 0.1 0.4 0.3 0.2 0.1 1.3 0.1 0.3 0.4 0.6 0.3 0.1 93.9 1.8 3 0.1 55 1.1 1.5 0.2 18.5 0.9 0.3 0.5 0.1 0.3 0.1 76.6 0.1 0.1 0.1 0.1 0.1 0.3 0.6 0.2 1 77.9 1.1 0.3 0.3 3 83.8 0.7 0.2 0.3 0.2 0.3 0.6 0.2 1.5 0.2 0.1 0.1 0.4 0.1 0.1 0.2 0.2 0.1 0.1 0.4 0.3 0.2 0.2 0.1 0.4 0.1 0.2 0.2 0.1 0.2 0.3 0.9 0.3 0.2 0.2 0.3 0.2 0 0.2 0.1 45.3 15.6 0.1 0.1 3.3 0.2 0.2 2.2 0.3 0.4 0.1 0.9 0.4 1.2 0.3 0.2 1.1 0.1 0.1 0.1 0.1 0.2 0.3 0.2 0.2 0.2 0.9 1.6 0.3 0.2 1.4 0.6 0.1 0.1 0.1 0.1 1.1 0.3 0.1 0.2 0.2 0.1 0.8 0.5 0.2 1.5 0.2 1.3 0.3 0.1 0.1 0.4 0.3 0.5 0.3 0.1 0.2 0.2 1.8 0.2 0.1 0.9 0.3 0.3 0.2 1 0.3 0.1 0.5 0.9 0.2 0.1 69.9 0.3 0.1 0.4 0.3 0.6 0.3 0.3 0.1 0 0.1 0.2 0.3 85.5 15.1 0.1 0.2 2.7 0.5 0.3 0.1 0.3 0.2 0.1 0.1 0 0.1 0.5 0.1 0 0.3 0.1 0.1 0.2 0.1 0.3 0.1 0 1.4 0.1 0.1 0.3 0.1 0.1 0.8 0.1 0 0.3 0 0 0.1 0.1 0.1 0.1 0.1 0.2 0.2 0.2 0.1 0.2 0.1 0.3 0.2 0.1 0.1 0 0.3 0.2 0.2 0.1 0.1 0.1 1.2 0.2 0.2 0.1 0.1 0.1 0.1 0.6 0.1 0.4 0.2 0.1 0.1 0.2 0.1 0.2 0 0.1 0.1 3.8 0.6 0.1 0.2 0.4 0.3 1.2 0.3 0.9 0.3 0.2 0.1 0.2 0.5 0.1 0.1 0.1 0.2 0.6 0.2 0.1 0.3 0.1 0.1 0.1 0.2 1.3 6 0 0.4 0.2 0.1 0.2 0.6 0 0.1 0.8 0.1 0.9 0.2 0.3 0.1 0.3 0.1 0.1 0.1 0.1 0.1 0.1 0.3 0 1 0.1 0.1 0.1 1.1 0.3 0.1 0.1 0.1 0.1 0.2 0 0.2 0.2 0.8 0.1 0 1 0.8 0.1 0.3 0.4 0.3 0.8 0.2 0.2 0.1 0.1 0.1 46.9 0.1 0.3 0.1 0.3 0.1 0.1 0.7 0.2 0.2 0.1 0.3 0.2 0.3 0.1 0.1 0.2 0.2 0.1 0.1 0.4 0 0.1 0.5 80 86.2 64.7 12.8 87.6 23.6 0.2 0.1 0.2 0.5 0 0.1 95.3 0.2 1 0.3 93.3 0.3 0.1 0.3 0.2 0.6 0.1 0.1 0 0.1 0.5 0.6 0.1 0.2 0.1 0.1 0.2 0.6 0.1 0.9 0.2 0.5 0.1 0.2 0.2 0.1 0.3 0.3 0.2 0.5 0.1 1.4 0.5 1.7 0.1 2.5 0.3 0.1 0.1 0.2 0.1 0.1 0.1 12.1 0.3 0.2 0.1 0.1 0.2 0.1 0.1 0.2 0.1 8.4 0.4 0.1 0.2 0.2 0.1 0.2 0.9 0.1 0.9 0.1 0.2 0.4 0.3 0.1 0.3 0.4 8.9 0.4 0.1 0.2 0.1 0.9 0.2 0.1 0.2 0.1 0.2 2.3 0.1 0.1 0.1 0.1 0.1 0.3 0.1 0.8 0.2 0.1 0 0.1 0.3 2.2 4.2 21.5 0.5 0.1 0.7 2.7 1 0.1 0.3 0.2 0.6 0.1 0.1 0.2 0.3 0.1 1.7 0.1 1.9 0.4 0.7 0.3 0.1 0.1 0.2 0.1 0.1 0.2 0.1 0.1 1 0.1 0.1 0 0.2 0.7 0.2 0.3 0.3 0.4 1.4 0.1 1.2 0.2 0 0.1 0.1 0.5 2.4 0.1 0.2 0.4 0.3 0.5 0.5 0.1 0.2 0.2 0.3 0.1 0 0.4 0.2 0.4 0.6 0.5 0.1 0.1 0.7 0.1 0.2 2 3 0.1 0.2 0.1 0.2 0.2 7.2 0.1 0.1 0.1 0.4 0.5 0.1 0.7 0.1 0.4 0.6 0.3 0.2 1.5 0.1 75.3 0.1 0.1 2 0.6 0.1 0.1 0.2 0.2 0.3 0.2 0.1 0.4 0.1 0.1 0.3 1.1 0.2 68.5 0.1 87 94.2 74.4 88.6 0.2 0.1 79.1 92.1 31.3 0 0.4 0.1 0.1 0.1 1 0.1 0.2 0.1 0.4 0.1 1.1 0.2 0.5 0.3 0.1 0.2 0.6 0.9 0.6 0.8 1.6 0.1 0.1 0.1 0.1 0.1 0.4 0.2 0.3 0.1 0.2 0.6 0.4 0.4 9.3 0.5 0.2 1 3.3 0.3 0.2 0.2 0.4 0.5 73.3 77.6 56.5 0.3 0.2 0.2 0.3 0.1 3.2 0.1 0.3 0.3 0.2 0.2 0.1 0.5 1.2 0.6 0.1 0.1 0.3 1.7 0.2 0.4 0.1 0.1 0.1 0.1 0.1 0.1 13.2 0.2 0.1 0.5 0.5 0.1 94.2 0.3 0.1 0.3 11.1 0.4 0.4 0.2 0.3 0.3 9.4 88.2 0.2 0.1 0.2 0.2 0.2 0.4 0.3 0.5 0.1 0.3 0.1 0.2 0.1 1.8 0.3 0.1 0.4 0.8 0.1 0.3 0.1 0.2 0.2 0.2 95.8 0.3 0.2 0.3 0.5 0.2 0.1 0.2 0.2 0.7 1.5 0.3 0.2 1 0.3 0.1 0.5 0.4 0.2 3.9 0.1 0.1 1.1 1.1 0.3 0.3 0.1 0.1 0.1 0.2 0.1 0.1 0.3 0.3 0.4 0.1 0.4 0.1 96.6 0.1 0.6 0.1 0.5 0.2 0.1 0.6 94.9 94.5 0.1 0.2 0.2 1.2 0.1 0.8 0.1 0.1 0 0.1 0.2 0.1 0.2 0.1 0.5 0.6 0.1 0.4 0.1 0.7 0.1 0.3 0.1 0 0.1 0.3 0.1 0.1 5.8 0.5 1.8 0.1 1.5 0.5 0.2 0.5 0.1 0.5 0.1 0.1 0.1 0.1 0.1 0.2 0.2 0.1 1.8 0.2 0.5 0.2 0.9 0.3 0.2 0.1 0.2 0 0.5 0.9 0.1 64.5 0.2 0.3 0.3 0.1 10 4.4 0.2 0.1 0.2 0.1 0.2 0.2 0.1 0.1 0.6 0.8 0.2 0.1 0.3 0.5 0.2 0.1 0 0.2 0.1 0.1 2 26.9 2.8 0.1 0.1 0.1 0.1 0.1 0.2 1.6 0.1 0.6 0.3 0.2 0.6 0.6 0.2 0.1 4.6 0.2 0.4 0.1 0.1 0.2 0.1 0.1 0.1 0.2 0.1 0.1 0.1 0.3 0.1 2.5 1.3 0.5 0.2 1.9 0.6 0.2 0.4 2.5 0 0.2 0.1 0.1 0.4 0.1 0.1 2.1 0.4 0.1 0.3 0.2 5 0.7 0.4 0.3 0.4 0.1 0.2 0.9 0 3.7 0.6 0.2 0.2 0.4 0.1 0.2 0.4 0.3 0.1 0.2 0.1 90.5 0.1 0.1 0.1 0.3 0.1 0.1 0.3 0.3 0.1 0.1 0.3 0.1 0.1 1 0.1 0.4 0.1 0.2 0.1 0.1 1.4 0.1 0.3 0.4 0.3 0.1 0.1 0.1 0.1 0.2 0.1 0.2 0.2 0.3 0.4 0.1 0.3 0.2 1.7 0.2 0.1 0.1 0.1 0.7 0.1 0.1 0.2 1.5 0.3 0.1 1.2 0.1 0.5 0.2 0.3 0.1 0.2 0.2 16.2 0.1 0.9 0 0.4 0.6 0.1 0.1 0.4 0.1 0.1 0.3 0.1 0.2 0 0.2 0.1 0.4 0.1 0.3 0.1 0.3 0.1 0.2 0.1 0.1 13.8 0.1 0.2 0.1 0.4 36.1 0.1 0.1 0.4 0.2 0 0.3 0 0.1 1.6 0 0.1 1.1 0.3 0.1 0.3 0.2 0.4 0.1 0.1 0.1 0.3 0.1 0.2 0.1 0.2 0.1 0.1 0.2 0.3 0.2 0.4 15.2 0.2 0.2 0.1 0.2 0.5 0.1 0.1 0.2 0.3 0.5 0.1 0.1 24.1 0.3 0.2 0.1 0.4 0.4 0.3 0.1 0.2 0.1 0.1 0.1 0.2 0.1 0.1 0.1 0.3 0.2 0.2 0.2 1 0.1 0.1 0.2 0.6 0.4 0.3 0.1 0.1 1.1 0.4 0.2 0.2 0.3 0.8 0.4 0.3 0.4 0.7 0.4 0.3 0.4 0.2 0.1 0.3 0.2 0.1 0.1 0.3 0.2 0.2 0.3 0.1 0.1 0.2 0.2 0.1 0.1 0.1 0.1 0.1 0.1 0.1 0.5 0.1 0.2 0.4 0 0.1 0.1 2.6 0.7 0.7 0.1 0.2 0.2 0.2 0.5 0.2 0.1 0.2 0.1 0.1 0.5 0.2 0.2 0.5 0.1 0 0 0.2 0.2 0.2 0.2 0.3 0.1 0.3 0.1 0.4 0.5 0.4 1.2 0.2 0.3 0.3 0.1 0.1 0.1 0.5 0.1 0.1 0.4 0.1 0.2 0.4 0.2 0.4 0.1 0.2 0 0.2 0.1 0 0.4 0.1 0.2 0.1 1.8 0.3 0 0.1 0.9 0.8 0.1 0.2 0.3 0.3 0.2 0.3 0.2 0.1 0.2 0.6 0.1 0.1 0.1 0.2 0.4 0.5 0.1 0.2 0.2 2.5 15.5 0.1 0.1 0.3 0.3 0.2 0.1 5.5 0.1 1.7 1.5 0.9 5.7 0 0.4 0.3 0.4 0.1 0.8 0.1 0.1 0.2 0.4 0.1 93.6 0.2 0.1 0.1 93.7 0.2 4 0.1 0.4 0.5 0.3 0.2 0.2 0.2 0.2 0.3 0.2 0.3 0.1 0.4 0.2 0.1 0.1 0.2 0.1 0.3 0.1 0.7 0.1 0.4 0.1 0 0.1 0.2 0.2 0.1 0.1 0.4 0.1 0.1 0.1 0.2 0.1 0.3 0.1 0.1 0.3 0.1 0.1 0.2 1.4 0.1 0.3 0.3 0.1 0.4 0.1 0.1 0 0.1 0.2 0.1 0.1 0.2 0.1 0.3 0.1 0.1 0.2 0.2 0.1 0.3 0.3 0.4 1 0.5 0.1 0.9 0.8 0.1 0.3 0.1 0.1 0.3 0.1 0.1 0.8 0.1 0.2 0.3 0.2 1 0.2 0.2 0.2 0.1 0.2 0.6 0.1 0.2 0.1 0.1 0.1 0.2 0.1 0.1 0.1 0.1 0.2 0.2 0.4 0.3 1 0.6 0 0.3 0.2 7.6 0.9 0.3 0.1 10.3 2.9 6.6 12.9 0.1 0.1 0 0.1 0.3 0.2 0.7 94.1 0.5 0.1 0.1 0.1 0.2 0.3 0.1 0.1 0.1 0.1 0.3 0.3 0.2 0.1 0.2 0.1 0.2 0.1 0.2 0.4 1.3 0.3 0.2 0.7 0.3 0.2 0.1 0.4 0.3 0.1 0.1 0.4 0.7 53.2 0.1 0.6 0.2 4.1 0.1 0.5 0.3 1.4 0.3 0.1 0.4 0.9 0.2 0.1 0.2 0.1 0.5 8.4 17.3 0.4 0.2 0.8 0.6 0.1 0.1 0.2 0.2 0.2 0.2 0.3 0.3 0.5 1 0.2 0.3 0.1 0.1 0.1 0.5 0.1 0.2 0.5 0.7 0.1 0.3 0.2 0.1 0 0.2 0.3 0.9 0.4 0.1 0.4 0.1 3.2 0.1 1.3 0.1 0.1 0.5 0.2 0.1 0.4 0.1 0.2 0.2 0.1 0.6 0.1 0.2 0.3 0.5 0.2 0.3 1.6 0.1 0.5 0.2 0.1 0.4 0.2 0.1 19.3 0.1 0.2 0.2 0.1 0.2 0.2 0.3 0 0.4 0.1 0.1 0.3 0.1 0.1 0.1 0.1 0.2 0.1 0 1.4 0.3 0.1 0.4 0.1 0.3 0.8 0.1 0.2 0.1 0.1 0.4 0 0.2 0.5 0.1 0.1 0.2 0.5 0.1 0.2 1 0.1 0.2 0.1 0.4 90.5 0.9 1.4 0.3 1.7 0.1 0.2 0.3 0.3 0.4 0 0.4 0.5 0.1 0.1 0.2 0.2 0.2 0.5 0.1 0.1 0.1 0.1 0 0.2 0.2 61.4 64.2 0.3 0.1 0.2 99.6 0.1 0.1 0.3 0.1 0.4 0.1 0.3 0.3 0.1 4.3 0.1 0.1 0.2 0.1 0.5 0.3 0.5 1 0 0.2 0.4 0.2 0.6 0.2 0.2 0.2 1.5 0.9 0.1 89.1 88.7 0.1 0 0.1 0.1 0.2 0.3 86.9 0.1 0.4 0.1 0.2 0.1 0.2 0.1 0.1 0.1 0.1 0.1 0.3 0.1 0.2 0.2 0.2 0.3 0.1 0.2 0.1 0.3 0.3 0.1 13.1 86.3 1.1 9.3 0.9 0.1 0.1 0.1 0.2 0.2 0.1 0.3 0 0.1 0.1 0.1 0 0.2 0.1 0.1 0.2 0.6 0.1 0.5 4.3 1.1 0.3 0.6 0.1 0.3 0.2 0.1 0.1 0.8 0.2 0.5 0.5 2.6 0.1 0.4 0.3 0.1 0.2 0.6 0.4 0.1 0.1 0.2 0.4 0.2 0.3 0.3 0.2 0.2 0.2 0.8 0.3 0.1 0.1 1.9 0.2 0.1 0.7 0.1 0.1 0.4 0.1 0.2 0.2 0.1 0.1 0.2 1.2 2.2 0.1 0.3 0.3 72.5 93.7 0.3 0.6 0.2 0.1 0.4 0.4 78.5 86.9 93.8 0.1 0.3 0.1 0.1 2.5 0.2 0.1 0.2 0.1 1.3 0 0.2 0.1 0.2 0.1 0.1 0.3 0.1 0.4 0.1 0.1 0.1 0.9 0.2 0.1 0.6 0.3 0.5 0.3 0.3 0.2 0.7 0 0 0.2 0.1 0.5 0.2 0.1 0.1 0.5 0.2 0.5 0.5 0.1 0.3 1.7 1.1 0.2 0.5 0.3 0.1 0.2 0.2 0.2 0 0.1 0.3 0.6 0.5 0.2 0.1 0 0.4 0.1 0.2 0.2 0.1 0.2 0.1 0.2 0.1 87.6 0.6 0.1 0.1 0.1 0.1 1.3 0.3 8.6 0.3 0.3 0.5 0.2 0.1 4.6 0.2 0.4 0.1 5.9 0.4 0.3 0.1 0.1 0.1 0.1 0.1 0 0.1 0.3 0.4 0.3 0.1 0 0.4 1.8 0.2 0.5 0.7 0.1 0.7 0.2 0.4 0.9 0.2 3.2 9.6 0.1 0.2 0.1 0.3 0.1 5.1 0.2 0.2 0.1 0.3 0.2 0.1 0.2 0.1 0.2 0 0.1 0.1 0.1 0.1 0.2 0.1 0.1 0.2 0.2 0.2 0.4 0.8 0.1 0.3 0.2 0.5 5.2 0.7 0.1 2 0.2 0.5 0.1 0.7 0.6 0.1 0.4 0.2 0.1 0.3 0.2 0.1 0.1 0.1 0.2 0.3 2 0.2 0.1 0.1 0.3 0.3 0.2 0.2 0.1 0.2 0.1 0.1 0.4 0.2 0.3 0.1 0.2 0.3 0.1 0.2 0.3 0.3 0.1 0.1 0.1 0.9 0.5 0.1 41.9 79.9 0.1 0.2 79.9 0.2 0.5 0.2 0.3 74.8 0.3 0.6 0 0.3 17.2 1.6 0.4 0.1 0 0.1 0.1 27.5 0.1 0.2 0.8 0.1 0.2 0.1 0.1 0.1 0.1 0.1 0.1 0.2 0.1 0.2 0.4 0.3 0.2 0 0.1 0.2 0.2 0.1 0.1 0.3 0.1 0.1 2.2 0.3 0.6 0.1 0.1 0.5 0.2 0 0.2 0.2 0.1 0.1 0 0.2 0.2 0.1 0.2 0.1 0.2 0.1 0.1 0.2 0.1 0.2 0.2 0.1 0.2 0.1 0.1 0.1 0.1 0.2 0.5 0.4 0.2 0.2 0.3 0.3 0.1 0.3 0.1 0.1 0.8 0.4 0.1 0.2 1.3 0.2 0.2 0.7 0.4 0.4 0.8 0.1 0.1 0.1 0.4 47.8 0.3 0.9 0.5 0.1 0.2 91.3 90.6 0.5 0.1 0.5 0.5 1.1 0.1 0.4 0 0.6 0.6 0.4 0.1 4.6 0.1 1.1 0.1 0.1 0.3 0.1 0.3 0.1 0.1 2.5 0.1 0.7 0.4 0.2 0.1 0.1 0.3 0.3 0 92.7 0.1 1.1 0.4 0.1 0.1 2.1 0.1 0.1 0.3 0.2 0.2 0.3 0.2 1.8 0.2 0.2 0.5 4.9 0.1 0.1 0.1 0.1 0.1 0 0.1 0.4 0.2 0.6 0.2 0.4 0.6 0.5 0.6 0.3 0.9 0.4 0.1 2.7 0.2 0 0.1 0.2 0.5 0 1.7 0.2 0.1 0.1 1 0.7 0.1 0.2 0.3 0.1 12.8 0.1 0.4 0.2 0.6 0.2 0.9 0.4 0.4 0.1 0.3 1.4 0.1 0.1 1.3 0.5 0.2 58.1 0.1 1.1 0.5 0.1 0.1 0.1 0.2 0.1 0.1 0.5 0.1 0.4 8.4 0.4 0.3 0.3 0.1 0.7 0.1 0.3 0.2 7.5 85.4 84.9 0.1 0.4 18.7 0.2 0.1 0.4 0.1 0.3 1.5 0 0.1 47.6 0.1 1.4 4 0.3 0.1 27.8 0.1 0.3 0.1 0.2 0.1 0.1 0.3 0.6 0.6 0.1 0.1 0.2 0.6 0.2 0.1 0.3 0.1 0.1 0.3 0.1 0.3 0.3 0.1 0.2 0.1 0.3 0.4 1.5 0.3 0.7 0.1 0.1 0.2 0.1 0.5 0.6 0.1 0.1 0.1 0.1 0.1 0.2 0.1 0.1 0.7 0.1 0.1 3.6 0.3 0.1 0.1 0.2 1.2 0.2 0.4 3.9 0.2 0.2 0.3 0.1 0.2 0.5 1.6 0.2 0.3 0.4 0.1 0.4 92.2 35.6 0.1 0.2 0.5 0 0.4 0.4 0.2 0.1 0.4 91.1 0.2 0.1 0.1 0.1 0.2 0.4 0.5 0.3 0.3 0.2 49 67.6 0.1 0.3 0.2 0.1 0.2 0.3 0.4 0.1 0.2 0.2 0.2 0.1 0.2 0.1 0.1 0.5 0.1 0.6 0.1 0.2 4.7 37.7 0.1 0.1 0.3 0 0 0.6 0.4 0.5 3.7 0.4 0.1 4.5 0.2 0.3 0.1 0.4 0.1 0.2 0.6 0.1 0.1 0.2 0.1 0.7 73.2 0.2 0.3 0.3 0.3 0.2 0.6 0.2 0.1 0.1 0 0.1 0.2 0.5 0.2 0.3 0.2 0.1 0.6 0.4 0.2 1.4 1.9 0.7 0 0.1 0.1 0.3 0.3 5.2 0.1 0.1 0.2 0.2 0.1 0.1 5.8 0.1 0.1 0.3 0 0.4 0.2 0.1 0.6 0 0.3 0.8 0.3 0.6 1.1 0.2 85.3 0.2 0.7 0.1 0.4 0.2 1.3 0.1 0.1 0.9 0.7 0.2 0.4 0.1 0.1 0.1 0.6 0.7 0.3 1 0.1 0.1 0.2 90.1 0.2 0.2 0.1 0.1 0.2 0.3 0.4 0.1 0.6 44.5 0.1 0.2 2.3 3.3 0.1 0.1 0.2 0.1 0.1 0.1 0.3 0.6 0.4 0.1 0.2 0.1 0.1 0.4 0.2 0.1 0.2 0.2 0.1 0.1 0.1 0.3 0.2 0.5 0.5 0.9 1 0.2 0.3 0.2 0.1 0.2 0.3 0.1 0.1 0.2 0.2 0.2 0.1 0.3 0.3 0 0.1 0.6 0.2 0.1 0.1 0.1 0.5 0.2 0.1 0.2 0.3 0.1 0.2 0.6 0.2 0.1 0.2 0.3 0.1 0.1 0.1 0.4 2.6 0.1 0.1 0.3 0.2 0.1 0.1 0.1 0.4 0.1 0.1 0.1 0.1 0.1 0.1 0.2 0.1 0.1 0.6 1.6 0.2 0.1 0.1 0.2 0.1 0.1 0.1 1.4 0.1 0.1 0.2 0.1 0.3 0.1 0.1 0.6 0.4 0.3 2.2 0.3 0.8 0.1 1.3 0.2 0.3 0.1 0.3 0.1 0.7 0.1 0.1 0.1 0.1 0.1 0.2 0.1 0.3 0.5 0.1 0.9 0.4 0 0.1 0.1 0.6 0.1 0.2 0.1 0.1 0.2 0.1 20.7 0.2 6.3 0.1 0.5 0.3 0.2 0.2 0.2 0.1 53.6 0.5 0.1 0.3 0.1 5.5 0.1 0.1 0.1 0.2 0.1 0.2 0.3 0.4 0.6 0.1 0.7 33.8 0.1 0.1 0.9 0.1 0.1 0.2 0.2 0.3 1.2 0.1 0.3 0.3 0.2 0.6 0.2 0.6 0.3 0.5 0.3 0.4 2.2 0.1 0.8 0.2 2.8 0.1 0.2 0.4 0.1 0.2 0.3 0.3 0.1 0.1 0.1 1.1 1.2 0.7 0.2 0.1 0.5 0.1 0.2 0.1 0.1 0.1 0.1 4.9 0.4 0.5 1 0.1 1.7 0.4 0.8 0.1 2.7 0.1 0.1 0.1 0.2 0.1 0.2 0.3 0.5 0.1 0.2 0.1 0.8 0.1 0.1 0.3 86.3 0.3 0.2 4.6 0.1 94.5 0.6 94.3 0.2 0.1 0.2 69.6 2.5 0.2 0.1 0.1 0.1 0.1 0.1 0.6 0.8 2.4 0.1 0.6 0.4 0.3 0.3 0.1 0.2 0.3 0.2 0.3 0.2 0.1 0.2 0.1 0.2 0.1 0.1 0.2 0.1 0.1 0.5 0.2 0.1 0.4 0.5 0.1 0.1 0.5 0.2 0.9 0.3 0.8 0.2 0.4 0.1 0.1 0.3 0.2 0.2 0.1 0.2 0.7 0.2 0.2 0.3 0.1 0.1 0.1 1.5 0.1 0.2 2.2 0.1 0.1 0.3 0.2 0.1 0.2 0 0.3 0.2 1.7 0.1 54.6 67.4 0 50.2 0.1 0.1 0.6 0.1 0.1 0.2 0.1 0.2 0.1 2.1 0.1 0.2 0.1 0.2 0.2 0.1 0.1 0.1 0.1 0.4 0.1 0.1 13.6 0.2 0.1 1.7 81.3 0.2 0.1 0.5 0.1 0.3 0.3 0.1 0.2 0.1 0.2 0.1 0.3 0.2 0.2 0.1 0.1 0.1 0.3 0.1 0.3 0.1 0.2 0.1 0.2 0.1 0.3 0 0.2 0.2 0.4 0.1 0 34.8 72.8 0.2 0.1 0.4 80.6 0.2 0.1 0.1 0.3 72.6 0.1 0.2 0.2 0.1 0.1 0 0.6 0.2 0.4 0.2 0.1 0.3 0.4 0.1 0.2 0.1 0.1 0.3 0.5 0.1 0.2 0.1 0.3 0.1 0.1 0.3 0.3 0.3 9.4 0.1 0.2 0.2 6.7 0.1 0.1 0.8 0.2 0.1 0.1 1.1 0.2 0.4 0.1 0.1 0.6 0 0.1 0.8 0.5 0.2 0.2 0.5 0.5 0.2 0.1 0.2 0.5 0.4 0.2 0.2 0.4 0.1 0.1 0.2 0.2 0.2 2.2 0.4 0.1 0.3 0.1 0.1 0.2 8.6 11.6 17.3 71.5 0.1 0.1 0.1 0.1 0.1 0.3 0.1 0.1 0.1 0.2 0.4 0.3 0.2 0.1 0.3 0.2 0.2 0 0.1 0.1 0.3 0.1 86.1 0.2 0.3 0.2 1.8 0.1 0.3 0.2 0.2 0.1 0.1 1 0.2 0.5 0.3 0.4 0.1 0.1 0.2 0.1 0.3 0.5 0.7 0.2 0.1 0.1 0.1 0.1 0.2 0.9 0.6 0.2 0.1 0.3 0.1 0.1 0.8 0.1 0.2 0.3 0.2 0.8 0.2 0.1 0.1 0.9 0.5 1.9 0.4 0.3 0.1 0.1 87.6 68.8 0.1 0.3 0.3 0.1 0.1 0.2 0 0.6 0.1 0.2 0.4 0.1 0.4 0.2 0.3 0.4 0.3 0.1 33.5 1.1 6.6 2.5 76 1.3 2.2 0.3 0.1 0.2 0.3 2.1 0.2 0.1 93.6 0.1 0.5 0.7 1.2 0.6 0.1 12.1 0.2 0.6 0.1 0.5 0.1 0.1 0.1 0.1 0.1 0.1 0.2 0.4 0.2 0.8 0.1 0.1 0.2 0.8 0.2 0.1 0.2 0.2 0.7 0.4 0.2 0.4 0.2 0.1 0.6 0.2 0.2 0.6 0.1 0.1 0.1 0.1 1.5 0.2 0.2 0 0.1 0.3 0.2 0.6 0.1 0.1 0.1 0.4 0.1 0.1 0.3 0.2 0.3 1.5 0.8 0.2 0.1 0.1 0.3 0.1 0.1 0.1 0.3 0.4 2.2 0.1 0.2 0.2 0.4 0.1 0.2 0.2 74.4 0.8 0.1 0.3 0.1 1.4 1.4 0.1 0.9 0.2 0.5 0.2 0.1 0.2 0.5 0.1 0 0.2 4.3 3.5 7.2 0.2 0.4 1.7 0.3 0.2 0.4 0.1 0.1 0.1 88 0.1 0 0.4 0.1 0.3 0.1 0.4 0.1 1.3 0.3 0.5 0.1 0.1 0.1 1.2 0 0.1 0.1 1 0.2 85.8 0.1 0.1 0.9 20.1 0.1 0.3 0.2 6 0.1 0.2 1.1 0.2 0.1 0.1 0.2 0.2 0.5 0 0.4 0.1 0.1 0.1 0.1 0.3 0.2 0.4 0.1 0.3 0.3 0.1 79.6 0.5 0.1 0.1 0.3 0.2 0.3 0.3 0.1 0.1 0.2 0.4 75.2 0.1 0.2 0.2 0.2 0.1 0.2 0.1 0.1 0 0.1 0.3 0.3 93.3 94.7 0.6 0.3 0.3 0.2 0 0.5 0.1 0.3 0.1 0.1 0.3 0.2 0.3 0.4 0.2 0.2 1.1 0.5 0.1 0.2 0.3 14.4 1.6 0.2 0.2 0.2 0.2 0.1 0.4 1.1 0.3 0.1 1 0.2 0.2 0.2 0.1 2.2 0.4 0.1 0.2 0.1 0.3 0.6 0.1 0.7 0.4 0.1 0.8 0.3 0.8 0.6 0 0.2 0.1 0.3 0.2 0.3 0.1 0.9 0.2 1.5 0.3 0.1 0.1 0.1 81.9 0.1 0.4 0.1 0.2 0.4 0.4 0.4 0.2 87 0.7 0.3 0.4 1.5 0.6 0.6 5.1 5.8 0.3 0.1 0.1 0.4 0.1 0.2 0.1 0.4 0.1 0.1 0.8 0.1 0.1 0.3 0.4 0.3 0.4 46.4 0 0.1 0.4 0.6 0.5 5.8 0.6 0.1 0.3 0.1 0.5 0.4 0.2 0.1 0.2 0.1 0.2 0.2 9.9 0.5 0.2 0.1 78.9 0.3 22.1 37.9 0.1 0.1 34.6 0.2 0.2 0.1 0.1 0.1 0.1 0.2 0.6 0.3 0.4 1.2 0.1 0.1 21 0.3 0.1 0.1 0.3 0.1 0.4 0.2 0 0.4 0.3 0.3 0.4 0.5 0.6 0.1 0.2 0.9 0.1 0.2 0.1 0.1 0.2 0.3 0.6 0.1 0.2 0.7 0.2 0.4 2.3 0.1 0.3 0.1 0.2 0.9 2.4 0.1 0.2 0.6 0.1 0.5 0.1 0.1 0.1 0.2 0.4 0.1 0.2 0.2 0.1 0.2 0.2 0.2 0.2 0.2 0.6 0.4 0.3 0.3 0.1 0.5 0.1 0.1 0.1 0.2 0.1 0.5 0.4 0.1 10.4 7.6 0.1 0.5 0.3 0.2 0.2 0.3 0.7 0.7 0.6 0.1 0.3 0.1 1.4 1.1 0.3 0.3 0.2 0.1 0.1 1.2 0.3 0.2 2.3 0.2 0.2 0.1 0.4 0.5 0.2 0.4 0.8 0.1 0.1 0.1 0.2 0.1 0.1 0.3 0.2 0.9 0.1 0.6 0.1 0.1 1.1 0.2 0.1 0.7 0.1 0.2 0.8 0.1 0.1 0.1 0.2 0.1 0.9 0.2 0.4 0.1 0.2 82 0.2 0.3 0.3 0.2 0.1 0.2 0.2 0.5 0.7 0.1 0.1 0.8 0.1 0.1 0.1 0.1 0.2 0.4 0.2 1.4 0.2 0.2 0.2 0.9 0 0.2 0.1 0.1 0.1 0.3 0.2 0.3 0.2 0.3 0.7 0.1 0.1 0 2.6 0.1 0.1 0.1 0.2 0.1 2 0.6 0.1 0.1 0.1 0.1 0.1 0.1 0.1 2.2 0.7 0 0.2 0.3 0.1 0.4 0.1 0.5 0.2 0.1 0.1 0.2 0.3 0.1 0.1 0.1 0.1 0.3 0.5 0.1 0.1 0.2 0.2 0.2 0.1 0.1 0.1 0.2 0.2 0.5 0.3 0 0.1 0.1 0.1 0.5 0.3 0.3 0.3 0.1 0.2 0.1 0.1 0.2 0.1 0.5 0.5 0 0.1 0.1 0.8 0.3 0.1 0.1 0.2 0.1 0.1 0.1 0.1 0.3 0.1 0.1 0.5 0.2 0.1 1 0.1 0 0.1 0.1 0 0.2 0.1 0.1 0.2 0 0.6 0.4 0.1 0.4 0.1 0.3 0.1 0.1 0.2 0.2 0.1 0.1 0.1 0.1 0.3 0.1 0.1 0.1 0.1 0.1 0.5 0.2 0.3 0.3 0.2 0.6 0.2 0.1 1.5 0.1 0 0.2 0 0.1 0.1 0.2 0.3 0.8 0.1 0.2 0.2 37.3 0.4 0.2 0.2 0.9 0.1 0.2 1.2 0.5 1.5 0.1 0.2 1.8 0.5 0.2 0.1 0.2 0.1 0.2 0.1 0.2 0.2 0.1 0.1 0.2 1.5 0.1 0.1 1.5 0.2 2.3 4.1 0.3 0.1 0.3 0.2 0.1 0.5 0.1 0.3 0.1 0.1 26.1 0.1 0.2 0.8 0.5 0.1 0.2 0.1 0.4 0 0.2 0.3 0.3 0.1 0.2 0.3 0.1 0.1 0.1 0.1 0.3 0.2 0 0.1 0.1 1.1 0.2 0.1 0 0.1 0.2 0.1 0.2 0.2 0.2 0.4 0.1 0.1 0.1 0.1 0.2 0.3 0.1 9.3 0.2 0.2 0.6 0.1 0.1 0.5 0.1 0.2 0.1 0.1 0.1 0.1 0.2 0.4 0.1 0.5 0.1 93.6 0.3 0.2 55.4 1.7 0.2 0.2 0.3 0.1 0.2 0.1 0.4 0.1 0.1 0.2 0.1
0.1 0.7 1 0.5 0.1 0.2 0.3 0.1 0.1 1.1 0.2 0.1 0.4 0.6 0.2 0.1 100 0.1 0.1 1.5 0.2 0.1 0.2 0 1.4 0.2 0.1 0.1 0.2 0.3 0.6 0.3 0.2 1.6 1.7 0.5 0.1 0.1 0.2 0.1 0.2 0.4 0.3 0.4 0.1 0.6 0.5 0.4 1 0.5 0.2 0.1 1.6 0.1 0.2 0 0.5 0.1 0.1 0.1 2 1.3 0.1 0.2 0.2 0.4 0.5 0.5 0.2 0.2 0.3 0.4 0.2 0.1 0.3 0.2 0.2 1.4 0.3 60.1 0.3 0.7 0.2 0.3 0.1 0.3 0.2 0.1 0.2 0.3 0.3 0.1 0.1 0.1 1 0.2 0.8 0.3 0.2 0.2 0.2 0.1 0.1 0.1 0.3 0.1 0.3 0.2 1.4 0.5 0.7 0.2 0.1 0.1 5.2 0.3 1.6 96.9 0.4 0.2 0.4 0.1 0.4 0.2 0.5 0.3 0.6 0.9 0.9 0.2 0.3 0.2 0.3 0.2 0.6 0.3 0.1 0.4 0.1 0.1 0.2 0.1 0.3 0.2 0.2 0.1 0 0.3 0.1 0.4 0.1 0.5 0.1 0.2 1.8 0.2 0.3 0.3 0.5 0.9 0.2 0.9 0.2 0.3 0.1 1.2 0.2 0.3 0.4 1.3 0.1 0.3 0.3 0.1 0.2 0.6 0.2 0.9 0.6 0.1 0.1 0 0.1 0.7 0.1 0.2 0.5 0.1 0.2 0.2 2.9 0.2 0.2 0.2 0.1 0.1 0.1 0.2 0.1 0.4 0.1 0.1 0.3 0.7 0.3 0.2 0.2 0.5 0.2 0.1 0.2 0.6 0.5 0.3 0.1 0.2 0.2 1.1 0.2 0.5 0.1 0.2 2.1 13.4 0.2 1.1 0.3 0.3 0.1 0.2 0.4 0.3 0.6 0.3 0.2 0.4 0.8 0.5 1.7 0.3 0.2 0.3 0.2 0.2 0.1 0.2 0.1 0.9 0.4 0.6 0.7 0.2 0.9 0.1 0.3 0.7 0.3 0.3 0.1 0.2 0.3 0.3 0.5 0.1 0.2 0.2 2.3 0.1 0.2 0.1 0.1 0.2 0.2 0.2 11.5 0.1 0.2 0.1 0.7 0.2 0.4 0.1 0.3 0.3 0.3 0.2 0.1 0.2 0.1 0.2 0.1 0.1 0.2 0.1 0.1 0.2 0.4 0.4 0.1 1 0.2 0.3 0.1 0.1 0.1 0.8 0.2 0.3 0.5 0.2 0.4 0.6 0.1 0.4 0.6 0.6 0.3 0.8 0.1 0.7 0.1 0.4 0.4 0.6 0.3 4 0.3 0.1 0.2 0.6 0.1 0.2 0.4 0.8 0.1 0.2 0.2 0.1 0.1 0.8 0.8 0.1 1.3 0.1 0.1 0.2 0.1 0.3 0.3 0.1 0.9 0.1 0.3 0.1 0.4 0.1 0.2 0.1 2.1 0.6 0.1 0.2 0.2 0.3 0.4 0.2 0.2 0.2 0.7 0.2 0.1 0.1 0.4 1.4 0.2 3.8 1.1 2.9 0.1 1.8 0.1 0.3 2.2 0.7 0.3 0.3 0.1 0.3 0 0.5 1.3 0.1 1.4 0.5 0.2 0.3 0.1 0.2 0.1 0.1 0.1 0.4 10.4 0.1 0.1 0.4 0.8 1.5 0.3 0.2 0.4 0.6 0.2 0.5 0.3 0.2 0.2 0.4 7.1 0.2 0.2 0.1 4.7 0.8 0.3 0.3 0.3 0.2 0.1 0.1 0.3 0.5 0.3 0.1 2.3 0.2 0.9 0.2 0.1 0.1 0.1 3.3 0.2 0.3 0.1 0.2 0.3 0.1 0.1 0.1 0.2 0.2 0.5 0.2 0.1 0.1 0.2 3 0.1 4.6 0.4 0.1 0.1 0.1 0.2 0.1 0.6 0.8 0.6 0.6 0.2 0.6 0.3 0.1 0.4 0.2 0.1 0.3 0.3 0.1 0.3 0.4 0.1 0.5 0.2 0.4 0.1 0.6 0.2 0.6 0.5 0.2 0.3 0.2 0.3 0.3 0.1 0.6 0.3 0.1 0.5 0.1 0.3 0.3 0.3 0.1 0.1 0.5 0.5 0.3 0.4 0.2 0.1 0.1 0.1 0.3 0.1 0.2 0.8 0.3 0.2 0.1 0.6 0.2 0.2 0.1 0.2 0.4 0.1 0.2 0.1 1.3 0.1 0.5 0.4 0.1 0.2 0.1 0.2 0.2 0.2 0.1 0.1 0.2 0.1 0.2 0.1 0.1 0.1 0.2 0.2 0.3 0.6 0.2 0.3 0.2 0.1 0.3 0.2 0.3 1.4 1 0.6 0.2 0.1 0.2 0.3 1.9 0.1 0.1 0.1 6.1 0.2 0.3 0.2 0.1 0.1 0.1 0.1 0.1 0.1 0.2 0.1 0.1 0.3 0.1 0.3 0.1 0.9 0.2 0.1 0.1 1.3 0.1 0.2 0.1 0.7 0.2 0.1 3.7 0.1 0.2 0.4 0 0.4 0.2 0.2 0.2 0.2 0.9 1.8 3.5 0.2 0.1 0.1 0.2 0.1 0.1 0.7 0.4 0.2 0.3 0.3 7.8 0 0.2 0.1 1 0.1 0.1 0.1 0.5 0.2 0.3 0.1 0.1 0.1 0.2 0.2 0.2 0.2 0.3 0.3 0.1 0.1 0.6 0.1 0 0.1 0.2 0.3 0.2 0.2 0.2 0.9 0.1 0.1 0.3 0.3 1 0.2 0.2 0.1 0.1 0.5 0.2 1.4 0.2 0.2 0.2 0.8 0.6 0.1 0.4 0.5 0.6 0.6 0.3 0.1 0.1 0.2 1.1 0.3 0.3 0.1 0.2 0.1 1.7 0.5 0.1 0.2 0.1 0.3 0.7 0.1 0.2 0.2 0.1 0.2 0.1 1.8 0.1 3.6 0.1 0.2 0.2 0.1 0.9 0.1 0.4 0.6 0.1 0.2 0.1 0.2 0.4 1.3 0.2 1 0.2 0.1 0.2 0.3 0.1 0.5 0.2 0.4 0.1 0.1 0.1 1 0 0.2 0.1 0.2 0.1 0.9 0.3 0.4 0.3 1.4 0.1 0.1 0.2 0.2 0.1 0.1 0.2 0.8 0.6 0.5 2.3 0.1 0.1 0.1 0.5 0.1 0.1 1 0.5 0.2 0.1 0.1 0.1 0.1 0.1 0.2 0.1 0.2 0.1 0.1 0.2 0.4 0.1 0.2 0.2 0.1 0.1 0.1 0.1 0.1 0.1 0.1 0.4 0.1 0.2 0.2 0.2 0.2 0.1 0.1 0.6 0.1 0.2 0.1 0.4 0.1 0.3 0.1 0.3 0.3 0.1 0.1 0.8 0.4 0.2 0.1 0.1 0.2 0.1 0.3 0.2 0.1 0.2 0.8 0.4 0.1 0.6 0.6 0.1 0.1 0.1 0.3 0.1 0.2 0.2 0.2 0.5 0 0.2 0.1 0.6 0.4 0.1 0.2 0.2 1 0.6 0.2 0.3 1.1 0.1 0.1 0.2 0.3 0.3 0.1 0.1 0.1 0.1 0.2 0.1 0.2 0.1 0.2 0.1 0.2 0.2 0.1 0.1 0.1 0.6 0.7 0.4 0.7 0.2 1 0.2 0 0.2 0.1 0.5 0.1 0.3 0.2 0.2 0.1 0.2 0.3 0.5 0.1 0.2 0.2 0.3 0.1 0.2 0.9 0.1 0.2 0.1 0.1 1.5 0.1 0.1 0.1 0.5 0.3 0.3 0.4 0 0.1 0.2 0.1 0.2 0.1 0.1 0.1 0.1 0.2 1 0.1 2.5 0.1 1.7 0.1 0.1 0.3 0.2 11.1 1 0.1 0.1 0.3 0 0.1 1.9 0.1 1 0.3 0.5 0.8 0.1 0.1 0.1 0.2 0.5 0.3 0.1 0.1 0.1 0.1 0.1 0.2 0.1 0.2 0.9 0.3 0.1 0.2 0.1 0.1 0.1 0.3 0.2 0 0.1 0.1 1 0.1 0.1 0.2 0.5 2.8 0.2 0.2 0.3 0.1 0.3 1.2 0.3 0.1 0.8 0.2 0.3 0.2 0.5 0.5 0.2 0.1 0.1 0.1 0.3 0.1 0.4 0.2 1.1 0.1 0.2 0.1 0.2 0.6 0.3 0.3 0.1 0.1 0.3 0.1 0.3 0.1 0.1 1.3 0.5 1.1 0.1 1.3 0.2 0.1 0.1 0.2 0.6 0.1 0.1 0.7 0.3 0.1 0.1 0.8 0.1 0.1 0.1 0.5 0.1 0.2 0 0.3 0.1 0.2 0.1 0.5 0.1 0.2 0.4 0.1 0.7 0.9 0 0.1 0.1 0.2 0.3 0.1 2.1 0.1 0.1 0.5 0.1 0.5 5 0.3 7.7 0.3 0.1 0.2 0.1 0.2 0.1 0.4 0.1 1.1 0.2 0.1 0.2 1.1 0 0.3 0.5 0.1 3 0.2 0.3 0.1 0.5 0.1 0.1 0.4 0.4 0.4 0.1 0.3 0.1 0.3 0.3 0.2 0.1 0.1 0.1 0.6 0.3 0.1 0.2 0.3 0.2 0.2 0.4 0.1 2.3 0.2 1.2 0.2 0.1 0.5 0.1 0.4 0.2 0.3 0.1 0.3 0.2 0.2 0.2 0.3 0.1 0.2 0.4 0.3 3 0.3 0.2 0.2 0.2 0.1 0.2 0.2 0.2 0.1 0.1 0.2 0.2 0.2 0.8 0.3 0.1 0.1 0.3 0.9 0.4 0.4 1 0.3 0.1 0.9 0.1 0.1 0.2 0.1 0.2 0.4 0.1 0.2 0.1 0.1 0.2 0.2 0.4 0.3 0.2 1.6 0.1 0.2 0.7 0.3 0.2 0.4 0.6 0.4 0.2 0.2 0.3 0.3 0.1 0.3 0.1 0.2 0.1 0.1 0.1 0.6 0.2 0.3 0.1 0.6 0.5 0.3 0.1 2.7 0.1 0.3 0.2 0.2 0.2 0.2 0.3 1.9 0.2 0.2 0.2 0.9 0.2 0.7 0.2 0.3 0.6 0.2 0.5 0.3 0.2 0.7 0.1 0.2 0.3 0.2 0.1 1.3 0.3 0.1 0.6 0.4 0.1 0.2 0.1 0.2 0.1 0.5 0.1 0.1 1.2 0.5 0.5 0.6 0.2 0.2 0.4 0.1 0.4 0.1 0.1 0.2 0.1 0.1 0.6 0.5 0.2 0.1 0.4 0.6 0.1 1.1 0.1 0.3 0.1 0.1 0.1 0.1 1 0.4 0.2 0.2 1 0.4 0.2 0.1 0.2 0.8 0.1 3.4 0.4 0.2 0.4 2.6 0.2 0.1 0.3 0.4 0.3 0.1 0.4 0.2 0.2 0.5 0.4 0.2 0 0.5 0.1 3.4 0.1 0.5 0.3 0.1 0.5 0.4 0.2 0.7 0.4 0.5 0.3 0.2 0.2 0.2 0.4 0.2 0.2 4.9 0.8 0.2 0.1 1.5 0.2 0.2 0.5 0.7 0.1 0.3 0.5 0.4 0.1 0.1 0.9 4.3 0.6 0.2 0.4 0.3 0.1 0.6 0.1 0.1 0 0.3 0.1 0.1 0.1 0.2 0.7 0.1 0.2 0.1 0.2 0.3 0.6 1.4 0.4 1 0.1 0.1 0.1 0.2 0.2 0.1 0.1 0.1 0.1 0.1 0.3 0.8 1.6 0.4 1.3 0.1 0.1 0.1 0.1 0.1 1.4 0.1 0 0.1 0.1 0.1 0.5 0.1 0.2 0.1 1 0.1 0.2 0.1 0.7 0.3 0.2 0.1 0.2 0.2 0.5 0.2 0.2 0.6 0.3 0.4 0.2 0.2 0.5 0.1 0.1 0.1 0.6 0.1 0.3 0.2 0.1 0.1 0.1 0.5 0.1 0.1 0.1 0.4 0.1 0.3 0.2 4.8 0.2 0.3 0.1 0.2 0.3 0.5 0.3 1.1 0.7 0.4 0.1 0.1 0.1 0.2 0.1 0.7 0.1 2.5 0.1 0.3 0.2 0.5 0.6 0.2 0.4 0.6 1.5 0.2 0.3 0.1 0.2 0.1 0.1 0.3 0.1 2.5 0.1 0.3 0.3 0.1 0.2 0.2 0.4 0.1 0 1.9 0.1 84.1 0.1 0.2 0.2 0.1 0.3 0 77.1 0.1 1.9 0.3 0.8 0.1 0.2 0.1 16.1 18.4 0.1 0.2 0.1 0.1 0.1 0.3 0.9 0.2 0.1 0.1 0.3 0.3 0.1 0.2 1.1 0.1 0.1 0.2 0.6 0.1 0.1 0.2 0.1 0.1 0.1 0.1 0.1 0.3 0.1 0.3 0.4 0.2 0.2 0.1 0.1 0.1 0.1 0.3 0.1 0.3 0.2 0.1 0.2 0.1 0.3 0.4 0.2 0.3 0.1 0.4 0.1 0.1 0.3 0.3 0.1 0.2 0.1 0.2 0.7 0.2 0.1 0.9 2.7 0.2 0.2 0.4 0.1 0.2 0.3 0.2 0.1 0.4 0.1 0.1 0.2 0.2 0.2 0.1 0.2 0.2 0.1 0.1 0.1 0.2 0.3 0.4 1.4 0.2 0.3 3.4 0.2 0.3 0.1 0.1 0.2 0.1 0.5 0.4 0.2 0.3 0.2 0.1 0 0.2 0.1 0.2 0.1 0.2 0.2 0.1 0.1 0.1 1 0.1 0 0.2 1 0.1 0.3 0.2 0.2 0.2 0.1 0.4 0.1 0 0.1 0.1 0.1 0.1 0.3 0.3 0.2 0.2 0.3 0 0.3 0.3 0.2 0.3 0.3 0.2 1.5 0.2 0.2 0.2 0.2 0.3 1.2 0.2 0.1 0.3 0.8 0.1 0.2 0.4 0.3 0.2 0.2 0.3 0.4 0.3 0.1 0.1 1.5 0.1 0.2 0.1 0.2 0.2 0.3 0.3 0.7 0.1 0.5 0.1 0.3 0.2 0.1 0 0.3 0.3 0.1 0.3 0.1 0.3 0.1 0 0.1 0.2 0.2 0.3 0.1 0.2 1.5 0.3 0.1 0.8 0.3 0.6 1.5 0.1 0.1 0.1 0.4 0.2 0.1 0.2 0.3 0.1 1.7 0.1 0.2 0.4 0.3 0.3 0.1 0.2 0.5 0.4 0.2 0.3 1.1 0.4 1.2 0.2 0.1 0.1 0.1 0.1 0.2 0.2 0.2 0.2 1.5 0.1 1 0.8 1.5 0.5 0.1 0.1 0.1 0.5 0.3 0.1 0.5 0.1 0.3 0.2 0.1 0.1 0.3 0.1 0.2 0.2 0.1 0.3 0.8 0.1 0.2 0.5 0.7 1.3 0.2 0.7 0.1 0.3 0.6 0.5 1.6 0.2 0.1 0.1 0.2 0.1 0.2 0.1 0.1 0.3 0.2 0.1 0 0 0.4 0.2 0.2 0.4 0.2 0.1 0.5 0.1 0.2 0.8 0.6 0.1 0.1 0.2 0.1 0.1 3.9 0.3 0.2 1 0.1 0.1 0.1 0.1 0.2 0.3 2 0.1 0.1 0.1 0.5 0.2 0.1 0.1 0.5 0.3 0.2 0.1 0.3 0.7 1.2 0.3 0.2 0.5 0.6 0.3 0.4 0.3 0.1 0.4 0.3 0.3 0.2 0.1 0.1 0.2 0.2 0.1 0.6 0.1 0.1 1.1 1.8 0.2 1.2 0.9 0.2 0.1 0.1 0.7 0.9 0.4 0.5 0.1 0.1 0.2 0.6 0.1 0.2 0.1 0.1 0.1 0.2 0.4 0.1 0.2 0.1 0.3 0.2 0.1 0.3 0.2 0.1 0.5 0.9 0.4 0.1 0.4 0.3 0.1 0.2 0.2 0.2 0.2 0.1 0.5 0.5 0.7 0.2 0.1 0.2 0.5 0.1 0.5 0.2 0.7 0.1 0.3 0.3 0.2 0.2 0.2 0.1 4.7 0.1 0.2 0.1 0.3 0.2 0.4 1.3 0.4 0.4 0.1 0.1 0.5 0.1 0.2 0.4 0.4 0.1 0.1 0.8 0.1 0.1 0.6 0.2 0.2 0.1 0.1 0.5 1.4 0.2 0.1 0.1 0.2 0.1 0.1 0.4 0.1 0.8 0.1 0.3 0.3 0.1 0.1 4.8 0.4 0.2 0.2 0.6 0.2 0 3.8 0.1 0.3 0.1 0.7 0.1 0.1 0.1 0.4 0.5 0.1 0.1 0.1 0.6 0.1 0.1 0.3 0.1 0.2 4.5 0.4 0.4 0.5 0.1 2.7 0.1 0.3 0.4 0.1 3.3 0.1 0.2 0.3 0.1 0.3 0.3 0.3 0.1 0.1 0.2 0.1 0.2 0.6 0.3 0.1 0.1 1.6 1 0.1 0.4 0.2 0.8 0.5 0.2 0.2 0.4 0.2 0.1 0.3 1.1 0.1 0.2 0.1 0.1 0.2 0.6 0.1 0.4 0.1 0.8 0.1 0.2 1.1 0.1 0.3 0.1 0.1 1.4 0.3 0.2 0.2 1.3 0.1 1.4 0 0.4 0.5 0.2 0.7 0.3 0.4 0.5 0.2 0.6 0.2 0.4 0.1 0.3 0.1 0.1 0.2 0.8 0.4 0.1 0.2 0.6 0.1 0.4 0.2 2.9 0.1 0.4 0.2 0.2 0.1 0.1 0.1 0.4 1 0.9 0.1 0.1 0.7 0 0.1 0.1 0.1 0.2 0.1 0.3 0 0.2 0.4 0.1 1.6 0.2 0.1 0.2 0.2 0.1 0.1 0.7 0.4 0.5 0.3 0.1 0.3 0.3 0.1 0.4 0.3 0.2 0.1 0.2 0.9 0.1 0.2 0.1 0.4 0.6 0.1 0.1 0.6 1 0.2 1.2 0.3 0.1 0.1 0.1 0.2 0.2 0.6 0.2 0.4 0.1 0.1 0.2 0.1 1.9 0.4 0.1 0.1 0.9 0.2 0.2 0.1 1.1 0.4 0.4 0.4 0.1 0.1 0 0.6 0.2 0.1 0.3 0.1 0.1 0.3 0.2 0.9 0.2 0.2 0.2 83.5 0.5 0.6 0.2 0.1 0.2 0.1 0.3 0.4 0.6 0.1 0.2 0.6 1.4 0.1 1 0.1 0.1 0.1 0.2 0.1 0.3 0.2 0.1 0.1 0.2 0.3 0.1 0.2 0.5 0.1 0.2 0.1 0 0.1 0.1 0.3 0.2 0.3 0.7 1.3 0.1 0.1 1.3 0.1 0.1 0.3 0.2 0.2 0.2 1.4 0.2 0.3 0.4 0.2 0.2 0.3 0.1 2.2 0.1 0.9 0.1 0.1 0.1 0.4 0.2 0.2 0.3 0.2 0.1 0.1 0.3 1 0.1 0.1 0.1 0.8 0.4 0.2 0.2 0.2 0.1 0.2 0.5 0.1 0 0.4 0.1 0.1 0.1 0.4 0.2 0.5 0.2 0.1 0.1 0.1 0.4 0.6 0.1 0.2 0.3 0.1 0.3 0.1 0.1 0.1 0.1 0.4 0.1 0.2 0.1 0.5 0.2 1 0.1 0.3 0.2 0.1 0.2 0.6 0.9 0.4 0.7 0.5 0.4 1.6 0.1 0.2 0.2 0.2 0.1 0.2 0.3 0.2 0.1 0.2 0.1 0.3 0.2 0.3 0.1 0.2 0.1 0.2 0.3 0.1 0.1 0.1 0.5 0.2 0.1 0.3 0.7 0.3 0.1 0.3 0.1 0.1 0.7 0 0.6 0.1 0.4 0.5 0.1 0.4 0.3 0.1 0.1 0.2 0.3 0.3 1.2 0.7 0.1 0.2 0.2 0.4 0.1 2.6 0.4 0.2 0.1 0.2 1.5 3 0.3 0.3 0.4 0.3 0.1 0.1 0.3 0.2 0.6 0.2 0.6 0.2 0.2 0.2 0.2 0.9 0.1 1.2 0.2 0.2 0.1 0.2 0.5 0.2 0.6 0.4 0.1 1.5 0.1 0.1 6.1 0 1.2 0.2 0.3 0.4 0.2 0.3 0.3 0.1 0.2 0.1 0.1 0.2 0.4 0.2 0.2 0.2 0.1 0.6 0.4 0.5 0.1 0.1 0.1 0.1 0.2 0.5 0.1 0.2 0.1 0.2 0.2 0.2 1.5 1.1 0.1 0.1 0.5 0.1 0.1 0.1 0.1 0.2 0.1 0.2 0.1 0.3 0.2 0.2 0.7 0.3 0.2 0.5 3.4 0.1 0.1 2.1 0.1 0.8 0.1 0.3 0.1 0.1 0.3 2.1 0.1 0.2 0.1 0.2 0.2 0.2 0.1 0.3 0.2 0.3 0.2 0.4 0.4 0.1 0.3 0.1 0.5 0.7 0.1 0.4 0.1 0.2 0.1 0.1 0.1 1.2 0.2 0.2 0.6 0.3 0.2 0.3 0.2 0.4 0.5 0.4 0.3 0.3 0.1 0.5 0.3 0.1 0.2 0.3 0.2 1.3 0.3 0.1 0.3 0.3 0.6 0.5 0.2 0.2 0.3 0.3 0.2 0.2 0.1 0.2 0.2 0.1 0.3 0.2 0.3 0.1 0.1 1.1 0.1 0.3 0.3 0.1 0.1 0.1 0.1 0.1 0 0 0.1 0.1 0.2 6.1 0.2 0.1 0.3 0.1 0.4 1 0.2 0.4 0.3 0.2 0.3 0.2 1.8 0.3 6.9 0.3 0.7 0.2 0.9 0.2 0.6 0.1 0.2 0.2 0.1 0.1 0.1 0.6 0.6 0.1 0.3 0.1 1.3 0.1 0.2 0.2 0.7 0.2 0.1 0.2 0.3 0.1 0.2 0.1 0.2 0.2 0.1 0.1 0.1 0.3 0.1 0.1 0.1 0.5 0.5 0.3 0.1 0.1 0.1 0.2 0.8 0.3 1.2 0.2 0.1 0 0.3 0.4 0.2 0.3 0.1 0.3 0.4 0.2 0.1 0.1 0.1 0.2 0.2 0.5 0.8 0.2 0.3 0.2 0.1 0.1 0.1 40.6 0.3 0.2 0.1 0.2 0.2 0.8 0.1 0.3 0.2 0.7 0.1 0.1 0.2 0 0 0.2 0.1 0.1 0.2 0.2 0.2 0.6 0.2 0.5 0.5 0.1 0.4 0.7 1.5 0.1 0.1 0.1 0.1 0.3 0.2 0.2 0.5 0.1 0.2 0.1 0.3 0.5 0.2 0.3 0.1 1.1 0.3 0.1 3.6 0.4 0.3 0.1 0.1 0.2 0.1 0.4 0.3 0.1 0.1 0.2 0.4 0.2 0.1 0.2 0.3 0.1 0.3 0.3 0.2 0.1 0.3 0.2 0.2 1.2 0.1 0.8 0.1 0.1 0.2 0.3 0.1 0.3 0.5 0.3 0.2 0.1 0.2 0.1 1.1 0.2 0.1 0.3 0.1 0.4 0.2 0.3 0.2 0.2 1.4 0.1 0 1.5 0.2 0.1 0.1 0.1 0.1 0.5 0.2 1.5 0.2 0.1 0.2 0.1 0.1 0.1 0.2 0.1 0.2 0.3 0.1 0.1 0.3 0.1 0.4 1.6 0.1 0.4 0.1 0.5 0.2 0.1 0.4 0.3 0.1 0.2 0.6 0.1 0.1 0.2 0.2 0.1 0.5 0.1 0.1 0.1 0.4 0.1 0.1 0.4 0.2 0.4 1.6 0.2 0.2 0.7 0.2 0.2 1.5 0.2 0.1 2.6 0.4 0.2 0.2 0.6 0.6 0.3 0.2 0.1 0.1 0.1 0.5 0.3 0.1 0.2 0.2 0.4 0.6 0.2 0.1 0.6 0.1 0.1 0.2 0.1 0.4 0.1 6 0.1 0.6 0.4 0.6 1.8 0.2 0.3 0.1 0.1 0.2 1.4 0.1 0.3 0.1 0.7 0.6 0.1 0.1 0.2 0.1 0.1 0.3 0.2 0.2 0.3 0.3 0.3 0.1 1.1 0.1 0.1 0.3 0.1 1.4 0.2 0.1 0.3 0.1 0.1 1.2 0.5 0.1 0.2 0.5 0.1 0.2 0.1 0.1 0.2 0.6 0.2 0.1 2 0.5 0.1 0.1 0.4 0.3 0.3 0.3 1 0.1 0.6 0 0.1 0.4 0.1 0.2 0.3 0.3 0.2 0.1 1.4 0.2 0.2 0.1 0.1 0.4 0.2 0.5 0.5 0.1 0.2 0.2 0.1 0.5 0.1 0.1 0 0.4 0.1 0.3 0.5 0.1 0.2 0.2 0.2 0.3 0.2 0.3 0.3 0.1 0.1 0.2 0.3 0.4 0.1 0.8 0.2 0.2 0.1 0.1 0.2 0.4 0.1 0.5 0.1 0.1 0.2 0.3 0.1 0.8 0.1 0.3 0.5 0.1 0.1 0.1 0.1 0.1 0.3 0.1 0.2 0.2 0.2 0.1 0.1 0.3 0.2 0.2 2.7 1.1 0.3 0 0 0.1 0.3 0.2 0.1 0.1 0.1 0.3 0.1 0.2 0.1 0.1 0.1 0.1 1.2 0.2 1 0.1 0.1 0.2 0 0.2 0.2 2.2 0.2 0.1 0.3 0.8 0.1 0.8 0.3 0.2 3 0.5 0.3 0.1 0.2 0.1 0.1 0.3 0.2 0 0.2 0.1 0.3 3.9 0.1 0.3 0.3 0.2 0.6 0.1 0.3 0.2 0.1 0.6 0.1 0.2 0.1 0.5 0.2 0.4 0.2 0.5 0.2 0.1 0.1 0.3 0.2 0.1 0 0.1 0.8 0.1 0.3 0.3 0.1 0.2 0.1 0.2 0.2 0.1 0.1 0.4 0.3 0.3 0.1 0.1 0 0.1 0.1 0.1 0.3 0.4 0.1 0.2 0.2 0.1 0.4 0.1 1.2 0.2 0.1 0.2 0.1 0.1 0.1 0.1 0.4 0.2 0.1 0.3 0.1 0.1 0.1 0.1 0.4 0.1 0.3 0.2 0.3 0.1 0.3 0.2 0.5 0.1 0.4 0.4 0.4 1.2 0.1 0.3 0.2 0.1 0.3 0.1 0.1 0.2 0.1 0.2 0.9 0.3 0.4 1.6 0.1 0.1 0.6 0.1 0.2 0.2 0.8 0.1 0.1 0.2 1.5 0.4 0.2 0.1 0.2 0.2 0.3 0.3 0.3 0.1 0.2 0 0.5 0.1 0.5 0.4 0.4 0.2 0.2 0.5 0.1 0.2 0.1 0.3 0.2 0.1 0.3 0.1 0.5 0.1 0.9 0.1 0.8 0.1 0.2 0 0.3 0.1 0 0 0.2 0.2 0.2 0.1 0.1 0.2 0.5 0.2 0.1 0.2 0.3 0.2 0.3 0.5 1 0.5 0.2 0.2 0.3 3.3 0.8 0.1 0.1 0.4 0.5 0.7 0.5 0.7 0.3 0.3 0.2 0.5 0.2 0.1 0.2 1.5 0.6 0.4 0.4 0.3 0.4 0.1 0.2 0.3 0.2 0.1 0.1 0.1 0.3 0.7 0.2 0.1 0.5 0.1 0.2 0.2 0.2 0.2 8.1 0.4 0.1 0.1 0.2 0.2 0.5 0.1 0.5 0.2 0.2 0.1 0.3 0.1 0.1 0.2 0.2 0.1 0.2 0.3 0.5 2 0.1 0.1 0.4 0.3 1.1 0.4 0.2 0.1 0.5 0.2 1.1 0.8 0.1 0.2 0.5 1 0.2 0.1 0.8 0.3 0.4 2.9 0.1 0.6 0.3 1 0.4 0.3 0.1 0.1 0.1 0.3 0.3 0.2 0.1 0.1 0.2 0.2 0.7 0.7 0.1 0.2 0.2 0.4 0.2 0.1 0.2 0.8 0 0.4 0.3 0.1 0.2 0.1 0.2 0.4 0.1 0.2 0.5 0.1 0 0.2 0.2 1 0.1 0.1 0.1 0.1 0.1 0.2 0.2 0.6 0.1 0.1 0.1 0.2 0.5 0.4 0.5 0.2 0.1 1.6 0.5 0.1 0.2 0.1 0 0.1 0.4 0.2 0.5 0.1 0.5 0.5 0.1 0 0.3 0.2 0.3 0.2 0.4 1.2 0.3 0.7 0.1 0.3 0.3 0.1 0.1 7.1 0.2 0.4 0.1 0.1 0.2 0.1 0.1 0.3 0.7 0.3 0 0.1 0.1 0.3 0.3 0.4 2.3 0.1 0.3 0.3 0.3 0.5 0.1 1.6 15.3 1.2 0.2 0.1 0.2 0.1 0.2 0.3 0.2 0.3 0.1 0.1 0.5 0.2 0.1 0 0.1 0 0.2 0.1 0.2 0.3 0.2 0 0.5 0.2 0.1 0.1 0.2 0.1 0.2 0.1 0.3 0.2 0.1 0.2 0.7 0.1 0.3 0.1 0.1 0.3 0.6 0.1 0.6 0.7 0.6 0.2 0 0.1 0.1 0.2 0.2 0.1 0.2 0.4 0.2 0.1 0.6 0.2 0.3 0.1 0.1 0.3 0.1 0.1 0.3 0.2 0.5 0.8 0.1 0.1 0.1 0.5 0.6 0.1 0.1 0.1 0.2 0.1 0.1 0.1 0.4 0.1 0.2 0.2 0.2 0.3 0 0.1 0.1 0.7 0.3 0.1 0.2 0.1 0 0.1 0.3 0.2 0.2 0.4 0.1 0.1 0.2 0.1 0.2 0.2 0.3 0.2 0.1 0.1 0.1 0.5 1.5 0.2 0.1 0.2 0.5 0.2 0.6 0.1 0.1 0.1 0.1 0.2 0.2 0.3 0.3 0.3 0.2 0.2 0.3 0.1 0.4 0.1 0.9 0.1 0.6 0.3 0.2 1.4 0.3 0.3 0.6 0.5 6.7 0.1 0.4 0.1 0.2 0.2 1.2 0.2 0.3 0.1 0.1 0.5 0.3 0.1 0.2 0.1 0.4 0.3 0.2 0.1 0.1 0.4 0.1 0.5 0.8 0.2 0.1 0.2 0.2 0.2 0.2 0.2 0.9 0.3 0.2 0.1 0.2 0.3 1.7 0.1 0.9 0.2 0.1 0 0 0.2 0.3 0.1 0.2 0.6 0.2 0.3 0.3 0.3 1.1 0.3 0.1 0.1 0.2 0.2 0.2 0.3 5.1 0.1 0 0.4 0.1 0.1 0.2 0.2 0.3 0.2 0.9 0.1 0.1 0.2 0.1 0.1 0.5 17.4 0.9 8.1 0.8 0.3 0.1 0.1 0.6 0.4 0.1 0.2 0.2 0.1 0.1 0.1 0.2 0.1 0.2 0 0.1 0.1 0.4 0 0.1 0.3 0.1 0.3 0.3 0.5 0.3 0.5 0.3 0.3 0.1 0.5 0.2 0.4 0.3 0.4 0.7 0.2 0.2 0.1 1.6 0.1 0.3 0.1 0.2 0.1 0.6 0.1 0.3 0.2 1.1 0.7 0.2 0.3 0.1 0.3 0.1 0.4 0.3 0.1 0.2 0.3 0 0.4 0.1 0.1 0.3 0.2 0.3 0.4 0.3 0.3 0.7 0.2 0.2 1.3 0.3 0.1 0.2 0.1 0.1 0.6 0.3 0.1 0.3 0.3 0.1 0.4 0.1 0.3 0.3 0.2 0.3 0.2 0.2 0.1 0.2 0.4 0.7 0.5 0.2 0.1 0.1 0.1 0.1 0.1 0.1 0.2 0.5 0.2 0.1 0.2 0.2 0.5 0.2 1.8 0.1 0.1 0.1 0.6 0.1 0.2 0.2 0.6 0.1 0 0.1 0.1 0 0.7 0.6 0.1 0.2 0.1 0.3 0.5 0.1 0.1 0.8 0.7 0.1 0.2 12.6 0.1 0.1 0.1 0.4 0.1 0.7 0.2 0.2 0.1 0.4 0.2 0.6 0.1 0.3 0.3 0.6 0.1 0.3 0 0.1 0.6 0.2 0.1 0.2 0.3 0.1 0.1 0.3 0.2 1 0 0.1 0.2 0.6 0.1 0.1 0.2 0.1 0.1 0.1 1.5 0.2 1 0.1 0.2 0.4 0.3 0.2 0.1 0.5 0.1 0.1 0.3 1.4 0.1 0.9 0.7 0.2 0.2 0.2 1.4 0.1 0.2 0.4 0.3 0.5 0.7 0.4 0.3 0.5 0.1 6.6 0.1 0.4 0.2 0.9 0.3 0.4 0.2 0.1 0.1 0.1 0 0.9 0.1 0.8 0.4 0.1 0.1 0.1 0.9 1.9 0.1 0.3 0.1 0.2 0.1 0 0.2 0.2 2.1 0.1 1.3 0.1 0.4 0.1 0.1 0.2 0.1 0.1 0.2 0.2 0.4 0.4 0.1 1.2 0.1 0 0.2 0.4 0.1 0.6 1 0.1 0.2 0.2 0.2 0.8 0.1 0.1 0.3 0.1 0.5 0.5 0.1 0.1 0.1 0.2 0.1 0.1 0.1 0.6 0.1 0.2 1 0.3 0.1 0.1 0.2 0.1 0.6 0.2 0.2 0.2 0.3 0.2 0.1 0.1 0.1 0.6 0.7 1.9 0.1 0.1 0.1 0.2 0.2 0.2 4.3 0.1 0.2 0.2 0.6 0.1 0.2 0.1 1 0.3 0.2 3.5 0.2 0.5 0.2 0.3 0.1 0.3 0.2 0.1 0 0.3 0.1 0.2 0.4 0.9 0.2 0.3 0.2 1.6 5.1 0.1 0.4 0.2 1.6 0.1 0.5 0.1 0.5 0.5 0.3 0.1 1.1 0.1 0.2 0.5 0.1 0.2 0.4 0.1 1.7 0.1 0.8 0.1 0.1 0.4 0.7 0.2 0.1 0.9 0.6 0.9 0.1 0.3 0.3 0.4 0.9 0.2 0.8 0.2 0.1 0.8 0.3 0.4 0.3 0.2 0.1 0.5 0.2 0.2 0.1 0.4 0.1 0.6 0.3 0.2 0.1 0.3 0.1 0.9 0.1 0.4 0.2 0.8 0 0.1 0.3 0.2 0.2 0.1 12.2 0.7 0.5 0.1 0.6 0.1 0.1 0.7 0.3 0.4 2 0.1 0 0.1 0.4 0.3 0.1 0.2 0.6 0.1 0.2 0.8 0.1 0.1 0.1 0.1 0.1 0.2 0 0.4 0.6 2.2 0.1 0.2 0.1 0.5 0.1 0.2 0.5 0.3 1.2 0.5 0.2 0.1 0.4 0.3 0.2 0.1 0.1 0.2 0.3 0.2 0.2 0.6 0.1 0.1 0.2 0.7 0.3 0.1 0 0.1 2.4 0.6 0.2 0.6 1.4 0.2 0.1 0.2 0.1 0.2 0.1 0.1 0.1 0.1 0.3 0.4 0.2 0.7 0.1 0.1 0.1 0.3 0.1 0.2 0.5 0.1 0.7 0.3 0.2 0.1 2.9 0.1 0.2 0.1 0.1 0.2 0.2 0.1 0.2 0.1 0.1 0 0.6 3.2 0.4 0.1 0.1 0.2 0.1 0.2 0.1 0.2 1 0.2 0.1 0.2 0.7 0.2 0.8 0.1 0.2 0.2 0.1 0.7 0.3 0.2 0.1 0 0.3 0.1 0.1 2.9 0.2 0.1 0.2 0.5 0.1 0.2 0.1 0.1 0.2 0.2 0.1 0.8 0.2 0 0.4 0 0.3 0.1 0.2 0.2 0.1 0.1 1.4 0.1 0.3 0.1 0.1 0.1 0.4 0.1 0.2 0.2 0.2 0.1 0.1 0.1 0.1 0 0.2 0.1 0.1 0.3 0.1 0.5 0.1 0.1 0 0.1 0.3 0.2 0.1 1.4 0.1 0.1 0.2 0.1 0.3 0.2 0.2 0.3 0.1 0 1.6 0.1 0.2 0 0.1 0.1 0.1 0.5 0.5 0.5 0.2 1.1 0.1 0.2 0.1 0.1 0.2 0.1 0.2 3.7 0.5 0.2 0.1 0.2 0.1 0.2 0.1 0.1 0.2 0.1 1.5 0.6 0.2 0.2 0.3 0.1 1 0.1 0.1 0.1 0.1 0.2 0.1 0.6 0.7 0.2 0.4 0.2 0.2 0.3 0.1 0.2 1 0.6 0.3 0.1 0 0 0.3 0.2 0.2 0.1 0.1 0.1 0.2 0.1 0.9 0.2 0 0.2 0.2 1.7 0.2 0.2 0.8 0.7 0.1 0.1 0.2 0.4 0.3 0.2 0.1 0.1 0.2 0.2 0.5 0.1 0.4 0.3 0.2 0.2 0.1 0.4 0.2 0.1 0.3 0.7 0.8 0.3 0 0.2 0.1 0.4 0 0.5 1.7 0.1 0.2 0.1 0.2 0.1 0.4 3.6 0.2 0.2 0.1
1.1 0.1 0.1 0.4 0.5 0.2 0.5 0.1 0.2 0.1 0.5 1.5 0.1 0.4 0.5 0.1 0.1 100 100 0.4 0.2 0.1 0.3 0.1 0.2 0.4 0.3 0.1 0.7 0.2 0.1 0.2 0.1 0.2 0.4 0.2 0.1 0.2 0.2 0.3 1.5 0.5 0.1 0.2 0.2 0.2 0.2 0.2 1.9 0.1 0.1 0 0.1 0.1 0.3 0.2 0.2 0.2 0.2 0.4 0.2 1.6 1.6 0.2 0.4 0.4 0.2 1.8 0.2 0.1 0.6 2 0.1 0.1 0.1 0.3 0.3 0.1 0.2 0.5 0.1 0.2 0.1 0.1 0.5 0.1 0.2 0.3 2.4 0.1 0.6 0.1 1.5 0.3 0.1 0.1 0.7 0.2 0.1 51.9 0.7 0.4 0.5 1 0.1 0.2 0.1 0.6 0.2 0.3 0.1 0.1 0.1 0.1 0.1 0.1 0.1 0.1 0.1 0.8 0.1 0.1 0.7 0.3 0.2 0.1 0.8 0.2 0.8 0.5 0.2 0.1 0.6 0.3 0.2 0.3 0.2 0.1 0.4 0.4 0.3 0.6 0.2 0.5 0.3 0 0.2 4.1 0.1 0.1 0.6 0.6 0.4 0.4 0.2 0.1 0.2 0 0.2 0.1 0.2 0.1 0.2 0.1 0.2 0.2 0.6 0.2 0.6 0.1 0.1 0.2 0.3 0.1 0.1 1.8 0.1 0.1 0.3 0.2 0.2 0.1 0.4 0.8 0.5 0.2 0.2 0.1 0.3 0.1 0.9 0.2 0.8 0.1 0.4 0.1 0.5 0.4 0.1 0.1 0.1 0.5 0.2 0 0.1 0.2 1.1 0.4 0.2 0.2 0.1 0.2 0.3 0.4 0.1 0.1 0.1 0.2 0.2 0.5 0.2 0.2 0.1 0.1 0.2 0.3 0.3 0.5 0.2 0.4 0.1 0.1 0.4 0.4 0.2 0.1 0.2 0.1 1.4 0.1 0.3 0.2 0.5 0.5 0.1 0.1 0.8 0.1 0.1 0.1 0.2 0.1 0.2 0.4 0.1 0.2 0.2 2.5 0.1 0.2 0.3 0.1 0.8 0.1 0.4 0 0.1 0.1 0.1 0.3 0.1 0.1 0.6 0.3 0.2 0.1 0.4 0.3 0.5 0.4 2.9 0.5 0.4 0.4 0.1 0.3 0.3 0.6 0.1 0.3 0.1 0.2 0.2 0.3 0.2 1.2 0.3 0.7 0.2 0.1 0.1 0.3 0.6 0.2 0.8 0.1 0.4 0.6 0.1 0.2 0.1 0.1 0.2 0.2 0.1 0 0.4 0.2 0.2 1.3 0.1 0.2 0.3 0.6 1.2 0.1 0.4 0.2 0.4 0.1 0.6 2.8 0.2 0.5 0.2 0.5 0.2 1.4 0.2 3.4 0.5 0.6 0.2 0.1 0.1 0.1 0.2 0.4 0.5 0.2 0.1 3.6 0.5 0.4 0.1 0.5 0.1 1 0.1 0.1 0.2 0.3 0.1 0.1 0.1 0.2 0.1 0.6 0.4 0.2 0.2 0.5 0.2 0.3 0.2 0.1 0.1 0.1 0.1 0.2 0.1 0.5 0.1 0.2 0.2 0.2 2.4 0.1 0.2 0.1 0.2 0.1 0.1 0.1 23.5 0.1 0.2 0.2 0.2 0.7 0.2 0.2 0.9 0.3 0.8 0.1 0.3 2.7 0.3 0.1 0.1 0.3 0.4 0.1 2.1 0.1 0.1 0.2 0.1 0.2 0.1 0.1 0.1 0.2 1.2 0.1 0.3 0.8 0.3 0.1 0.1 0.7 0.3 0.2 0.2 0.1 0.1 0.2 1.7 0.3 0 0.2 0.5 0.4 0.3 0.5 0.3 0.7 0.3 0.2 0.1 0.2 0.3 0.1 0.1 0.2 0.1 0.1 2.2 0.1 0.3 0.1 1.2 0.2 0.5 0.3 0.7 0.3 0.3 0.2 0.1 0.1 0.5 0.5 0.1 0.1 0.2 0.5 0.1 0.1 1.9 0.2 0.4 0.3 0.3 0.2 0.1 0.2 0.2 0.3 0.5 0.2 0.5 0.2 0.1 0.1 0.1 0 0.1 0.2 0.7 0.1 0.2 3.7 0.3 0.3 0.1 0.3 0.4 0.2 0.1 0.3 0 0.1 0.6 0.2 0.1 0.2 0.1 0.1 0.1 0.1 0.2 0.3 0.3 0.2 0.1 0.1 0.1 0.5 0.3 0.1 0.2 0.2 1.1 0.3 0.1 0.2 0.1 0.1 0.3 0.1 0.3 0.2 0.2 0.2 0.1 0.6 0.4 0.1 0.1 0.2 0.2 6 0.2 0.2 0.4 0.6 0.2 1.6 1.1 0.2 0.1 0.4 0 0.1 0.2 2.4 0.1 0.1 0.3 0.4 2 0.7 0.1 0.1 1.2 0.1 0.2 1.3 0.9 1.3 0.2 0.2 0.3 0.1 0.1 0.5 0.6 0.2 0.2 0.7 1 0.1 0.2 0.3 1.5 0.3 0.1 0.3 0.2 0.2 0.2 0.3 0.5 10.2 0.2 0.2 0.2 0.1 0.2 0 0.4 0.3 0.1 0.1 0.1 0.3 0.1 2 0.3 13.2 0.7 0.2 0.7 0.1 0.1 0.1 0.1 0.1 0.2 0.1 0.3 0.1 0.1 0.2 0.2 0.2 0.7 0.1 0.2 0.1 0.8 0.5 0.1 1.2 0.2 0.3 0.4 0.3 0.1 0.4 0.1 0.1 0.1 0.3 0 0.3 0.3 0.2 0.3 0.4 0.4 0.2 0.1 0 0.2 0.2 0.3 0.2 0.1 0.1 0.6 4.5 0.6 0.2 0.2 0.1 0.2 0.1 0.1 0.4 0.1 1.2 0.3 0.1 0.1 0.1 0.2 0.4 0.6 0.1 0.1 0.4 0.1 0.3 0.3 0.1 0.3 0.1 0.2 0 0.2 0.4 0.6 0.5 0.2 0.3 0.2 0.2 0.2 0.2 0.2 0.1 0.2 0.8 2.5 0.1 0.8 0.1 0.3 0.1 0.5 1.5 0.2 0.1 0.1 2 0.2 0.1 0.2 0.3 0.2 0.1 0.9 0.1 0.1 0.1 0.1 0.3 0.7 0.2 0.5 0.1 0.3 0.2 0.2 0.2 0 0.2 0.5 0.5 0 0.1 0.8 0.2 0.2 0 0.2 0.2 0.4 0.1 0.1 0 0.1 0.1 0.3 0.3 0.1 0.1 0.1 0.1 0.1 0.1 0.1 0.8 0.2 0.1 1.2 0.6 0.3 0.2 0.1 0.1 0.1 0 0.3 0.2 0.1 0.3 0.4 0.2 0.1 0.5 2.5 0.3 0 0.1 0.6 0.1 0.1 0.1 0.2 0.2 1.3 0.1 0.1 0.1 0.1 0.1 0.2 0.1 0.2 1 0.2 0.1 0.1 0.2 0.2 2.4 0.1 0.7 0.1 0.1 0.2 0.1 0.1 0.1 0.1 0 0.2 0.3 1.1 0.1 0.1 0.8 0.5 0.4 0.2 0.2 0.2 0.3 0 0.1 0.1 0.4 0.2 0.6 0.1 0.1 0.1 0.1 0.1 0.2 0.1 0.1 0.3 0.1 0 0.1 0.4 0.2 0.1 0.1 0.2 0.1 0.2 0.2 0.1 0.2 0.1 0.1 0.1 0.3 0.2 0.1 0.1 0.4 0 0.1 0.1 0.2 2.3 0.3 0.1 0.1 0.9 0.3 0.2 0.2 0.1 0.1 0.1 0.1 0.9 0.4 1.5 0.1 1.7 0.1 0.3 0.2 0.1 0.1 3 0.1 0.3 0.1 0 0.3 0.1 0.1 0.3 0.2 0.2 0.2 1.4 0.1 0.1 0.1 0.5 0.1 0.1 0.2 0.1 0 0.1 0.7 0.2 0.1 0.3 0.2 1 0.5 0.1 0.2 0.2 0.2 0.2 0.1 0.1 0.3 0.4 0.1 0.3 0.1 0.2 0.5 0.4 0.2 0.1 0.2 0.2 0.1 0.1 10.6 0.8 0.4 0.1 0.8 0.7 0.3 0.1 0.1 0.1 0.2 0.3 0.5 14.5 0.1 0.2 0.1 0.3 0.2 0.2 0.8 0.5 0 0.1 0.1 0.3 0.3 0.6 0.6 0.1 0.1 0.2 0.2 0.3 0.9 0.2 0.1 1.3 0.2 0.1 0.5 0.2 0.1 0.1 0.6 0.2 0.2 0.3 0.1 0.1 0.4 0.1 0.1 0.1 0.4 0.7 0.3 2.9 0.3 0.8 0 3.9 2.1 1.7 1.2 0.3 0.1 0.2 0.1 0.2 1.4 0.2 0.6 0.1 0.4 0.3 0.4 0.1 1.1 0.5 0.2 0.7 0.2 0.3 0 0.4 0.1 0.3 0.7 0.3 0.5 0.1 0.2 0.1 0.8 0.1 0.5 0.2 0.6 0.1 1.4 0.3 0.1 0.1 0.1 0.8 0.2 0.1 0.3 0.1 3 0.1 0.3 0.1 0.2 0.2 1 0.3 0.1 1.1 0.2 1.1 0.4 0.4 0.1 0.1 0.2 0.1 0.1 0.2 0 1 0.3 0.1 0.1 0.3 0.6 0.5 0.1 0.2 0.4 0.1 0.1 0.1 0.3 0.5 0.4 0 2 0.1 0.2 0.2 0.2 0.1 0.4 0.2 0.2 0.1 0.2 0.3 0.3 1.2 1.8 0.2 0.3 0.2 0.1 0.1 1.4 0.1 0.3 0.2 0.2 0.2 1.3 0.1 0.1 0.1 0.3 0.3 0.4 0.2 0.3 0.2 0.5 0.2 0.1 0.2 0.1 0.7 0.2 0.2 0.1 0.2 0.4 0.3 0.1 0.1 0.2 0.4 0.4 0.1 0.2 0.3 0.1 0.1 0.1 1 1.1 0.4 0.4 0.3 5.4 1.2 0.1 0.1 1.1 0.1 0.5 0.2 0 0.2 0.1 0.2 0.5 0.1 0.6 0.3 0.2 0.1 0.5 1.8 0.4 0.1 0.2 0.1 0.4 0.3 0.2 0.1 0.3 0.5 0.1 0.2 0.1 0.5 0.2 0.2 0.2 0.4 0.3 0.5 0.3 0.1 0.5 0.5 0 1.3 0.1 0.2 0.1 0.1 0 0.2 0.3 0.3 0.7 0.2 0.1 0.2 0.1 0.2 0.3 0.6 0.1 0.2 0.5 0.1 0.4 0.4 0.1 0.2 0.6 0.2 0.5 0.3 0.1 0.2 0.3 0.4 0.3 0.2 1.1 0.1 0.1 1.4 0.3 0 0.3 0.7 0.4 0.1 0.3 0.1 0.1 0.1 0.2 0 0.4 0.7 2 0.2 0.3 0.1 0.2 0.2 0.1 0.3 0.1 0.3 0.1 0.1 0.2 0.1 0.2 0.1 0.1 0.3 0.2 0.2 0.3 0.1 0.4 0.2 0.5 0.4 0.9 1.2 0.2 0.7 0.2 0.1 1.7 0.4 0.1 0.1 0.1 0.3 0.3 0.2 1.4 0.2 0.4 0.2 0.2 1.6 0.8 0.2 0.2 1 0.1 0.1 1.2 0.2 1.4 0.2 0.4 0.1 0.3 0.1 0.1 0.4 0.2 0.6 0 0.2 0.2 0.2 0.1 0.4 0.1 0.1 0.2 0.2 0.2 0.2 1.1 0.2 0.2 0.2 0.1 0.3 0.2 0.4 0.1 0.2 0.3 0.1 0.1 0.1 0.1 0.1 0.1 0.1 0.4 0.1 1 0.2 0.1 0.1 0.2 0 0.2 0.6 0.2 0.1 0.2 0.2 0.4 5.1 0.9 2.2 0.6 0.1 0.2 0.6 0.2 0.8 0.4 1 0.1 0.1 0.3 0.2 0.2 0.2 0.1 0.1 0.1 0.1 0.1 0.1 0.3 0.2 0.1 0.1 0.2 0.2 0.5 0.4 0.1 0.1 0.2 0.1 0.2 0.1 0.6 1.6 17.6 0.9 0.6 0.1 0.8 0.1 0.2 0.2 0.3 0 0.5 0.1 0.1 2 0.3 0.1 0.2 0.1 0.2 0.3 1.1 0.2 0.7 1.2 0.2 0.3 0.3 0.1 0.1 0.1 0.1 0.5 0.1 0.1 0.1 2.7 0.1 0.3 0.1 0.1 0.1 0.1 1 0.1 0.1 0.3 0 0.1 2 0.3 0.1 0.1 0.3 0.3 1.7 0.6 0.1 0.2 0.2 0.1 0.5 0.2 0.3 0.5 0.2 0.1 5.1 0.2 0.4 0.5 0.7 0.1 0.5 0.1 1.2 0.1 0.2 0.1 0.3 1 0.3 0.1 0.3 1.3 0.2 0.2 0.2 0.4 2.6 0.8 0.1 0.1 0.5 0.3 0.1 0.2 0.2 0.9 0.1 9.5 0.1 0 0.4 0.3 0.2 0 0.1 0.5 13.2 0.1 0.2 0.4 0.1 0.1 0.2 0.5 0.2 0.1 0.2 0.1 0.8 0.6 0.1 0.5 0.1 0.2 0.3 0.4 0.1 0.4 0.3 0.2 0.2 0.6 0.1 0.6 0.1 0.1 0.2 0.1 0.5 0.1 1.5 1.1 0.3 1.3 0.2 0.4 0.5 0.5 0.1 0.2 0.2 0.1 0.2 0 0.1 0.1 0.2 0.4 0.4 0.4 0.3 0.4 0.1 0.8 0.3 0.1 2.9 0.6 1 0.2 0.1 0.5 0.1 0.2 0.3 0.2 0.6 0.1 1.3 0.1 0.1 0.4 0.1 0.5 0.1 0.2 0.1 0.3 0.2 0.7 1.1 0.2 0.1 0.2 0.2 0.2 0.4 0.1 0.3 0.2 0.2 0.3 0.3 0.1 0.2 0.1 0.2 1.1 0.2 0.1 0.3 0.1 0.8 0.1 0.2 0.1 0.2 6.9 0.3 0.1 0.1 0.7 0.1 0.6 0.3 0.3 0.1 1.3 0.2 0.2 0.4 0.5 0.1 0.1 0.1 0.2 1 0.1 0.2 0.3 0.1 0.1 0.3 0.8 0.1 0.2 0.1 0.2 0.2 0.2 0.4 0.2 0.2 0.1 0.2 0.1 0.1 0.2 0.1 0.1 1.2 0.1 0.1 0.1 0.1 0.2 0.2 0.1 0.1 0.1 0.5 0.2 0.6 0.3 0.1 0.4 0.1 0.6 0.1 0.2 0.1 0.1 0.1 0.2 0.5 0.5 0.3 0.3 0.3 0.1 0 0.1 0.1 0.1 0.2 0.3 0.1 0.2 0.1 0.3 0.1 0.6 1.5 0.1 0.1 0.1 0.4 0.3 0.1 0.7 0.2 0.2 0.9 0.5 0.2 0.1 0.1 0.3 0.4 0.3 0.2 0.5 0.1 0.5 0.1 0.2 0.3 0.4 0.1 0.7 0.1 0.4 1.4 0.6 0.7 0.4 0.3 0.9 0.2 1 0.1 0.7 0.5 0.1 0.3 0.1 0.1 0.7 0.6 0.2 0.1 0.1 0.3 0.3 0.1 0.6 0.3 0.2 0.1 0.2 0.3 0.2 0.2 0.4 0.1 2.4 0 0.4 0.1 1.3 0.5 1.4 0.1 0.3 0.4 0.4 0.1 0.1 0.3 0.7 1.4 0.1 1.5 0.3 0.2 0.1 0.1 0.2 0.4 0.2 0.3 0.1 0.1 0.1 0.1 0.3 0.1 1.8 0.1 0.2 0.1 0.1 0.6 0.4 1.2 0.1 0.2 0.1 0.2 0.5 0.4 0.2 0.1 0.7 2.2 0.4 0.2 0.5 0.2 1.6 0.4 0.3 0.2 0.6 0 0.3 0.2 0.3 0 0.1 0.1 0.5 0.2 0.1 0.4 0.2 0.1 2.1 0.4 0.1 2.4 0.7 0.3 0.2 0.1 0.2 0 0.1 0.7 0.3 0.3 0.2 0.4 0.2 0.4 0.5 0.7 0.2 0.5 0.2 0.1 0.3 0.2 0.1 0.2 0.2 1.1 0 0.3 0.1 0.6 0.1 0.3 0.3 0.3 0.1 2 0.6 0.1 0.1 0.6 0.1 0.1 0.1 0.3 0.1 0.2 0.1 0.1 0.5 0.3 1 0.4 0.6 0.5 0.3 0.1 0.2 0.3 0.5 0.4 0.1 0.2 0.2 0.1 0 0.1 0.1 0.9 0.1 0.2 0.4 0.2 0.5 0.2 0.7 0.1 0.2 0.1 0.2 0.2 0.3 0.2 0.2 0.3 0.2 0.2 0.2 0.1 0.1 0.7 0.5 0.2 0.1 0.1 0.2 0.2 0.4 0.2 0.1 0.2 0.4 10.2 0.2 0.1 0.7 3.1 0.1 0.1 0.2 0.1 0.1 0.4 0.1 0.1 0.2 0.1 0.5 0.3 0.4 0.3 0.4 0.4 0.3 0.3 0.2 0.5 0.3 1.2 0.2 0.3 0.2 0.1 0.1 0.1 1.8 0 0.3 0.3 0.1 0.2 0.8 0.3 0.2 0.3 0.1 0.1 0.2 0.1 0.2 0.3 0.2 0.2 0.2 0.2 1 0.8 1.2 0.1 0.2 0.8 0.2 0.1 0.8 0.2 0.1 0.2 0.2 0.1 0.1 0.6 0.1 0 0.3 0.3 0.6 0.3 0.1 0.3 0.3 0.5 0.1 0.6 0.1 0.4 0.1 0.1 0.6 0.3 0.6 0.1 0.3 0.1 0.3 0.1 0.2 0.1 0.2 0.1 0 0.5 1.1 0.2 0.4 0.2 0.3 0.1 0.2 0.1 0.2 0.2 0 0.3 0.1 0.2 0.4 0.1 0.2 0.3 0.5 0.1 0.1 0.1 1.4 0.9 0.1 0.2 0.2 0.3 0.4 0.2 0.2 0.3 1.1 0.3 0.2 0.2 0.2 0.3 0.1 0.3 0.2 1.1 0.1 0.4 0.2 0 0.1 0.1 0.1 4.4 0.1 2.1 15.5 0.4 0.3 0.4 0.4 0.2 1 0.1 0.1 4 0.1 0.1 0.6 0.2 0.1 0.1 0 0.4 1.5 0.4 0.2 0.5 0.1 0.1 0.1 0.6 0.1 0.2 0.2 0.4 0.4 0.1 0.7 0.1 0.1 0.3 0.1 0.1 0.5 0.2 0.5 0 0 0.3 0.1 0.2 0.3 0.3 0.2 0.9 0.1 0.2 0 0.7 0.1 0.2 0.1 0 0.1 0.3 0.1 0.1 5.7 0.1 0.2 1.3 0.6 0.2 0.1 0.1 0.3 0.2 0.1 0.1 1.2 0.1 0.1 3.4 0.4 0.5 0.4 0.1 0.5 0.4 0.1 0.2 0.1 0.4 0.3 0.2 0.3 0.1 0.1 0.2 0.5 0.2 0.1 0.4 0.1 0.1 0.8 0.1 0.2 0.2 0.1 0.2 0.1 1.1 0.2 0.1 0.2 0.3 0.1 0.2 0.1 1 0.2 0.1 0.1 3.9 0.2 0.2 0.1 0.5 0.2 0.1 0.1 1.2 0.4 0.1 0.2 0.1 0.1 0.5 0.1 0.1 0.2 0.2 0.7 0.3 0.5 0.4 0.1 0.4 0.3 0.3 0.4 0.1 0.1 0.1 0.2 0.1 0.1 0.1 0.1 0.2 0.1 0.1 0.3 0.4 0.2 0.1 0.1 0.1 0.1 0.6 0.1 0.7 0.4 0.1 1 0.1 0.2 0.1 0.1 0.1 0.2 0.2 0.2 1.1 0.6 0.2 0.7 0.1 0.4 0.2 0.1 0.1 0.1 0.1 1.1 0.1 0.2 0.3 0.2 0 0.1 0.2 0.1 0.3 0.2 0.6 1.1 0.4 0.2 0.1 0.1 0.6 0.1 0.1 1 0.5 0.5 0.2 0.1 0.3 0.2 0.1 0.2 12.4 0.2 0.2 0.2 0.1 0.4 0.2 0.3 0.6 0.1 0.4 0.2 0.2 0.2 0.1 0.5 0.1 0.3 0.4 0.4 1 0.4 0.3 0.4 0.4 0.1 0.3 0.5 0.4 0.5 0.1 0.3 0.4 0.7 0.3 0.1 0.1 0.1 0.3 0.1 0.1 0.3 0.4 0.4 0.1 0.2 0.3 0.2 0.2 0.1 0.1 0.2 0.1 0.1 0.6 0.1 0.1 0.5 0.1 0.2 0.1 0.1 0.8 0.1 0.3 0.9 0.2 0.1 0.1 0.4 0.3 0.2 0.2 0.1 0.1 0.1 0.3 0.1 0.1 1.8 0.1 0.1 0.2 0.6 0.2 0.7 0.6 0.1 0.2 0.2 0.2 0.2 0.2 0.2 0.1 1 0.1 0.1 0.2 0.2 1 0.2 0.2 0.9 0.7 0.6 3.5 0.1 0.1 0.1 2.4 0.2 0.1 0.1 0.1 0.1 0 0.1 0.2 0.1 1.1 0.2 1.1 0.7 0.1 0.6 1.8 0 0.1 0.8 0.1 0.1 0.1 0.4 0.4 0.2 0.6 0.1 0.1 0.5 1.1 0.1 0.1 0.5 0.1 0.4 0 0.2 0.2 0.1 0.4 0.2 0.1 0.6 0.3 0.1 0.1 0.7 0.3 0.3 1.3 0.1 0.5 0.1 0.3 0.3 0.1 0.1 0.2 0.2 0.3 0.1 0.2 0.3 0.5 0.1 0.2 0.1 0.3 1 0.2 0.1 0.1 0.2 1.4 0.1 0.1 0.1 0.6 0.4 0.1 0.5 0.1 0.2 0.1 0.2 0.5 0 0.3 0.4 0.1 0.1 0.2 0.5 0.3 0.1 0.1 0.2 0.2 0.4 0.4 0.1 0.2 1 0.1 0.5 1.1 0.2 0.2 0.1 0.2 0.1 0.8 0.3 0.1 0.4 0.1 0.6 0.4 0.6 0.3 0.2 0.2 0.5 0.8 0.1 0.2 0.1 3.1 0.1 0.7 0.1 0.2 0.1 0.3 0.1 0.4 0.2 0.1 0.1 0.1 0.3 0.3 0.4 0.1 0.1 0.1 0.1 0.3 0.1 0.1 0.3 0.2 0.1 1.6 1.4 0.1 0.1 0.5 0.1 0.1 0.2 0.2 0.3 0.1 0.3 3.7 0.7 0.3 0.5 0.1 0.5 0.6 0 0.6 1.6 0.1 0.6 1.4 0 0.2 2.2 0.1 0.1 0.2 0.1 0.9 0.4 0.4 0.2 0.5 0.2 0.1 0.4 0.3 2.5 0.9 0.3 0.4 0.6 0.1 0.6 0.5 0.2 0.9 0.1 0.6 0.3 0.3 0.1 0.1 4.1 0.4 0.2 0.4 0.2 0.1 0.1 0.6 0.9 0.5 0.6 0.2 1.1 0.2 0.2 0.2 0.3 2.5 0.3 0.3 0 0.1 0.3 0.3 0.1 0.2 0.3 0.1 0.1 0.7 0.1 0.1 0.3 0.1 0 0.1 0.2 0.1 0.3 0.2 0.2 0.1 0.1 0.1 0 0.2 0.2 0.2 0.3 0.2 0.3 0.1 0.2 0.1 3.2 0.2 0.2 2.7 0.1 0.1 0.1 0.5 0.1 1.1 0.3 0.1 0.6 0.2 0.4 0.1 0.4 0.3 0.1 0.2 0.3 0.3 0.4 0.9 0.2 1.5 0.1 0.1 0.2 0 0.2 0.2 0.2 0.1 0 0.5 0.2 0.1 0.2 0.9 0.1 0.1 0.3 0.6 0.2 0.4 0.9 0.2 0.4 0.5 0.3 0.2 0.4 0.5 0.2 0 0.1 0.2 8.1 0.6 0.1 0.1 0.2 0.1 0.2 0.3 18.8 2.5 0.3 0.1 0.2 0.1 0.3 0.1 1.4 0.1 0.1 0.1 0.1 0.1 0.2 0.2 0.2 0.3 0.1 0.2 0.1 1 0.1 0.1 0.8 0.2 0.5 0.1 2.8 0.1 0.1 0.1 0.2 0.2 0 0.3 0.3 0.3 0.3 0.1 0.4 0.2 0.1 0.1 0.6 0.2 0.3 0 0.2 0.1 1.9 1.1 0.3 0.4 0.4 0.8 2.8 0.8 0.1 0.2 0.2 0.7 0.1 0.3 0.1 0 0.2 0.1 0.9 0.2 0.1 0.2 0.5 1.3 0.3 0.1 0.6 0.6 0.3 0.2 0.1 0.1 0.3 0.1 0.6 0.5 0.4 0.5 1 0.3 0.1 0.1 0.7 0.6 0.1 0.2 0.4 0.2 0.1 0.1 1.5 0.1 0.1 0.3 0.2 0.4 0.2 0.8 0.2 0.3 0.3 0.2 0.1 0.3 0.1 0.2 0.4 0.2 0.1 0.2 0.1 0.4 0.4 0.6 0.1 0.4 0.5 0.1 0.1 0.1 0.2 0.3 0.6 0.1 0.1 0.1 2 0.4 0.6 0.1 0.2 0.2 0.1 0.1 0.3 0.6 0.1 0.1 0.1 0.2 0.2 0.4 0.4 0.1 0.1 0.3 0.2 0.1 0.7 0.2 0.7 0.3 0.4 0.6 0.1 0.1 0.2 1.4 0.2 0.2 0.2 0.1 0.1 0.4 0.2 0.1 0.1 0.1 0.1 0.4 0.5 0.2 0.3 0.1 0.1 0.7 0.1 0.1 0.1 0.2 0.1 0.2 0.3 0.1 0.2 0.3 0.8 0.7 0.1 0.1 0.3 0.4 0.5 0.2 0.2 0.1 0.4 0.1 0.1 0.1 0.1 0.1 0.2 0.2 0.1 0.1 0 0.2 0.3 1.5 0.2 0.3 0.3 0.1 2.3 0.1 0.4 0.1 0.3 0.1 0.1 99.9 0.1 0.2 0.1 0.1 0.2 0.2 0.1 0.3 0.4 0.2 0.2 0.1 0.2 0 2.8 0.2 0.1 3.2 0.2 0.1 1.7 0.1 0.3 0.1 1.4 0.8 0.1 0.5 0.1 0.2 0.6 0.3 0.1 0.8 0.1 2.1 0.5 0.1 0.5 0.2 0.1 0.3 0.2 1.1 0.1 0.1 0.1 0.2 0.1 0.6 0.1 0.1 0.1 0.3 0.4 0.3 0 1.4 0.4 0.1 0.2 0.1 0.1 0.1 0.5 0.3 0.1 0.6 0.4 0.2 0.2 0.1 0.2 0.1 0.6 0.1 0.1 0.3 0.3 0 0.8 0.1 0.3 0.2 0.1 2.1 0.6 0.2 2.8 0.1 0.2 0 0.1 0.3 0.2 0.2 0.3 0.2 0.6 0.3 0.1 0.1 0.5 0.2 0.4 1 0.4 1.4 0.7 0.3 0.5 0.2 0.8 0.2 0.8 0.3 0.4 0.3 0.1 0.3 0.5 0.1 0.7 0.4 0.4 0.2 0.6 0.2 0.2 0.2 0.2 0.1 0.2 0.3 0.4 0.3 0.7 0.3 0.1 0.8 0.1 0.1 1 0.1 0.3 0.3 0.2 0.5 0.1 0.5 0.1 0.3 0.2 0.2 0.7 0.3 0.4 0.3 0.2 0.4 1.1 0.2 0.1 0.3 0.2 0.9 0.2 0.2 0.1 0.1 0.1 0.2 0.3 0.4 0.2 0.5 0.7 0.1 0.4 0.1 0.1 0.2 0.2 0.5 0.1 0.1 0.1 0.1 0.3 0.4 0.2 0.2 0.6 0.1 0.3 0.8 0.1 0.1 1.3 0.3 0.1 0.1 0.5 0.4 2.5 0.9 0.2 0.3 0.1 0.1 0.1 0.1 1.2 0.4 0.4 0.4 0.1 0.2 0.3 0.5 0.2 0.1 0.3 0.6 0.1 0.8 0.1 0.2 0.4 0.2 0.2 0.1 0.1 0.4 0.1 1.2 0.2 0.1 0.4 1.1 0.4 0.1 0.2 0.8 0.9 0.1 0.6 0.7 0.7 0.2 0.1 0.2 0.2 0.2 0.7 0.1 0.2 0.6 0.9 0.4 0.3 0.2 0.4 0.1 0.4 0.1 0.3 0.5 0.5 1 0.1 0.1 0.2 0.6 0.1 0.3 0.4 0.6 0.5 0.2 0.3 2.1 0.2 0.2 0.4 0.2 0.4 1.3 0.1 0.3 0.3 3.4 0.1 0.1 0.3 0.2 0.1 0.2 1 0.2 0.1 0.2 1 0.4 0.5 0.1 0.4 0.5 0.2 3.9 0.1 1.6 0.3 0.1 0.1 0.2 0.8 0.4 0.2 0.1 0.3 0.4 0.1 0.2 0.1 0.4 0 0.3 0.3 0 0 0.2 0 0.6 0.2 0.1 0.6 1.2 4.1 0 0.1 0.1 0.4 0.3 0.2 0.3 0.2 0 1.5 0.1 0.1 0.8 0.1 0.4 0.2 0.1 0.1 0.4 0.1 0.1 0.1 0.2 0.1 0.2 0.2 0.2 0.2 0.2 0.1 0.3 0.3 0.6 0.1 0.6 0.1 0.3 0.3 0.8 0.8 0.2 0.1 0.2 0.3 0.1 0.1 0.2 0.3 0.2 0.2 0.2 0.5 0.7 0.1 0.2 0.1 0.1 0 0.4 0.4 0.1 0.1 0 0.1 0.2 0.2 0.1 0.2 0.1 0.2 0.2 0.1 0.1 0.2 2.5 0.1 0.2 0.3 0.2 2.1 1.1 0.2 0.9 0.1 4.9 0.2 0.1 0.1 0.1 0.1 0.1 0.1 0.5 0.3 0.2 3.6 0.1 0.2 0.1 0.5 0.5 0.1 0.3 0.2 0.3 0.3 0.1 3.4 0.8 0.2 0.5 0.3 0.2 0.1 0.2 0.2 0.1 0.3 0.1 0 0.2 0.5 0.2 0.1 1.2 11.7 0.4 0.4 0.5 0.1 0.3 0.1 0.2 0.9 0.2 0.4 0.2 0.2 0.6 0.6 0.2 0.2 0.1 0.5 0.1 0.3 0.2 0.1 0.1 1 0.2 1.2 0.2 0 0.1 0.1 0.4 1 2.5 0.3 0.5 0.3 0.2 0.3 0.1 0.1 0.5 3.5 0.2 0.1 0 1.2 0.4 0.1 0.1 0.7 0.2 0.5 0.2 0.5 0.4 0.1 0.1 0.4 0.5 0.5 0.2 0.1 0.1 0.2 0.1 0.4 0.1 0.4 0.1 0 0.3 0.2 1.9 0.1 0.1 0.6 0.1 0.6 0.2 0.6 0.5 0.2 0.1 2.3 0.2 1.3 0.3 0.4 0.1 0.5 0.2 0.3 0.3 0.8 0.1 0.3 0.1 0.1 0.1 2.7 0.1 0.1 0.1 0.2 0.1 0.2 0.1 0.1 3.4 0.2 0.3 0.1 0.1 0.3 0.1 0.3 0.1 0.1 0.1 0.2 0.6 0.3 0.3 0.2 0.1 0.1 0.5 0.3 0.7 0.2 0.4 0.1 0.5 0.4 0.6 0.1 6.6 0.2 0.2 0.1 0.3 0.2 0.2 0.1 0.1 0.1 0.3 0.2 0.1 0.3 0.5 0.1 1.6 0.1 0.1 0.1 0.2 0.8 0.2 0.2 0.2 0.2 0.1 0.5 0.1 0.1 0.1 0.4 0.9 0.2 0 0.3 5.6 0.3 0.1 0.1 0.1 0.1 0.4 0.1 0.2 0.4 2.6 0.1 0.1 0.1 0.1 0.2 0.1 0.4 0.1 0.5 0.1 0.1 0.2 0.2 0.2 1.7 0.4 0.1 0.1 0.1 0.2 0.9 0.3 0.5 0.1 0.3 0.9 0.1 0.1 0.2 2 3.8 0.1 0.1 0.3 0.1 0.1 0.9 0.1 0.1 1.2 0.1 0.3 0.1 0.5 0.5 0 0.7 0.2 0.1 0.4 0.1 0.1 0.1 0.7 0.1 0.3 1.8 0.3 0.1 0 0.2 0.1 0.1 0.6 20.6 0.2 0.4 0.1 0.6 0.1 0.3 0.2 0.1 0.7 0.2 0.2 0.4 0.2 0.3 0.2 0.1 1 0.4 0.1 0.1 0.2 0.1 0.1 0.3 0.1 6.5 0.7 0.4 0.6 0.1 0.2 0.2 0.2 0.3 0.2 0.2 0.3 0.1 0.2 0 0.1 0.1 0.2 0.1 0.1 1.3 0.1 0.5 0.1 0.3 1.4 0.7 0.2 0.1 0.1 0.1 0.3 0.1 0.2 0.2 0.1 0.1 0.1 0.2 0.1 0.3 0.1 0.1 0.2 0.3 1.7 0.2 0.1 0.1 0.1 0.1 0.1 0.2 0.1 0.3 0.1 0.8 0.1 3.9 0.7 1.3 0.4 0.4 0.1 8.6 0.3 0.2 1.6 0.2 0.1 0.9 0.2 0.1 0.2 0.2 0.2 0.2 0.1 0.1 0.2 0.2 0.1 0.1 0.1 0.4 0.2 2.4 0.1 0.4 0.6 1.3 0.2 0.1 0.1 0.3 0.3 0.3 0.1 0.1 0.1 0.1 0 0.9 0.1 1.7 0.1 0.1 0.2 0.3 0.1 0.5 0.1 0.4 0.2 0.5 0 0.2 0.3 0.1 0.1 0.1 1.4 1 0.1 1.1 0.8 0.2 1.1 3.2 0.3 0.2 0.1 0.2 0.1 0.4 0.5 0.4 0.2 0.1 0.1 0.1 2.9 0.2 0.3 0.3 0.1 0.3 0.1 0.1 0.9 0.4 0.1 0.2 0.1 0.3 0.1 0.2 0.2 0.2 0.2 0.1 0.3 0.1 0.1 0.1 0.1 0.1 0.3 0.2 0.3 0.1 0.4 0.1 0.1 1.1 0.4 0.1 2.2 1.3 0.4 1 0.8 3.7 0.4 0.3 0.1 0.2 0.1 0.1 0.3 0.1 0.1 0.1 0.1 0.2 0.1 0.1 0.3 0.5 0.1 0.5 0.1 0.3 0.1 0.1 0.4 0.9 0.2 0.3 0.2 0.1 0.1 0.6 0.1 0.2 0.1 0.1 0.1 0.4 0.6 1.1 0.1 0.7 0 0.1 1.1 0.1 0.2 0.1 0.2 0.3 0.1 0.3 2.6 0 0.1 0.8 0.1 2.1 0.1 0.1 0.1 1 0.1 0.1 0.6 0.2 0.2 0.7 0.4 0.2 0.1 0.1 0.4 13.3 0.1 0.1 0.1 0.2 0.3 0.1 0.3 0.2 0.1 1.6 0.1 0.5 0.1 0.1 0.1 0.1 0.3 0.3 0.2 0.1 0.1 0.8 0.2 0.2 0.3 0 0.7 0.2 0.2 0.1 0.2 0.2 0.7 0.2 0.2 0.7 0.2 0.5 0 0.1 0.2 0.1 0 0.4 0.1 0.2 0.2 1.2 0 0.2 0.1 0.1 0.3 0.2 0.1 0.1 0.2 0.3 0.2 0 1.1 0.4 0.1 0.1 0.5 0.1 1.2 0.1 0.7 0.3 0.2 0.2 0.4 0.6 0.1 0.3 0.2 0.2 0.2 0.1 0.8 0.4 0.1 0.2 0.1 0.2 0 0.2 0.1 0.2 0.6 0.1 1.5 0.2 0.7 0.1 0.2 0.1 0.1 0.7 1.3 0.6 0.1 0.3 0.2 0.1 1.7 0.1 0.6 0.4 0.3 0.2 0.2 0.2 0.3 0.9 0.1 0.1 1 0.1 0.4 0.1 0.1 1.9 0.3 0.1 0.2 0.2 0.2 0.1 0.3 0 0.2 0.2 17.5 0.1 0.4 0.2 0.5 0.1 1.1 0.2 0.7 0.1 0.2 0 0.2 0.1 0.1 0 0.1 0.2 0.2 0.6 0.1 0.6 0.6 0.7 0.1 0.1 0.3 2 0.1 0.1 0.1 0.2 0.1 1.2 0.2 1.1 0.2 0.2 0.1 0.3 0.1 0.2 0.1 0.1 0.2 1 0.2 1.9 0 0.2 0.1 0.2 0.1 3.9 0.3 0.1 0.1 0.4 0.1 0.1 0.3 0.2 0.2 0.3 0.1 0.2 0.1 0.1 0.1 0.4 1.3 1 0.3 0.7 0.7 0.6 0.3 0.1 0.1 0.1 0.1 0.6 0.1 0.1 0.2 0.2 0.1 0.1 0.5 0.3 0.3 0.8 0.2 0.2 0.1 0.3 0.2 0.4 0.3 0.2 0.2 0.2 0.2 0.1 0.1 0.1 0.1 0 0.4 0.9 0.5 0.3 0.3 0.1 0.2 0.2 0.1 0.2 0.1 0.6 0.2 1 0.1 0.2 1.1 0.1 0.2 0.1 0.1 0.3 0.1 1.3 0.7 0.5 0.1 0.2 0.1 2.5 0.1 0.3 0.1 0.1 0.1 0.5 0.2 0.4 0.1 0.1 0.1 0.1 0.2 0.2 0.2 0.4 4.6 0.8 0.1
0.2 0.1 0.1 0.1 0.3 0.2 0.1 2.7 0.3 0.3 0.5 0.8 0.1 0.1 0.5 0.3 0.1 100 100 0.4 0.2 0.1 0.1 0.1 0.3 0.1 0.2 0.1 1.4 0.1 0.4 0 0.1 0.3 0.6 0.5 0.3 0.1 0.1 0.9 0.9 0.2 0.1 0.1 0.1 0.1 0.1 0.2 0.3 2.9 0.2 0.4 10.2 0.1 0.5 0.1 0.1 0.1 0.2 0.7 0 0.5 0.4 0.2 1 1 0.3 0.1 0.8 0.2 0.3 0.3 0.2 0.1 0.1 5.5 0.1 0.2 0.6 0.1 0 0.3 0.1 0.1 0.2 0.3 0.1 0.3 0.3 0.3 0.3 0.1 0.6 0.2 0.3 0.1 0.8 0.3 0.4 0.6 0.3 0.1 0.1 0 0.4 2 0.2 0.8 0.1 0.4 0.5 6.3 0.4 0.2 0.1 0.1 0.1 0.1 0.3 0.1 0.7 0.3 0.3 0.2 0.2 0.3 0.3 0.2 0.2 0.7 0.5 0.4 0.2 0.2 0.2 1 0.1 0.1 0.2 0.2 0.1 0.2 0.2 0.5 0.3 0.1 0.4 1.8 0.2 0.1 1.1 0.3 1.3 0.1 0.7 0.1 0.1 0.1 0.8 0.3 0.4 0.1 0.6 0.2 0.2 0.2 0.2 0.1 0.6 0.7 0.2 0.4 1.2 2 0.2 0.2 0.1 0.1 0.3 0.2 0.3 0.1 0.1 0.2 0.1 0.2 0.1 0.1 0.4 0.2 0.3 0.1 0.2 0.1 0.1 0.2 0.1 0.2 0.2 0.3 0.1 0.1 0.3 0.1 0.1 0.3 0.3 0.5 0.1 1 0.4 0.4 0.7 0.2 0.3 0.6 0.3 0.7 0.2 0.3 0.4 0.2 0.2 0.2 0.1 0.2 0.9 0.1 0.5 0.6 0.2 0.1 0.4 0.3 0.1 0.9 0.2 0.1 0.1 1 0.6 0.1 0.4 0.4 0.2 0.5 3.4 0.2 0.2 0.2 0.1 3.1 0.5 0.5 0.2 0.1 0.4 0.2 0.2 0.1 0.7 0.2 0.1 0.5 0.2 0.5 0.2 0.1 0.2 0.6 0.1 0.1 0.7 0.3 0.2 0.8 0.4 0.1 0.1 0.1 0.6 0.5 0.2 0.2 0.1 0.4 0.2 0.2 0.8 0.9 0.1 0.2 1.6 0.9 0.2 0.2 3.8 0.2 0.1 2.1 0.6 0.4 0.1 0.2 0.4 0.9 0.3 0.7 0.8 0.3 0.1 0.4 0.5 0.1 0.2 0.4 0.2 0.8 0.2 0.5 0.1 0.4 0.6 0.3 0.1 0.4 2.5 0.1 2.6 0.3 1.4 1.9 0.2 0.3 0.1 0.2 0.1 0.6 0.2 0.4 0.1 0.2 0.1 0.1 0.1 0.2 0.1 0.5 0.1 0.3 0.1 0.2 0.3 0.1 0.1 0.2 0.2 1.1 1.1 3 0.2 1.1 0.1 0 0.2 0.3 0.1 0.6 0.3 0.1 0.5 0.3 0.3 0.5 0.4 0.1 0.3 0.2 0 0.2 0.1 0.3 0.2 0.1 0.1 0.2 0.3 0.1 0.1 0.1 0.1 0.2 0.3 0.1 2.2 0 0.3 0.5 0.1 0.2 0.1 0.2 0.3 0.4 0.1 0.3 0.1 0.8 2.4 0.2 1.5 0.1 0.8 0.2 0.2 0.1 0.1 0.4 0.3 0.1 0.1 0.1 0.2 0.2 0.3 0.1 1 3.7 0.3 0.1 0.4 0.1 0.4 0.7 0.8 2.2 0.1 0.1 0.1 0.2 0.2 0.2 0.2 0.1 0.3 0.5 0.1 0.2 0.2 0.3 1.8 0.1 0.1 0.1 0.5 0.1 0.1 0.2 0.1 0.3 0.4 0.2 0.5 0 0.2 0.1 0.4 0 0.1 1.1 0.3 0 0.1 43 0.2 0.2 0.1 0.2 0.2 0.6 1.5 0.1 1.4 0.3 0.6 0 0.2 0.1 2.7 0.3 1.9 0.2 0.3 0.1 0.6 0.1 0.5 0.2 0.1 1.1 1.5 0.1 0.4 0.1 0.2 0.7 0.2 0.4 0.4 0.3 0.2 0.4 0.6 0.1 0.4 0.3 1.1 0.1 0.2 0.1 0.1 0.3 0.2 0.1 0.2 0.7 0.2 0.1 0.8 0.2 0.1 0.4 0.5 0.4 0.5 1.6 0.1 0.3 0.1 0.3 0.3 0.4 0.9 0.1 0.1 0.1 0.3 0.1 0.1 0.1 0 0.3 0.6 0.2 0.1 0.3 0.8 0.1 0.3 0.1 0.1 0.1 0.1 0.3 0.2 0.4 0.1 0.3 0.4 0.3 0.1 0.1 0.2 0.4 0.1 0.1 0.2 0.4 0.1 0.2 0.5 3.4 0.2 0.3 0.4 0.1 0.1 0.4 0.3 0.1 0.3 0.3 0.1 0.1 0.1 0.4 0.2 0.1 4.4 0.3 0.1 0.7 0.6 0.1 0.2 0.8 0.6 0.6 0.6 0.1 0.2 0.1 0.3 0 0.1 0.2 0.1 0.5 0.2 0.2 0.4 0.7 0.4 0.1 0.6 0.1 0.2 0.5 1.2 0.1 0.2 0.2 0.2 0.1 0 0.1 0.1 0.1 0.4 0.2 0.2 0.1 0.1 0.3 0.8 0.9 0.4 0.5 0.2 0.1 0.1 0.3 0.1 0.2 0.1 0.2 0.1 0.1 0.1 0.2 0.1 0.8 0.1 0.3 0.1 0.1 0.1 0.3 0.2 0 0.2 0.1 0.1 0.1 0.2 0.1 0.2 0.4 0.1 0.1 0.4 0.1 0.1 0.2 0.1 3.2 0.1 0.2 0.4 0.4 1 0.1 0.1 0.4 0.1 0.2 0.1 0.1 0.2 0.1 0.1 0.9 0.2 0.5 0.7 0.1 0.2 0.3 0.1 1.3 0.3 0.2 0.1 0.1 1 0.5 3 0.2 0.8 0.1 0.3 0.1 1.1 0.5 0.2 0.1 0.1 0.4 1.3 0.2 0.4 0.2 0.2 0.2 0.4 1.4 3.5 0.1 0.5 0.2 0.3 0.3 0.2 0.2 0.2 0.1 0.2 0.1 0.4 0.1 0.2 0.1 0.2 0.2 5.1 0 0.2 0.3 0.7 0.1 0.1 0.1 0.1 0.1 0.1 0.1 0.3 0.2 0.8 0.1 0.2 0.3 0.1 0.2 0.1 0.1 0.4 0.1 0.1 0.1 0.5 0.2 0 0.1 0.2 0.1 0.1 0.1 0.5 1.6 0.1 0.1 0.3 0.1 2.7 0.3 0.2 0 0.8 0.5 0.2 0.1 0.3 0.3 0.1 0.1 0.1 0.2 0.1 0.5 1.6 0.1 0.1 1.5 0.1 0.1 0.1 0.4 0.3 0.1 0.4 0.4 0.1 0.3 0.2 0.2 0.3 0.2 0.4 0.2 0.1 0.7 0.1 0.2 0.2 1 0.2 0.7 0.1 0.2 0.2 0.3 0.2 0.3 0.3 0.5 0.1 0.5 0.1 0.2 0.1 0.2 0.1 0.2 0.1 0.1 0.1 0.5 0.2 0.1 0.2 0.2 0.2 0 0.2 0.1 0.3 0.1 0.1 0.3 0 0.2 0.7 0 0.3 0.1 0.2 1 0.6 0.1 0.5 0.1 0.1 0.3 0.2 0.1 0 0.1 1 0 0.3 0.1 0.1 0.2 0.3 0.1 0.9 0.1 0.6 0.3 0.2 0.1 0.2 0.1 0.2 0.2 0.6 0.2 0.4 0.9 0.1 0.1 0.1 0.1 0.1 0.4 0.1 0.1 0.7 0.4 0.1 0.1 0.1 0.5 0.1 0.4 0.2 0.2 0.2 0.2 0.3 0.1 0.1 0.6 1.1 0.1 0.6 0.2 0.2 0.3 0.1 0.2 0.3 0.1 0.2 0 0.3 0.2 4.9 0.1 0.2 0.2 0.3 0.1 0.3 6.7 0.3 3.4 0.9 0.1 0.7 0.1 0.2 0.1 0.8 1.2 0.8 0.3 1 0.4 0.1 0.1 0.5 0.5 0.5 0.3 0.2 0.2 0 0.1 0.4 0.6 0.5 0.4 0.1 0.1 0.2 0.2 0.7 0.6 0.1 0.2 0.1 0.1 0.2 0.3 0.2 0.3 0.1 0.8 12.3 0.2 0.1 0.1 0.3 0.7 0.2 0.1 0.4 0.2 0.1 0.1 1.6 0.4 0.2 0.1 0.1 0.5 0.1 1.2 0.5 0.1 0.6 0.1 0.3 0.7 1.4 0.1 0.2 0.1 0.1 0.2 0.2 0.3 0.3 0.1 0.2 0.2 0.4 0.4 0.5 0.2 0.2 0.1 0.4 0.3 0.1 0.1 0.1 0.8 0.2 0.8 0.6 0.1 1.5 0.3 0.1 0.5 0.1 0.1 0.3 0.2 0.1 0.3 0.8 0.2 0.1 0.3 0.5 0.2 0.3 0.1 0.7 0.6 0 0.2 0.2 0.6 0.5 0.1 0 0.2 0.4 0.5 0.1 0.1 0 0.1 0.4 0.1 0.2 0.3 1.6 0.3 0.6 0.8 0.2 0.1 0.1 1.4 0.1 0.5 0.1 1.7 0.5 0.1 0.3 0.1 0.3 0.6 0.1 0.1 0.2 0.6 0.5 0.3 0.4 0 0.1 0.1 0.1 0.3 0.1 0.6 2.3 0.9 0.3 0.2 0.2 0.1 0.2 0.4 0.2 0.4 0.2 0.3 0.3 0.4 0.5 0.8 0.3 0.1 0.2 0.1 0.2 0.1 0.1 0 0.1 0.1 0 0.1 0.2 0.8 0.4 0.2 0.2 0.7 0.1 0.2 0.1 0.2 0.2 0.2 0.2 0.2 0.2 0.5 1.4 0.1 20 0.4 0.6 0.2 0.4 0.2 0.2 0.2 0.1 0.3 0.3 0.2 0.2 0.1 0.1 0.6 0.7 0.3 0.1 0.5 0.2 0.2 0.1 1.4 0.9 0.2 0.8 0.3 0.1 0.2 1.1 0.2 0.2 0.4 0.6 0.3 0.7 0.1 0.4 0.3 0.1 0.1 0.5 0.5 0.3 0.1 0.4 0.1 0.3 0.1 0.4 1.2 0.2 0.1 0.7 0.1 0.8 0.2 0.2 0.3 0.2 0.5 0.6 0.3 0.2 0.1 0.2 0.2 0.1 0.1 0.3 0.2 0.1 0.2 0.1 0.3 0.4 1.4 0.3 0.4 0.1 0.2 0.2 0.2 0.3 0.2 0.2 0.2 0.1 0.6 0.1 0 0.1 0.1 0.3 0.2 0.1 0.4 0.2 0.3 0.1 1.6 0.1 0.3 0.8 0.1 0.1 0.5 0.1 2.6 0.2 0.1 0.3 0.2 0.1 0.1 0.3 0.2 0.3 0.2 0.2 0.1 0.6 0.2 0.6 0.2 0.2 1.9 0.2 0.1 0.2 0.3 0.2 0.5 0.1 0.1 0.1 0.1 0.1 0.2 0.2 0.4 0.4 0.5 0.3 0.2 0.1 3.5 0.2 0.2 0 0.2 1 0.1 0.2 0.1 4.1 0.1 0.7 0.5 0.3 0.1 0.2 0.9 0.2 0.1 0.1 0.2 0.3 0.1 0.2 0.1 0.1 0.4 0.1 0.2 0.9 0.1 0.7 0.4 0.2 0.1 0.1 0.1 0.5 1.1 0.1 0.2 0.1 3.6 0.1 0.7 0.1 0.3 0.1 0.3 0.2 0.2 0.3 0.1 0.1 0.1 1.2 1 1.4 0.6 0.8 0.5 0.2 0.8 0.9 0.2 0.2 0.1 0.1 0.1 0.5 0.3 0.5 0.8 0.1 0.1 1.1 0.3 0 0.1 0 0.4 0.5 0.5 1 1.7 0.3 0.2 0.3 0.2 0.1 0.2 0.2 0.5 0.1 0.6 0.5 0.3 0.7 0.2 0.2 0.1 0.3 0.1 0.2 0.2 0.1 0.5 0.1 0.1 0.2 10.4 0.3 0.1 0.1 0.3 0.4 0.6 0.2 0.4 0.3 0.1 0.1 0.5 0.1 0.1 0.1 0.1 0.8 0.1 0.4 0.2 0.1 0.1 0.1 1.2 0.3 0.1 0.2 0.3 0.2 0.3 0.3 0.1 0.1 0.9 0.4 0.4 0.3 0.1 0.1 0.3 0.2 0.3 0.2 0.1 0.1 0.5 0.1 0.2 0.1 0.1 0.1 0.6 0.1 0.3 0.1 0.2 0.3 0.2 0.1 0.3 0.2 1.1 0.1 0.4 0.1 0.1 0.1 0 0.4 0.5 0.2 0.1 0.4 1.2 1.1 0.1 0.2 0.3 0.1 0.1 0.5 0.2 0.8 0.1 0.5 0.1 0.5 0.3 0.1 0.1 0.1 0.2 0.1 2.7 0.5 0.6 0.1 0.3 0.6 0.2 0.9 0.7 0.3 0.4 0.2 0.1 0.1 0.1 0.4 0.1 0.1 0.4 0.2 0 2.4 0.2 0.2 0.2 0.1 0.1 0.1 0.1 0.1 1.4 0.1 6.3 0.3 0 0.2 0.1 1.4 0.1 0.1 0.1 0.3 0.1 0.3 3.8 0.1 0.9 0.1 0.7 0.1 0.3 0.2 0.3 0.1 0.4 0.1 1 0.4 0.3 0.1 2.3 0.3 0.6 0.5 0.1 0.3 0.3 0.7 0.2 0.2 0.2 0.1 1.1 0.3 0.1 0.5 0.5 0.5 0.5 0.3 0.1 0.1 0.2 0.1 0.2 0.3 0.1 0.2 0.1 0.1 0.1 0.1 0.2 0.4 0.7 0 0.3 0.1 0.1 0.5 0.3 0.2 0.3 0.4 0.5 0.1 0.8 0.1 0.4 0.5 0.3 0.4 0.4 0.1 0.3 0.5 0.5 0.1 0.2 0.1 0.7 0.2 1.6 0.2 0.3 0.1 0.4 0.1 1.3 0.2 0.2 0.1 0.1 0.3 0.6 0.1 0.2 0.6 0.1 8.6 0.1 0.1 0.1 0.2 0.1 0.2 0.5 1.6 0.3 0.1 0.4 0.5 0.2 0.2 0.3 0.1 0.2 0.2 0.2 0.2 0.1 0.1 0.1 0.9 0.4 0.2 1.1 0.6 0.2 0.7 0.4 0.5 0.1 1 0.7 0.2 1.1 11.1 0.2 0.2 0.3 0.4 0.4 0.2 0.1 0.2 0.2 0.2 0.5 0.1 0.2 0.4 0.1 0.3 0.1 0.1 0.9 0.2 0.1 0.1 0.2 0.3 0.1 0.1 0.1 0.2 0.9 0.3 0.9 0.1 0.2 0.1 0.1 0.2 0.4 1.3 0.1 0.2 0.1 0.3 0.2 0.2 0.1 0.1 0 1.2 0.4 0.5 0.4 0.3 0.8 0.6 0 0.7 0.2 0.2 0.1 0.2 0.2 0.4 0.1 0.3 1.4 0.4 0.1 0.4 0.5 0.3 0.3 0.2 0.6 0.3 0.1 0.1 0.1 0.1 0.3 1.5 0.2 0.7 0.2 0.1 0.2 0.1 0.4 0.3 0.1 0.2 0.2 0.1 0.9 0.2 0.1 0.5 0.2 0.2 0.7 0.2 0.2 1.5 0.2 0.1 0.1 0.2 0.3 0.3 0.1 0.1 0.1 0.1 0.3 0.2 0.1 0.5 0.4 0.2 0.4 0.2 0.2 0.1 0.1 0.5 0.1 0.2 1.9 0.4 0.2 0.2 0.1 0.3 0.7 0.5 0.1 1.4 0.3 0.1 0.3 1.6 0.1 0.2 0.1 0.4 0.1 0.1 0 0.3 0.1 0.2 3.4 0.1 0.2 0.2 0.1 0.2 0.1 0.2 0.1 0.2 0.5 0.1 0.1 0.1 0.2 0.6 0.5 0.4 0.5 0.7 0.4 1.7 1.5 0.2 0.3 0.6 0.2 1.2 0.1 0.4 0 0.3 0.1 0.1 0.1 0.1 0.2 0.1 0.3 0.1 0.9 0.2 1.2 0.2 0.2 1 0.2 0.6 0.1 0.3 0.1 0.1 0.5 0.4 0.3 0.8 0.1 0.4 0.8 2.1 0.1 0.1 0.4 0.2 0.1 0.1 0.1 0.3 0.1 0.4 0.3 0.4 0 0.1 0.1 0.1 0.2 0.6 0.2 0.1 0.5 0.1 0.1 0.5 0.1 0.1 0.2 0.5 0.1 0.3 0.1 0.1 0.1 0.3 0.2 0.1 0.6 0.3 0.5 0.3 0.3 0.1 0.1 0.2 0.2 0.2 0.1 0.1 0.1 0.3 0.2 0.2 1 0.1 0.1 0.1 0.1 0.8 0.1 1.7 0.4 0.2 0.2 0.1 0.3 0.2 0.6 0.2 0.1 0.3 0.4 0.1 0.1 6 18.3 1.1 0.6 0.7 0.2 0.1 0.4 1.2 0.1 0.1 0.1 0.1 0.2 2 0.1 0.1 0.1 1.2 0.2 0.2 0.4 0.2 0.1 0.4 0.2 0.2 0.2 0.2 0.1 0.1 0.1 0.2 0.1 0.2 0.1 0.1 0.1 0.1 0.4 0.5 0.1 0.1 0.4 0.2 0.1 0.2 0.9 0.2 0.1 0.2 0.3 0.2 0.1 0.2 0.1 0.2 0.1 0.1 1.3 0.9 0.3 1.4 0.1 0.5 0.6 0.5 0 0.4 0.1 0.2 0.2 0.1 1 0.9 0.1 0.2 0.1 0.1 0.3 0.2 0.5 1.9 0.1 0.1 0.1 0 0.7 0.6 0.3 0.2 0.4 0.4 0.2 0.2 0.1 0.2 0.5 0.1 0.2 0.4 1.2 0.3 2.6 0.6 0.3 0.3 0.2 1.3 0.2 1.6 0.3 0.7 0.1 0.5 0.1 0.1 0.8 0.1 0.2 0.1 0.4 0.1 0.7 0.2 0.7 11.1 0.4 0.1 0.3 0.4 0.1 0.3 0.2 0.7 3.5 0.2 0.4 0.2 0.2 0.1 0.1 0 0.1 0.1 0.2 0 0.2 0.1 0.1 0.1 13.1 0.4 0.3 0.3 0.2 0.1 1 0.3 0.2 0.2 0.1 0.1 0.3 2.1 0 0.6 0.1 0.3 0.1 0.1 0 0.5 0.2 0.3 0.1 0.2 0.6 0.3 0.3 0.1 0.2 0.2 0.1 0.1 1.8 0.1 0.3 3.9 0.5 0.1 0.2 0.6 0.3 0.3 0.2 0.3 0.3 0.3 0.2 0.2 1 0.1 0.4 0.4 0.2 0.1 0.2 0.1 0.4 0.4 0.1 0.1 0.8 0.2 0.2 0.4 0.1 0 0.1 0.2 0.2 0.1 0.2 0.2 0.1 0.5 0.3 0.1 0.3 0.1 0.1 0.1 0.1 0.2 0.2 0.3 0.1 0.1 0.2 0.2 0.4 0.2 0.2 0.2 0.5 0.7 0.4 0.5 0.2 0.2 0.1 0 3.3 0.1 0.2 0 0.2 0.1 0.1 0.2 0.1 0.1 0.2 0.1 0.8 0.2 0.1 0.2 0.5 0.6 0.2 0.2 0.3 0.1 0.6 0.2 0.2 0.2 0.1 2 0.2 0.1 0.9 1.3 0.1 0.1 0.1 0.4 0.9 0.1 0.3 0.2 1.1 1.4 0.4 0.2 1.1 0.3 0.1 0.1 0.7 17.2 2.5 0.2 0.2 0.1 0.3 0.1 0.2 0.1 0.4 0.1 0.1 0 0.4 0.2 0.2 0.2 0.3 0.1 0.3 0.4 0.1 0.4 0.5 1.8 0.7 0.1 1.4 0.6 0.3 0.1 2.3 1.2 0.2 0.5 1 0.1 0.2 0.1 0.1 0.2 0.3 0.2 1.8 0.2 0.5 0.4 0.1 0.3 0.2 0.2 1.5 0.2 0.7 0.1 0.1 0.2 1.5 0.7 3.3 0.3 0.2 0.2 0.2 0.1 0.2 0.1 0.1 0.1 0.2 0.2 0.3 0.9 1.4 0.2 0.5 0.3 0.3 0.1 0.1 0.5 0.3 0.5 0.1 0.3 0.3 0.1 0.1 0.2 1 0.6 0.2 0.1 1.1 2.1 0 0.1 0.5 0.2 0.4 0.1 0.4 0.2 0.4 0.1 0.1 0.2 0 0.1 0.1 0.2 0.1 0 0.8 0.1 0.1 0.1 0.5 0 0.6 0.1 0.4 0.4 0.2 0.4 0.4 8.5 0.2 0.1 0.2 0.2 0.2 0.3 0.2 1.2 0.2 0.1 0 1.2 0.3 0.5 0.1 0.2 0.1 0.3 0.7 0.2 1 0.4 6.7 0.1 0.2 0.1 0.5 0.2 0.1 2.1 0.2 4 0.6 0.2 0.1 0.1 0.2 0.1 0.1 0.1 0.1 0.7 4.4 0.2 0.2 0.1 0.1 0.4 0.1 0.2 0.2 0.2 0.5 2.8 0.2 0.2 0.4 0.2 0.1 0.3 0.1 0.2 0.1 0 0.2 0.1 2.8 0.2 0.1 0.2 0.2 0.4 1 0.3 0.2 0.2 0.5 0.2 0.3 0.2 0.1 0.5 0.1 0.1 0.1 0.1 0.1 0.2 1.5 0.1 8.9 0.1 0.1 0.2 0.4 1 0.8 0.1 0.2 0.1 0.3 0.1 0.3 0.3 0.1 0.1 0.1 1.1 0.1 0.1 0.4 0.3 0.1 0.1 0.4 0.3 0.6 0 0.1 0.1 0.1 0.5 0.2 0.2 0.4 0.2 0.1 0.2 0.3 0.2 0.4 0.6 0.3 0.1 0.1 42 0.2 0.8 0.1 0.9 0.1 0.1 0.2 0.2 0 0.1 0.1 0.2 0.2 0.1 1.3 0.2 0.2 0.2 0.5 0.2 0.2 0.1 0.2 0.3 1 0.2 0 0.4 0 0.1 0.4 0.6 0.3 0.5 0.3 0 0.1 0.1 0.4 0.5 0.1 0.5 0.5 0.5 0 3.6 0.4 0.4 0.2 0.2 0.3 0.3 0.1 0.2 0.1 0.2 0.1 0.2 0.6 0.2 0.5 0.1 1.2 0.1 0.3 0.1 0.2 0.2 0.2 0.1 0.2 0.1 0.1 0.1 0.1 0.4 0.2 0.1 0.1 0.1 0.1 0.3 0.4 0.3 0.2 1.2 0.4 0.4 0.1 0.2 0.2 1.3 0.4 0.1 0.2 0.1 0.1 0.2 0.7 0.2 0.2 0.3 0.3 0.3 0.3 0.2 0.1 0.2 0.1 0.1 0.3 0.8 0.3 0.5 0.2 0.1 0.1 0.1 0.1 0.3 0.9 0.1 0.2 0.3 0.3 0.4 0.3 0.4 0.2 0.2 0.6 0.2 0.3 0.4 0.6 0.1 0.4 0.6 0.2 0.1 1.1 2 0.1 2.2 0.1 0.2 0.2 0.2 4.6 0.3 0.7 0.1 0.2 0.3 0.1 0.9 0.1 0.2 0.2 0.3 0.5 0.1 0.1 0.7 0.3 0.2 0.1 0.3 0.1 0.1 0.1 0.1 0.2 3.9 0.2 0.4 2.6 0.2 1.1 0.2 0.4 0.1 0.1 0.2 0.1 0.3 0.2 0.2 0.2 0 1.4 0.3 0.1 0.1 0.3 0.2 0.4 9.3 0.2 0.2 1.4 0.5 0.3 0.3 0.2 0.2 0.1 0.2 0.2 0.1 0.2 0.8 0.1 0.6 0.1 0.1 0 0.3 0.2 0.1 0.3 0.6 0.4 0.1 0.1 0.4 0.1 0.4 0.2 2.6 0.5 0.1 0 0.1 0.1 0.2 0.2 14.7 0.3 0.2 0.1 0.2 0.1 0.2 0.5 0.3 1.3 0.1 0.1 0.9 0.1 0.2 0.2 0.5 0.3 0.1 0.2 0.9 0.2 0.4 0.2 0.5 0.2 2.3 0.6 0.2 1.2 1.8 0.1 0.4 0.1 2.1 0.7 0.8 0.2 0.1 0.3 1.1 0.2 0.4 0.1 14.3 0.8 0.1 0.1 0.2 0.2 0.3 0.1 0.5 0.4 0.1 0.2 0.1 0.2 0.2 0.1 0.1 0.2 0.2 0.1 0.1 0.1 0.2 0.1 1 0.2 0.1 0.1 0.1 0.4 0.2 0.3 0.1 0.3 0.2 0.2 0.4 0.1 0.2 0.2 2 0.2 0.2 0.1 0.2 0.2 0.3 0.1 0.3 0.4 1.2 0.2 0.1 0.2 0.1 0.1 0.1 0.2 0.1 0.7 0.2 0.7 0.9 0.1 0.1 0.1 0.3 0.2 0 0.1 0.1 0.1 0.1 0.2 0.1 0.1 4.7 1.5 1.7 0.5 0.1 0.1 0.2 0.7 0.1 0.3 0.1 0.1 0.1 0.1 0.1 0.5 0.3 3.3 0.2 0.2 0.2 0.1 0.1 0.1 0.2 0.1 0.1 0.3 0.1 0.2 0.1 21.8 0.2 0.1 0.4 1.3 0.4 0.1 0.1 0.4 0.1 1.1 0.1 0.4 1.1 0.9 0.2 0.3 0.1 0.4 0.1 19.8 0.1 0.3 0.3 0.1 0.3 0.1 0.4 0.1 0.8 0.4 0.1 0.1 0.1 2.1 0.1 0.5 0.3 0.1 0.3 1 0 0 1.8 0.1 0.1 0.1 0.1 0.1 0.1 0.1 0.6 0.1 0.1 0.3 0.1 0.1 4.3 0.1 0.3 0.1 0.1 0.2 0.1 99.9 0.6 0.1 0.1 0.4 0.3 0.2 0.1 0.2 0.4 0.4 0.1 0.1 0.2 0.1 2.1 0.5 0 1 0.1 0 0.2 1 0.3 0.2 0.1 2.1 0.2 0.3 0.5 0.2 0.7 0.3 0.3 0.1 0.4 0.1 0.2 0.1 0.1 0.5 0.3 0.1 0.3 0.3 0.4 0.3 0.5 0.3 0.2 0 0.1 0.1 0.5 0.5 0.2 0.7 0.3 0.1 0.6 0.2 0.3 0.2 0.1 0.1 0.2 2 0.3 0.8 0.1 0.2 0.4 0.1 0.2 0.1 1 0.1 0.1 0.8 0.5 0.2 0.5 0.1 0.5 0.2 0.3 0.2 0.1 0.7 4.1 0.1 0.3 0.6 0.3 0.2 0.1 0.5 0.5 0.1 0.4 0.2 0.1 0.2 1.9 0.1 0.2 0.2 1.1 0.4 0.3 0.2 0.4 2.1 1 0.1 0.1 0.2 0.5 0.1 0.1 0.2 0.2 2.4 0.4 0.1 0.1 0.1 0.3 0.2 0.3 0.3 0.3 0.1 0.1 0.4 0.2 0.1 0.4 0.2 0.2 0.4 0.1 0.4 0.3 0.5 0.5 0.1 0.1 0.2 0.1 0.1 0.1 0.1 0.2 0.2 0.3 0.3 0.5 0.5 0.4 0.4 0.8 0.1 0.4 0.2 0.2 0.2 0.3 0.2 0.3 0.4 0.2 0.1 1.1 0.4 0.8 0.5 0.6 0.1 0.1 0.2 0.1 0.2 0.5 0.1 0 0.1 0.1 0.1 2 0.1 0.8 0.5 0.3 0.2 0.5 0.3 0.1 0.1 0.2 0.1 0.3 0.1 0.2 0.4 0.2 0.2 0.1 0.3 0.2 0.1 0.2 0.1 0.2 0.2 0.4 0.1 0.1 0.1 0.5 0.3 0.1 0.2 0.5 0.7 0.1 0.7 0.2 0.3 0.1 0.2 0.1 0.1 0.3 0.2 0 0.1 0.2 0.1 0.5 0.5 0.5 0.1 0.1 1.3 1.3 0.2 0.1 0.1 0.1 0.1 0.4 0.1 0 0.3 0.4 0.1 0.1 0.3 0.9 0.1 0.1 0.1 0.2 0.1 8.3 0.1 0.8 1.3 0.4 11 0.2 2.5 0.6 0.2 0.2 0.2 0.1 0.2 0.6 0.2 0.4 0.4 0.1 0.1 0.2 0.2 0.6 0.3 0.3 0.2 0.2 6 0.1 0.1 0.4 0.2 0.1 0.2 0.1 0.1 0.8 0.1 0.2 0.4 0.9 0.2 0.1 0.2 1.6 0.1 0.1 0.1 0.1 0.2 0.3 0.2 0.1 0.2 0.2 0.2 0.2 0.6 0.1 2.3 0.2 1 0.5 0.1 0.1 0.1 0.2 0 0.1 0.5 0.2 0.4 0.1 0.6 0.2 0.1 0.2 0.2 0.3 0.2 0.3 0.1 0.2 0.2 0.2 0.1 0.1 1.5 0.1 0.1 0.7 0.1 0.2 0.2 0.2 0.1 0.1 0.3 0 0.1 0.9 0.4 0.2 0.2 0.1 0.1 0.4 0.3 0.1 0.2 0.2 0.2 1 0.8 0.1 0 0.2 0.4 0.2 0.1 1.4 0.1 0.1 0.2 0.1 0.1 0.9 0.3 0.3 0.2 0.2 0.1 0.2 0.3 1 0.3 0.1 0.1 0.1 0.3 2.8 0.2 0.1 1.7 0.3 0.3 0.4 0.1 0 1.6 0.2 0.3 0.2 0.2 0.6 0.2 0.1 0.1 0.1 0.3 1.8 0.1 0.1 0.3 0.1 0.1 0.2 0.4 0.6 0.9 0.5 6 0.4 0.1 0.4 0.6 0.1 0.1 0.3 0.5 0.1 0.2 1.1 0.1 0.1 0.5 0.1 0.2 0.3 0.2 0.2 0.2 0.3 0.3 0.1 0.5 0.2 0.1 0 0.8 9.7 0.1 0.3 0.1 0 0.1 0.1 0.1 0.1 0.3 0.1 0.2 0.3 0.9 0.1 0.6 0.2 0.1 0.6 0.2 0.3 0.3 0.1 0.1 1.3 0.2 0.2 0.3 0.6 0.2 0.1 0.6 0.2 0.2 0 0.3 0.4 0.2 0.1 0.2 0.2 1 0.1 0.1 0.1 0.8 0.2 1.4 0.1 0.2 1 0.1 0.5 0.2 0.3 2.2 0.2 0.1 0.4 8.5 1 0.2 6.2 0.9 0.2 0.2 1 0.1 0.2 0.3 0.1 0.1 0.6 0.1 0.2 0.2 0.3 0.1 0.2 0.1 0.1 0.3 0.8 0.6 0.4 0.2 0.4 4.7 0.1 1.2 0.2 0.2 0.2 0.2 0.5 0.1 0.1 0.1 0.3 0.1 1.3 0.3 0 0.1 0.1 0.2 0.1 0.8 0.1 3.7 0.1 1.2 0.3 0.6 1 0.1 0.1 0.1 0.1 0.1 0.3 0.5 0.7 0.2 0.2 0.2 0.2 0.2 0.1 0.7 0.2 0.3 0.2 0.1 0.5 0.2 0.6 1.5 0.1 0.1 0.2 0.2 0.1 0.7 0.3 0.1 0.4 0.2 0.5 1 0.2 0.2 0.3 0.2 0.1 0.4 0.2 0.3 0.8 0.2 0.6 1.1 0.2 0.4 0.6 0.7 0.2 11.5 0.1 0.6 0.1 0.8 0.4 2.7 0.3 0.1 0.1 0.2 0.1 0.5 0.1 0.8 0.1 0.6 0.1 0.1 0.2 0.1 0 0.1 1.9 0.1 0.8 0.1 0.1 0.1 0.2 0.8 0.2 0.1 0 0.3 0.6 0.2 0.9 0.3 2 0 0.2 0.5 0.1 0.2 0.7 0.2 0.2 0.4 0.6 0.6 0.1 0.2 0.2 0.1 0.2 0.4 0.1 0.2 0.8 0.3 0.2 0.1 0.2 1.6 0.1 0.2 0.3 0.1 0.3 0 0.1 0.1 0.1 0.3 1.3 0.1 0 0.1 0.1 0.2 0.6 0.2 0.6 0.3 0.1 0.2 0.3 0.2 0.1 0.1 0.1 0.1 0.1 0.3 0.2 0.4 0.1 0.3 0.8 0.1 0.2 0.2 0.1 0.4 0.3 0.1 0.1 0.1 0.1 0.3 0.5 1.4 0.3 0.2 0.1 0 0.2 0.1 0.1 0.2 0.5 0.1 0.1 1 0.1 0 0 0.2 0.5 0.2 0.3 0.9 1.4 0.1 0.2 0.7 0.1 0.3 0.3 0.2 0.3 0.1 0.4 0.1 0.1 0.9 0.1 0.1 0.2 0.3 0.1 0.7 1.1 0.1 0.1 0.2 0.2 0.5 0.1 0 1.5 1 0.9 0.1 2.9 0.1 2.9 0.3 0.1 0.1 0.6 0.4 0.1 0.4 0.2 0.2 0.8 0.4 0.1 0.1 0.2 0.1 0.1 0.1 0.6 0.1 0.1 0.1 0.1 0.2 1.3 0.3 0.1 0.1 0.3 0.2 0.4 0.4 0.5 0.1 0.3 0.2 0.1 1.2 0.2 0.1 0.1 0.4 0.1 0.2 0 0.1 0.4 0.1 0.4 0.1 0.3 0.1 0.2 0.2 0.1 0.5 0.2 0.2 2.6 0.2 0.1 0.1 0.3 0.4 0.4 0.1 0.3 1.3 4.2 0.1 0.2 0 0.1 0.4 0.2 0.4 0.1 0.2 0.1 0.1 0.1 0.2 0.2 0.6 0.1 0.2 0.1 0.2 0.2 0.1 0 0.5 0.6 0.3 2.8 0.4 0.2 0.1 1.4 0.8 0.1 0.4 0.2 0.1 0.2 0.1 0.3 0.1 0.2 0.1 0.2 0.4 0.3 0.2 0.6 0.3 0.1 2.5 0.2 0.2 0.1 2.8 3.4 0.7 0.3 0.8 0.1 0.1 0.4 0.3 0 0.1 0.1 0.1 0.2 0.2 0.3 0.4 0.9 0.1 0.9 0.2 0.3 0.1 0.1 2.9 0.3 0.3 0.3 0.3 0.4 0.1 0.2 0.1 0.2 0.2 0.4 0.1 0.1 0.2 0.4 0.2 0.1 0.1 0.7 0.2 0.3 0.2 0.1 0.1 0 0.2 1 0.5 0.4 0.1 0.1 0.2 0.1 0.2 0.3 0.2 0.6 0.1 0.1 0.2 0.3 0.2 1.6 0.1 0.6 0.1 0.2 0.4 0.6 0.1 0.1 0.1 0.2 0.1 0.1 0.4 0 0.2 0.2 0.1 0.1 0.1 0.6 0.2 0.2 0.2 0.2 0.4 0.1 0.3 0.2 0.1 0.1 0.1 0.4 1.8 2.4 0.4 0.3 1.5 1.1 0.2 0.3 0.6 4.5 0.2 0.1 0 0.4 0.2 0.1 0.1 0.9 0.1 0.2 0.7 0.1 0.1 0.1 0.1 0.1 0.1 0.3 0.2 0.4 0.1 0.3 0.2 0.1 1 0.3 0.1 0.4 0.2 0.5 1 0.2 1 1.2 0.4 0.1 0.2 0.4 0.2 0.2 0.4 0.1 0.1 0.1 0.6 0.1 0.2 0.5 0.2 0.4 0.1 0.1 0 0.4 13 0.2 0.1 0.1 0.3 0.1 0.5 0.3 0.2 0 4.5 0.5 0.1 0.8 0.2 0.4 2.1 0.1 0.2 0.1 0.3 0.3 0.1 0.2 0.4 0.1 0.1 0.1 0.3 0.2 0.3 0.1 0.1 1.1 0.1 0.2 0.1 0.1 0.1 0.1 0.1 0.1 0.1 0.1 55.8 0.1 0.2 0.2 0.1 0.2 1 0.2 0.3 0.1 0.2 0.1 0.1 0.2 0.1 0 0.1 0.1 0.5 0.2 0.1 0.1 0.4 0.1 0.1 0.2 1 0.2 0.2 0.8 0.2 0.4 0.2 0.5 0.8 0.1 0.1 0.2 0.2 0.4 0.1 0.1 1 0.1 0.1 0.8 0.1 0.2 0.1 0.3 0.1 0.2 0.1 0.3 0.1 0.1 0.1 0.1 0.6 0.5 0.5 0.1 0.9 0.1 0.1 0.1 0 0.2 0.2 0.1 0.8 0.2 0.2 0.3 0.3 0.7 0.1 0.1 0.1 0.1 0.1 0.3 0.1 0.1 0.2 0.4 0.1 0.1 0.1 0.2 0.1 0.3 0.1 0.2 0.2 1.1 0 0.1 0.2 0.1 0.3 0.3 0.3 0.3 0.2 0.9 0.3 1.9 0 0.1 0.6 0.3 0.2 0.2 0.1 0.1 0.2 0.4 0.4 0.1 0.1 2.3 0 0.4 0.2 0.3 0.2 1 0.2 0.2 0.1 0.8 0.3 0.7 0.1 0.1 0.2 0.6 0.2 0.4 0.2 0.5 0.2 0.5 0.1 0.4 2.9 0.2 0.9 0.5 0.1 0.1 0.2 0.1 6.9 0.3 0.4
0.2 0.7 0.1 0.3 0.1 1.1 0.1 0.5 0.2 0.2 0.2 0.1 0.2 1.9 0.3 4.1 1.5 0.1 0.4 100 0.1 0.2 0.1 0.1 0.1 0.1 0.2 0.1 0.1 0.2 0.2 0.2 0.5 0.4 0.2 0.1 2.3 0.1 0.1 0.6 0.1 0.1 0.1 0.3 0.9 0.4 0.8 0.3 0.1 0.4 0.1 0.1 0.4 0.1 0.3 0.1 0.1 0.1 0.2 0.4 2.3 0.2 0.3 0.2 0.2 0.3 0.7 0.2 0.1 1.9 1.7 0 0.2 0.1 0.3 0.5 0.5 1 0.1 0.1 0.1 0.2 0.2 0.1 0.1 0.1 0.2 0.1 0.2 0.1 0.1 0.2 0.1 0.7 0.1 0.4 0.2 0.1 0.4 0.1 0.2 0.1 0.1 0.3 0.6 0.2 0.8 0.1 0.5 0.2 0.7 0.1 0.2 0.3 0.8 0.1 0.2 0.2 2.3 0.5 0.1 4.3 0.5 0 0.3 0.1 0.6 0.1 0.1 0.2 0.2 0.2 0.1 0.3 0.8 1.4 0.6 1.3 0.9 0.3 0.2 0.7 0.5 0.1 0.4 0.1 0.2 0.1 0.1 0.1 0.1 0.5 0.5 0.3 0.1 0.2 0 0.1 0.6 0.2 0.2 0.1 2.6 0.8 0.1 0.2 0.5 0.1 0.4 0.5 0.2 0.1 0.3 0.6 0.1 0.1 0.1 0.3 0.1 0.1 0.4 0.2 1.1 0.2 0.3 0.1 0.1 0.2 0.3 0.1 0.1 0.1 0.1 0.3 0.1 0.2 0 0.5 0.1 0.1 0.1 0.2 0.2 0.2 0 0.1 0.1 0.7 0.2 0.3 0.7 0.1 0.4 0.1 0.2 0.4 1.3 0.8 0.2 0.2 0.1 0.3 0.1 0.2 0.9 1.2 0.1 0.1 0.1 0.1 1.2 1.1 0.2 0 1 0.1 0.1 0.1 0.2 0.1 0.2 0.2 0.2 0.2 0.2 0.1 0.1 0.1 0.1 0.5 1.3 0.2 0.1 0.2 0.1 0.6 0.1 0.2 0.2 0.2 0.3 1.3 0.8 0.1 0.3 0.1 0.3 0.3 0.2 1.4 0.2 0.2 0.8 0.2 0.2 0.2 4.2 0.6 0.3 0.8 1.7 0 1.4 0.5 0.1 0.1 1.2 0.3 3.1 0.1 0.1 0.2 0.2 3.2 0.1 0.2 0.1 0.3 0.2 0.1 0.2 0.2 0.3 0.2 0.2 0.1 0 0.8 0.1 0.2 0.1 0.2 0.2 0.1 0.6 0.4 0.3 0.3 0.1 0.3 0.1 0.1 2.6 0.2 1 0.3 0.2 0.1 1.4 0.2 0.4 0.1 0.1 0.6 0.1 0.1 0.1 0.1 0.2 11.4 0.1 3.7 0.1 0.2 0.3 0.1 0.2 0.5 0.2 0 0.1 0.3 0.2 0.1 1.2 0.4 0.1 0.6 0.3 0.3 0.1 0.3 0.3 0.1 0.1 0.5 0.2 0.6 0 0.2 0.2 0.2 0.6 0.2 0.2 0.2 0.2 0.1 0.1 0.1 0.6 0.4 0.1 0.1 0.2 0.2 1.2 0.1 0.8 0.2 0.1 0.3 1.7 0.7 0.2 0.1 0.3 1.2 0.2 0.4 0.5 0.2 0.1 1.4 0.2 0.7 0.1 0.1 1.5 0.2 5.8 0.5 0.8 0.4 0.6 0.2 0.6 0.2 0.1 3.9 0.2 0 0.1 0 0.1 0.2 0.3 3.4 0.1 0.9 0.2 0.2 0.1 0.1 0.1 0 0.5 0.4 0.1 0.1 0.1 0.3 0.2 0.8 2.2 0.5 0 0.1 0.3 0.2 0.1 0.1 1.4 0.1 0.1 0.5 0.1 0.4 0.1 0.1 0.1 0.5 0.2 0.3 0.1 0.1 0.2 0.1 0.3 0.2 0.3 0.7 0.1 0.1 0.3 0.1 0.3 0.3 0.2 5.1 0.2 0.2 0.2 0.4 0.1 0.3 0.2 0.3 8.2 0.7 0.3 0.3 0.2 0.7 0.1 0.4 0.2 0.4 1 0.2 1.8 1.1 0.5 0.2 0.2 0.2 0.2 0.3 0.3 0.5 0.3 0.1 0.1 0.6 21.2 0.1 0.6 0.1 0.1 0.9 0.1 0 0.4 0.1 0 0.3 0.6 0.2 0.3 0.6 0.1 0.3 0.2 0.1 0.1 0.1 0.1 0.2 0.2 1.2 0.2 0.1 0.1 0.1 0.3 0.1 0.1 0.1 0.5 0.1 0.1 0.8 0.4 0.1 0.3 0.7 0.1 0.1 0.1 0.1 0.2 0.3 0.2 0.1 0.1 0.2 0.1 0.2 0.5 0.1 0.2 0.1 0.1 0.1 0.2 0.2 0.1 0.1 0.1 0.1 0.3 0.3 0.5 0.1 0.9 0.8 0.1 0.2 0.4 0.1 0.5 0.1 0.1 0.3 0.1 0.9 0.2 1.1 0.7 0.2 0.3 0.1 0.4 0.1 0.1 0.2 0.1 0.1 2.8 0.2 8 0.3 0.1 0.1 0.2 0.1 0.1 0.4 0.2 1.2 0.1 0.6 0.7 0.3 5.6 0.2 0.3 0.1 0.5 0.3 0.3 0.1 0.1 1.1 0.4 0 0.1 0.1 0.1 0.6 0.3 0.5 0.5 0.2 0.2 0.3 0.3 0.3 0.1 0.1 0.2 0.6 0 0.1 0.4 0.7 0.1 0.8 0.1 0.2 0.2 0.5 0.4 0.2 0.2 0.1 0.1 9 0.2 0.4 0.2 0.3 0.1 0.1 0.1 0.3 0.1 0.2 0 0.2 0.9 0.2 0.1 1.2 0.8 0.2 0.1 0.2 0.1 0.1 1.7 0.3 0.1 3.3 0.1 0.3 0.1 0.4 0.2 0.1 0.4 0.1 1.3 0.6 0.1 1.8 0.7 0.6 0.3 0.2 0.2 0.1 0.1 0.3 0.1 0.1 0.2 0.2 0.1 0.1 0.1 0.1 0.1 0.4 0.1 0.1 0.1 0.2 0.4 0.2 0.6 0 0.1 0.1 0.2 0.1 0.2 0.4 0.8 0.2 0.1 0.2 0.2 0.1 0.2 0.1 0.2 0.2 0.3 0.1 0.1 0.1 0.1 0.1 0.3 0.1 1.6 0.2 0.4 0.4 0.4 0.1 0.1 0.1 0.2 0.3 0.1 0 0.1 0.1 0.3 0 0.1 0.2 0.1 0.1 0.2 0.2 0.2 0.1 0.4 0.1 0.1 0.2 0.2 0.2 0.2 2.3 0.2 3 1.1 0.1 0.1 0.1 0.2 0.2 0.1 0.1 2.1 0.1 0.3 0.5 0.3 0.2 0.2 0.2 0.2 0.1 0.1 0.2 0.1 0.3 0.1 0.2 0.3 0.1 0.1 0.5 0.3 0.2 0.1 0.1 0.5 0.4 0.1 0.2 0.2 0.1 0.1 0.2 0.1 0.3 0 0 0.1 0.1 1.2 0.3 0.1 0.2 0.2 0.3 0.1 0.1 0 0.1 0.1 0.6 0.1 0.2 0.1 0.1 0.1 0.3 0.1 0 0.2 0 0.1 1.6 0.1 0.3 0.1 0.1 0.3 0.1 0.1 6.4 0 0.2 0.5 0.1 0.1 0.1 0.1 0.1 0.4 0.5 0.2 0.1 0.3 0.1 0.2 0.3 0.4 0.1 0.4 0.2 0 0.1 0.1 0.2 0.1 1.2 0.2 0.1 0.1 0.1 2.3 0.1 0.2 0.2 0.1 0.1 0.1 0.1 0 1.4 0.1 0.2 0.1 0.2 0.2 0.3 0.1 0.2 0.1 0.2 0.2 0.1 0.3 0.1 0.2 0.1 0.5 0.2 0.1 0.2 0.1 0 0.2 0.1 0.3 0.1 0.1 0.4 0.3 0.1 0.1 0.6 0.1 0.1 0.1 0.4 0.1 0.2 0.1 0.1 1.3 0.3 0 0.3 0.1 0.1 0 0.2 0.1 0.2 0.2 0.1 2.3 0.3 0.6 0.3 0.3 0.2 0.1 0.1 0.5 1.2 0.1 0 0.6 0.4 0.1 0.3 0.3 0.7 0.1 0.1 0.2 0.3 0.4 0.5 0.1 0.5 0.2 0 0.3 0.4 0.3 1 0.3 0.8 0.1 0.1 0.2 0.1 0.3 0.6 0.3 1.1 0.1 0.1 0.9 0.6 0.2 0 0.4 0 0.1 0.2 0.2 0.8 0.4 0.3 0.3 0.4 0.2 0.2 0.4 0.1 0.2 0.3 0.2 0.2 1 0.4 0.1 0.1 0.3 0.4 0.2 0.2 2.1 0 0.2 0.2 0.5 0.4 0.1 0.1 0.9 0.1 0.3 0.7 0.4 1.7 0.2 0.2 0.4 0.1 0.1 0.2 0 0.2 0.2 0.1 0.3 0.2 0.3 0.1 0.2 0.2 0.1 0.1 1.1 0.1 0.6 0.2 0.2 0.4 0.3 0.7 0.2 0.1 1 0.8 0.2 0.2 0.2 0.1 0.1 0.5 0.2 0.1 0.1 0.1 5.2 0.1 9.2 1.6 0.9 5.3 0.2 0.9 0.3 0.6 0.2 0.1 0.1 0.1 0.7 0.1 0.1 0.9 0.1 0.2 0.3 0.2 0.2 0.1 0.3 0.4 0.9 0.1 0.1 0.1 0.1 0.2 0.1 0.3 0.8 0.3 1 0.1 0.2 0.5 0.7 0.3 0.3 2 0.1 0.2 0.4 0.3 0.1 0.2 0.1 0.1 0.2 0.2 0.1 0.1 0.4 0.4 0.2 0.1 0.3 0.4 0.3 0.1 0.4 0.1 0.9 0.4 1.3 0.3 0.1 0.2 0.5 0.1 0.2 0.6 0.6 0.4 0.3 0.1 0.3 0.4 0.2 0.2 0.3 0.1 0.4 0.5 0.1 0.2 0.6 0.3 1.2 0.2 0.1 0.4 0.7 0.2 0.4 0.3 0.2 0.1 0.2 0.1 0.4 0.1 0.1 0.2 0.3 0.6 0.1 0.3 0.5 0.1 3.6 0.2 0.5 0.2 0 0.4 0.3 0.1 0.7 0.1 0.3 0.4 0.2 0.4 0.7 0.1 0.2 0.1 0.3 0.1 0.1 0.2 0.2 1.1 21.4 0.3 0.3 0.1 0.1 0.1 3.3 0.4 0.4 0.3 0.2 1.4 1.2 0.1 0.8 0.1 0.7 0.3 0.4 0.4 0.1 0.4 0.6 0 0.1 0 0.1 9.4 0.3 0.1 0.5 3.4 0.5 0.1 0.1 0.1 0.2 0.1 0.7 0.1 0.2 1.9 0.1 0.2 0.2 0.1 0.1 0.1 0.1 0.1 0.1 0.4 2.3 0.1 0.1 0.7 0.1 0.1 0.1 0.2 0.3 0.2 0.9 0.1 0.1 0.1 0.1 0.3 1.2 0.1 0.1 0.6 0.3 1.1 0.3 0.2 0.8 0.2 0 0.2 0.1 0.2 3 1.2 0.1 0.9 0.1 0.2 0.3 0.1 0.3 0.5 0.4 0.1 0.4 0.2 0.7 0.4 0.2 0.1 0.1 0.9 0.5 0.1 0.1 0.3 0.1 2 0.2 0 0.1 0.1 0.3 0 0.2 0.2 0.4 0.3 0.2 0.2 0.2 0.1 0.1 0.2 0.1 0.2 0.1 0.1 0.1 0.7 0.1 0.2 0.8 0.4 0 0.1 0.2 0.4 0.1 0 0 0.1 0.1 0.5 0.3 0.2 0.2 0.3 0.1 0.3 0.2 0.2 0.4 0.1 0.2 0.3 1.8 0.2 0.5 0.1 0.1 0.1 0.3 0.2 0.3 0.3 0.1 0 0.3 0.2 0.2 0.1 4.7 53 0.3 0.1 0.2 0.6 0.1 0.1 0.2 0.5 0.2 0.2 0.3 0.3 0.4 0.1 0.2 0.2 1 4.5 1.7 0.8 0.4 0.1 0.1 0.1 0.2 0 0 0.3 0.2 0.1 0.3 0.5 0.3 0.2 0.5 0.2 0.2 0.3 0.1 0.1 0.1 0 0.1 0.2 0.3 0.1 0.2 2.3 0.2 0.1 0.5 0.5 1 0.5 0.2 0.1 0.4 0.2 0.3 0.6 0.1 0.2 0.1 1 0.2 0.2 0.3 1.5 0.1 1 0.1 0.2 0.5 0.2 0.7 0.1 0.5 1 0.3 0.5 0.1 0.2 0.2 0.4 0.2 0.1 0.4 0.2 0 0.3 0.1 0.3 0.2 0.6 0.1 0.2 0.2 0.1 0.1 0.5 0.1 0.2 0.1 0.4 0.2 0.1 0.2 0.5 0.4 0.2 0.1 0.1 0.3 0.1 0.1 0.1 0.1 0.3 0.1 0.3 0.3 0.3 0.7 0.2 0.1 0.2 0.1 0.1 0.1 0.2 0.3 0.1 0.1 0.5 0.2 0.3 0.2 0.1 0.1 0.3 0.1 0 0 0.1 0.1 0.1 0.1 0.1 0.1 0.1 0.4 0 0.4 0.2 0.1 0.1 2.1 0.1 0.1 0.1 3.2 0.2 4.3 0.4 0.2 0.2 0.2 0.1 0.3 0.1 0.1 0.3 0.1 0.1 0.1 0.3 0.2 0.2 0.5 0.1 0.3 0.1 0.1 0.3 0.4 0.1 0.1 0.3 0.2 0.1 0.1 0.1 0.2 0.2 0.2 0.1 0.1 0.1 0.1 0.1 0.1 0.2 0.1 0.3 0.1 0.2 0.1 0.6 0.2 0.9 0.1 0.2 0.1 0.3 0.1 0.5 0.1 0.2 0.1 0.1 0.2 0.2 0.2 0.1 0.1 0.5 0.1 0.3 0.1 0.1 0.1 0.1 0.1 0.2 0.4 0.1 0.6 0.2 0.5 1 0.2 0.2 0.1 0.3 1.1 0.2 0.3 0.3 0.1 0.1 0.2 1.1 1.6 0.1 0.1 0.2 0.2 0.1 0.3 0.1 0.2 0.1 0.3 3.2 0.2 0.3 0.2 0.1 0.4 0.1 0.1 0.3 0.1 0.1 0.1 0.2 0.1 0.1 0.2 0.3 0.5 0.3 0.2 0.4 0.1 2.5 0.1 0.1 0.1 1.4 0.8 0.2 0.4 0.1 0.3 0.2 2.4 0.8 0.2 0.8 0.6 0.2 0.9 0.3 0.3 0.1 50.2 0.1 0.4 0.3 0.1 1.6 0.1 0.1 0.4 0.1 0.3 0.1 0.4 0.1 0.2 0.1 0.2 0.1 0.4 0 0.6 0.3 0.2 0.2 0.1 0.1 0.1 0.1 0.2 0.4 0.7 0.1 0.2 0.1 0.1 0.1 0.5 0.1 0.3 1 0.4 7.6 0.4 0.2 0.2 0.1 0.4 0.1 0.1 0.4 0.3 0.1 0.3 0.4 0.1 0.4 0.1 0.1 0.2 0.1 0.4 0.1 0.4 0.3 1.1 0.2 0.1 0.3 0.3 0.2 0.1 0.2 0.5 0.7 0.1 0.5 0.1 0.1 0.2 0.5 0.5 0.1 0.1 0.6 1.6 0.6 0.4 0.4 0.5 0.2 0.1 0.2 0.1 0.3 0.2 0.5 0.2 1.2 0.6 0.1 0.1 0 0.1 0.6 0.5 0.1 0.6 0.4 0 0.2 0.1 0.3 0.4 0.3 0.2 0.5 1.1 0.3 0.2 1.5 0.2 0 0.1 0.1 0.2 1.4 0.6 0.5 0.1 0.1 0.1 0.1 0.2 0.3 0.2 0.6 0.3 0 0.1 0.1 0.4 0 0.2 0.1 0.2 0.3 0.1 0.1 0.2 0.5 0.1 0.4 0.1 1.5 0.1 0.1 3.2 0.1 0.1 0.1 0.1 0.3 0.1 0.1 0.1 0.7 3.5 0.3 0.1 0.2 0.3 0.1 0.2 0.4 0.3 0.1 0.1 0.1 0.3 0.1 0.2 1.3 0.2 0.1 0.2 0.4 0.1 0.9 0.1 0.4 0.8 0.2 1.8 0.2 0.1 0.9 0.5 0.3 0.2 0.4 1.3 0.1 0.2 0.4 0.2 0.3 0.4 0.1 0.7 0.2 0.1 0.1 0.2 0.2 0.1 0.3 0.2 0.7 0.1 0.3 0.1 0.1 0.1 0.3 0.2 0.1 0.1 0.1 0.3 0.2 0.3 0.2 0.2 0.7 0.1 0.2 0.2 0.2 0.2 0.3 0.1 0.5 0.4 0.7 0.1 0.4 2.4 0.3 0.3 0.4 0.3 0.3 0.1 0.1 0.2 0.8 0.8 0.7 0.1 0.4 0.4 0.1 0.1 0.1 0.2 0.9 0.2 0.2 0.1 0.3 0.3 0.4 0.1 0 2.5 0.2 1.5 0.1 0.5 0.1 0.1 0.2 0.1 0.1 0.2 1.4 0.4 0.5 0.2 0.1 0.3 0.5 0.3 0.2 0.6 0.3 3.3 0 0.2 0.1 0.2 0.1 0.5 0.2 0.2 0.4 6.8 0.2 0.1 0.5 0.1 0.2 4.4 0.1 0.4 0.3 0.4 0.2 0.1 0.6 0.2 0.1 0.1 0.1 3.2 0.1 0 0.2 0.2 1.2 0.4 0.1 0.1 0.1 0.1 0.3 0.2 0.1 0.1 0.1 0.2 0.1 18 0.1 0.1 0.6 0.7 0.2 0.3 0.1 0.1 0 0.1 0.2 0.2 0.2 0.2 0.3 0.1 0.3 0.5 1 0.3 0.3 0.1 0.1 0.1 0.6 0.1 1.2 0.2 0.1 0.2 0.1 0.1 0.2 0.1 0.2 0.2 0.4 2.9 0.2 0.6 0.4 0.3 0.2 0.4 0.1 0.4 0.4 0.1 0.1 0.2 0.2 0.1 0.2 0.1 0.2 0 0.3 0.3 0.1 0.1 0.1 0.1 0.5 1.2 0.4 0.2 0.1 0.4 0.2 0 0.5 0.4 0.2 0.4 0.1 0 0.1 0.1 0.1 0.1 0.3 0.1 0.5 0.2 0.4 0.5 0.6 0.1 1.2 0.4 0.2 0.3 0.1 0.4 1 0 0.1 0.1 0.1 0.3 0.1 0.2 2 0.1 0.6 0.9 0.3 0.2 1.4 0.2 0.1 0.4 0.1 0.1 0.1 0.1 0.1 0.1 0.1 0.6 0.1 0.1 0.1 0.1 0.1 0.1 0.1 0.3 0.2 0.4 0.2 0.6 0.3 0.2 0 0.1 0.1 0.3 0.2 1.8 0.4 0.3 0.2 0.1 0.1 0.2 0.3 0.1 0.2 0.2 1 0.2 0.2 0.1 0.2 1.8 0.1 0.1 0.1 0 0.1 0.2 0.1 0.1 1.1 0.3 0.1 0.5 0.1 0.6 0.1 0.8 0.1 0.1 0.1 0.1 0.1 0.3 0.2 0.3 0.1 0.9 0.1 0.9 0.2 0.3 0.7 0.3 0.1 0.1 0.1 1.2 0.2 0.1 0.3 0.1 0.1 0.1 0.2 0.4 0.1 0.2 0.7 0.1 0.3 0.4 3.7 0.3 5 0.2 0.5 0.2 0.1 1 0.1 0.1 0.1 0.4 0.1 0.5 0.1 0.1 0.1 5.1 0.5 0.1 0.1 0.5 0.5 0.4 0.3 0.3 2.5 0.4 3.1 0.1 0.3 0.1 0.2 0.2 0.2 0.2 0.2 0.2 2.6 0.1 0 0.3 0.3 0.2 3 11.6 0.1 0.2 0.4 0.1 0.3 0.3 0.2 1.7 0.1 0.2 0.4 0.4 0.7 0.2 0.3 0.3 0.2 0.1 0.1 0.1 0.8 0.1 0.1 0.2 0.1 0.3 0.3 0.2 0.8 0.1 0.2 0.1 0.3 0.5 0.2 0.3 0.1 0.1 0.3 0.1 0.1 0.2 0.1 0.3 0.2 0.2 0.2 0.1 0.1 0 0.2 0.9 0.8 0.4 0.5 0.3 0.3 0.2 0.1 0.1 0.4 0.4 0.1 0.2 10.6 0.2 0.2 0.8 0.5 0.7 1.8 0.2 0.3 0.2 0.1 0.2 0.1 0.4 0.3 0.4 0.1 0.2 0.2 0.3 0.2 0.1 0.1 0.1 0.7 0.1 0.1 0.7 0.2 0.1 0.1 0.1 0.5 1.1 0.2 0.3 0.2 0.1 0.1 0.2 1 5 0.4 1.1 0.1 0.2 0.1 0.3 0.3 1.2 0.1 0.4 0.5 0.1 0.7 0.2 0.1 0.1 0.1 0.1 1.2 0.3 4 0.8 0.2 0.3 0.1 0.2 0.1 0.2 0.3 0.1 0.1 0.1 0.2 0.1 0.3 0.2 0.2 0.2 0.1 0.2 0.1 0.4 6.5 0.1 0.9 0.2 0.2 0.1 0.4 0.2 0.1 0.1 0.2 0.1 0.3 0.5 0.3 0.2 4.8 0.2 0.9 0.1 0.3 1.9 0.2 0.2 0.1 0.4 0.3 0.1 0.2 0.1 0.1 0.7 1 0.1 0.1 0.2 0.2 0.2 0.1 2.4 0.1 0 0.3 0.2 0.1 0 0.2 0.1 0.3 0.1 0.1 0.1 0.4 0.7 0.1 0.2 0.2 0.4 0.1 0.1 0 0.1 0.1 0.1 0.8 0.2 0.2 0.4 0.2 0.2 0.2 0.3 0.3 0.1 0.1 0.1 0.2 0.1 0.1 0.2 0.1 0.3 0 0 0 0.2 0.5 0.1 0.4 0.1 0.4 2.4 0.5 0.6 0.2 0 0.1 0.1 0.1 0 0.3 0.2 0.1 0.1 0.4 0.6 0.1 0.1 0.2 0.2 0.2 0.9 0.7 0.3 0.2 0.2 0.1 0.6 0.2 0.2 1.4 0.3 0.9 2.5 0.1 0.2 0.6 0.4 0.3 0.1 0.3 0.2 0.7 0.2 0.9 0.2 0.3 0.1 0.2 0.1 0.3 1.1 0.1 0.4 0.2 0.1 0.5 0.4 0.2 0.3 0.2 0.4 0.6 0.1 0.3 0.4 0.2 0.1 0.2 0.1 0.1 0.1 0.1 0.4 0.1 0.1 0.5 0.2 0.3 0.1 0.5 0.1 0.1 0.1 0.4 0.2 1.3 0.2 1.1 0.4 0.4 0.3 0.1 0.3 0.3 1.3 0.4 0.1 0.5 0.3 0.3 0.1 0.1 0.5 4.3 0 0.3 0.2 0.1 0.2 0.4 0.3 0.2 0.1 0.1 0.3 0.2 0.1 0.2 1.4 0.2 0.3 0.9 0.1 0.1 0.2 0.4 0.3 0.1 0.1 0.2 0.1 0.2 0.1 0.2 0.1 0.2 0.2 0.4 1.9 0.4 0.1 0.1 0.1 0.4 0.2 0.9 0.1 0 0.2 0.1 0 0.3 0.6 0.1 0.3 0.1 0.1 0.1 0.2 0.3 0.1 0.3 0.5 0.1 0.2 0.6 0.7 0.1 0.1 0.1 0.1 0 0.1 0.2 0.3 0.1 0.2 0.1 0.1 0.3 0.2 0.1 0.1 0.2 0.1 0 0.2 0.1 0.1 0.2 0.1 2.2 0.1 0.2 0.2 0.1 0.4 0.1 0.5 0 0.2 0.3 0.4 0.2 0.2 0.1 0.2 0.1 2.5 0.5 3.8 0.1 0.5 0.2 0.6 0.3 0 0.1 0.1 0 0.1 0.2 0.2 0.3 0.6 0.3 0.2 0.2 0.2 1.3 0.2 0.1 0.3 0.1 0.1 0.2 0.6 0.2 0 0.1 0.1 0.6 0.1 0.3 18.1 0.2 0.5 1.4 0 0.2 0.6 0.3 0.1 0.2 0.1 0.2 0.4 0.3 0.2 0.1 0.1 0.1 0.2 0.1 0.2 0.7 0.2 0.4 0.8 0.2 0.2 0.1 0.1 0.2 0.2 0.1 0.1 0.9 0.4 0.1 0.3 0.1 0.3 0.1 0.3 0.2 0.2 0.1 0.4 0.3 0.1 0.1 0.5 0.1 0.1 0.2 0.6 0.1 0.3 0.1 0.2 0.3 0.1 0.4 0.1 0.5 0.1 0.1 0.1 0.2 0.3 0.6 0.2 0.3 1.3 0.1 0.1 0.3 0.5 0.1 0.2 0.5 0.3 0.1 0.6 0.1 0.1 0.1 0.2 0.1 0.1 0.2 0.3 0.1 2.4 0.1 0 0.1 0.1 0.1 0.2 0.2 0 0 0.3 0.6 0.1 0.2 0.2 0 0.2 0.3 0.2 0.3 0.4 0.7 0.1 0.2 0.1 0.2 0.1 0 0.5 0.1 0.1 0.2 0.2 0.1 0.2 0.4 0.2 0.3 0.1 0.3 0.2 0.2 3 0.1 0.5 0.1 0.7 0.3 2 0.3 0.1 0.3 0.7 0.1 0.3 0.2 0.1 0.1 0.1 0.2 0.1 6.4 0.1 0.1 0.5 0.1 0.3 0.9 0 0.2 0.1 0.1 0.6 0.2 0.1 0.1 3.6 0.1 0.2 0.5 0.4 0.1 1.7 0.1 0.1 0.1 0.1 0.3 0.1 0.7 0.1 0.1 1.1 0.2 0.1 0.2 0.1 0.2 0.2 0.1 0.1 0.1 0.3 0.2 0.9 0 0.2 0.2 0.1 0.3 0.2 0.2 0.1 0.3 0.2 0.1 0.2 0.1 0.1 0.1 0.1 0.4 0.6 0.4 0.1 0.2 0.2 0.2 0.2 0.1 0.2 0.1 0.1 0.2 0.2 0.1 0 0.1 0.3 0 0.5 0.3 0 0.1 0.2 0.2 0.1 0 0.4 0 0.1 0.2 1.1 0.2 0.1 0.3 0.2 0.5 0.2 0.4 0.2 0.3 0.2 0.1 0.6 0.1 0.1 0.1 0.1 0.2 0.3 0.3 1 0.1 0.2 0.7 0.8 0.1 0 0.2 0.7 0.7 0.2 0.4 0.1 0.2 7.7 0.1 0.1 0.5 0 0.2 0.1 0.5 0.1 0.1 0.2 0 0 0.1 0.2 0.1 0.1 0.1 0.1 0.3 0.2 0.2 0.2 0.1 0.2 1.1 0.1 0.2 0.3 0.5 0.1 0 0.2 0.6 0.4 1.4 0.2 1.4 0.1 0.1 0.1 0.4 0.2 0.1 0.1 0.1 12.5 0.2 0.1 0.1 0.2 0.1 0.1 0.2 0.2 0.2 0.1 0.1 0.1 0.2 0.2 0.1 0.1 0.2 0.2 0.6 1.5 0.2 0.2 0.5 1.3 0.4 0.1 0.2 0.2 0.2 0.2 0.2 0.1 0.6 0.2 0.1 0.2 0.1 0.1 0.3 0.8 0.6 0.1 1.9 0.2 0.1 0.1 0.3 0.2 0.3 0.1 0.1 0.2 0.1 0.1 0.1 0.1 0.1 0.2 0.1 0.5 1.5 0.2 0.1 0.4 0.2 0.2 1 0.2 0.3 0.1 0.5 0.2 0.2 1.7 0.9 0.3 0.1 0.1 0.3 0.6 1 4.8 0.1 0.8 0.1 0.4 0.3 0.1 0.2 3.5 0.1 0.1 0.5 0.7 0.2 1.1 0.8 0.1 0.5 0.5 0.2 0.1 0.3 1.1 0.5 0.1 0.3 0.7 0.2 0.1 0.1 0.3 0.3 0.1 0.1 0.1 0.3 0.2 0.2 0.2 0.1 0.2 0.2 0.1 0.3 0.3 0.2 0.1 0.1 0.1 0.2 1.4 0.6 0.2 0.3 0.1 0.3 0.1 0.3 0.2 0.2 0.4 0.1 0.2 0.2 0.6 0.2 0.1 0.1 1.2 0.3 0.2 0.2 0.1 0.2 0.2 0 0.2 0.3 0.1 0.2 0.2 0.2 0.5 0.1 0.1 0.1 0.2 1 0.3 0.2 0.5 0.3 0.1 0.6 0.2 0.4 0.2 0.1 0.1 0.1 0.3 0.4 0.1 0.2 0.2 0.1 0.1 0.1 0.1 0.1 0.1 0.5 0.1 0.3 0.3 0.1 0.5 0.1 0.2 0.2 0.2 0.2 0.1 0.1 0.2 0.1 0.3 0.5 0.1 0.1 0 0.1 0.3 0.2 0.2 0.3 0.1 0.1 0.4 2.3 0.1 0.1 0.2 0.1 0.9 0.2 0.2 0.5 0.1 0.3 0.1 2 1 0.2 0.1 0.1 0.1 0.1 0.1 0.1 0.4 1.2 0.1 0.1 0.1 0.2 0.1 0.3 0.3 0.2 0.1 0.5 1.8 0.1 0 0.1 0.5 0.1 0.4 0.1 0.2 0.1 0.3 0.1 0.2 3 0.2 0.2 0.1 0.2 60.5 0.1 0.1 0.2 0.3 0.1 0.1 0.2 0.6 0.3 0.1 0.3 0.2 0.2 0.2 0.1 0.2 0 0.1 0.5 0.1 0.2 0.2 0.1 0.1 0 0.2 0.1 0.5 0.2 0.1 0.2 0.1 0.3 0.1 0.2 0.1 0.1 1.1 0.5 0.9 0.3 0.5 0.1 0.1 0.2 0.2 1 0 0.1 0 0.2 0.2 0.1 0.1 0.1 0.2 0.3 0.1 0.1 0.1 0.1 0.2 0.3 0.1 0.1 0.1 0.1 0.2 0.8 6.6 0.1 0.2 0.4 0.1 0.5 0.7 0.2 0.5 0.1 1 1.1 0.1 1.9 0.3 1.2 0.2 0.2 1.1 0.3 0.2 0.4 0.1 0.2 0.3 1 0.2 0.1 4.3 1.7 0.3 0.5 0.3 0.2 0.2 0.3 0.2 0.3 0.6 0.1 0.6 0.7 1.4 0.1 0.4 0.2 0.1 0.4 0.3 0.3 0.1 0.3 0.5 0.1 0.8 0.2 2.3 0.1 0.4 0.2 0.7 1.2 0.2 1 0.7 0.1 1.4 0.1 0.2 0.1 0.2 2.7 0.1 0.3 0.1 0.2 0 0.6 0 0.2 1 0.4 0.2 0.9 0.1 0.1 0.1 0.9 0.6 0.2 0.8 0.9 0.6 0.3 0.5 0.1 0.2 0.4 0.3 0.2 0.5 0.2 0.1 0.2 0.3 1.1 0 0.3 0.6 0.2 0.1 0.2 0.3 0.1 0.1 0.2 0.5 0.3 0.2 0.2 0.5 0.2 0.2 0.3 1.7 0.3 0 1.4 0.1 0.3 5.9 0.4 0.3 0.1 0 0.1 0.2 0.5 0.2 0.4 1 0.9 0.3 0.1 0.1 0.6 0.4 0.2 0.2 0.2 0.5 0.4 0.2 0.1 0.5 0.1 0.2 0.6 0.2 0.2 0.2 0.2 1.2 1.1 0.1 0.2 0 0.2 0.1 1.4 0.4 0.4 1.1 0.1 0.4 0.1 1.3 1.2 0.1 0.5 0.4 0.2 0.1 0.3 0 0.3 0.1 0.2 0.1 0.1 0.6 0.2 0.4 0.3 0.1 0.1 0.2 0.1 0.1 0.1 0.2 0.1 0.2 0.2 0.1 0.3 0.2 0.3 0.1 0.6 0.2 0.2 0.1 0.2 0.2 0.2 0.3 0.2 0.1 0.3 0.1 0.1 0.1 0 0.1 0.1 0.3 0.4 0.1 0.2 0.2 0.1 0.7 0.2 0.3 0.1 0.2 0.2 0.1 0.1 0.3 0.3 0.2 0.2 0.1 0.1 0.1 3.7 1.8 0.2 0.1 1.7 0.1 0.1 0 0 0.1 0.1 0.2 1.3 0.1 0.4 0.2 0.2 0.1 0.1 0 0.1 0.8 0.2 0.1 0.1 0.4 0.1 0.1 0 0.2 0.7 0.5 0.1 0.1 0.1 0.4 0.4 0.1 0.1 0.1 1 0.2 0.1 1.4 0.1 0.2 0.1 0.3 0.2 0.4 0.2 0.3 0.2 0.1 0.2 0.8 0.1 0.2 0.1 5.2 0.1 0.1 0.4 0.1 0.2 0.1 0.1 3.9 1 0.3 0.1 0.2 0 0.4 0.8 0.1 0.2 0.2 1 1.4 0.5 0.2 0.3 0.2 0.1 0.4 0.6 0 0.1 0.1 4.4 0.2 0.1 0.3 0.2 0.1 0.3 1 0.3 0.1 0.1 0.2 0.2 1.3 0.4 0.2 0.3 0.2 0.4 0.1 0.3 0.5 0.2 0.1 0.1 0.2 1.1 0.2 0.1 0.7 0.1 0.1 0.2 0.1 0.1 0.2 0.1 0.2 0.2 1.8 0.2 0.1 0.2 0.2 0.7 0.1 0.5 0.2 0.1 0.5 3.6 0.3 0.2 0 0.2 0.2 0.1 0.2 0.1 0.1 0.2 0.2 0.1 0.1 0.4 0.1 0.1 0.2 0.3 0.3 0.1 0.9 0.1 0.1 0.1 0.7 0.2 0.2 1.1 0.1 0.2 0.6 0.2 0.1 0.1 0.1 0.6 0.1 0.2 0.1 0.3 1 1.8 0.5 3.4 0 0.3 0.1 0.1 0.8 0.1 0.1 0.8 0.1 0.1 0.2 0.1 0.6 0.1 0.1 0.2 0.2 0.5 0.2 0.1 0.2 0.3 0 0.2 0.1 0.2 0.2 0.1 0.2 0.2 2.5 0.2 0.4 0.1 0.2 0.1 0.3 2 5.1 0.2 0.1 0.7 0.5 0.1 0.1 0.3 0.1 0.3 0.4 0 0.1 0.2 0.1 0.4 0.3 0.5 0.1 0.1 0.1 0.1 0.1 0.1 0.4 0.3 0.1 1.2 0.2 0.1 0.1 0.2 0.2 0.6 0.1 0.4 0.2 0.5 0.7 0.1 0.2 1.4 0.5 0.2 0.1 0.1 0.1 1 0.4 0.2 0.1 0.2 0.1 1.3 0.7 0.5 0 0.3 0.2 0.1 0.1 0 0.2 0.4 0.2 0.1 0.1 0.2 2.2 0.1 0.3 0.1 0.1 0.3 0.8 0.1 0.1 0.1 0.2 0.3 0.2 0.2 0.1 0.8 0.3 0.2 0 0.2 13.8 0.1 0.2 0.1 0.3 0.1 0.1 0.7 0.1 0.2 0.1 6.4 0.1 0.3 2.3 0.1 0.3 0 1.8 0.3 0.2 0.1 3.8 0.2 0.1 0 0.3 1 0.4 0.1 0.1 0.1 0.2 0.4 0.4 0 0.2 0.1 0 0.2 1.7 1.8 0.1 0.2 0.9 0.2 0.1 2.1 0.7 0.1 0.1 0.6 0.1 0.9 0.1 0.2 0.1 0.2 0.1 0.4 0.4 0.1 0.1 0.1 0.4 0.2 1 0.8 0.9 0.2 0.2 0.2 0.3 0.1 0.1 0.1 0.1 0.5 0.5 0.2 0.1 0.3 0.1 0.3 0.3 0.2 1 1.7 0.3 0 0.4 0.2 0.6 0.5 0.1 0.1 0.1 0.1 0.8 1.6 0.1 0.2 0.1 0.3 0.2 0.8 0.6 0.3 0.1 0.3 0.1 0.2 0 0.3 0.3 0.2 0.2 0 0.1 1 0.1 0.1 0.1 0.2 10.3 0.1 0.2 0.4 0.5 0.2 0.1 0.1 0.2 0.1 0.4 0 0.1 0.1 0.1 0.1 0.3 0.2 0.1 0.3 0.2 0.4 0.2 0.2 0.2 0.2 0.2 0.3 0.2 0.3 0.3 0.3 1.2 0.5 0.1 0.1 0.1 0.6 0.1 0.1 0.1 0.1 0.1 0.1 0.1 0.1 0.1 1.3 0.2 0.2 0.1 0.4 0.2 0.1 0 0.3 0.2 4.4 0.2 0.1 0.1 0.2 0.1 0.1 3.6 0.1 0.4 0.3 0.6 0.2 0.2 1.1 0 0.2 0.1 0 0.1 0.2 0.1 0.1 0.2 0.1 0.1 0.1 0.1 0.3 0.3 0.2 0.1 0.2 0.2 0.1 0.2 0.1 0.2 0.1 0.2 0.6 0.2 0.1 0.1 0.1 1.8 0.1 0 0 0.1 0.1 0.2 0 0.4 0.1 0.1 0.4 0.1 0.1 0.2 0.1 0.4 0.2 0.4 0.1 0.3 0.2 0.2 0.5 0.1 0.1 0.5 0.6 1 0.1 0.1 0.3 0.1 0.2 0.3 0.4 0.1 0.2 0.6 0.3 0.7 0.1 0.6 0.2 0 0.2 0.5 0.4 0.9 1.1 0.2 0.4
0.2 0.1 0.3 0.2 0.2 0.1 0.1 0.2 0.1 0.3 0.3 0.6 0.2 0.3 0.2 0.1 0.1 0.1 0.2 0.1 100 0.4 0.8 0 0.1 0.5 0.1 0.1 0.2 1.1 0.1 0.6 0.6 0.3 1 0.7 0.6 0.6 1.2 0.5 0.5 0.3 0.4 0.2 0.1 0.3 0.1 0.2 1 0.3 0.1 0.7 0.9 0.1 0.2 0.5 0.1 0.4 0.1 0.3 1.1 0.1 0.1 0.4 0.2 0.1 0.3 1.1 0.3 0.2 0.1 0.2 1.3 0.1 0.1 0.2 0.2 0.4 0.1 0.1 0.2 0.3 0.2 0.4 0.6 0.3 0.5 0.6 0.1 0.1 0.2 0.2 0.2 0.2 0.1 0.9 0.1 0.1 1.6 0.2 0.1 0.2 0.1 0.2 0.2 0.6 1.9 0.6 1.6 0.2 0.1 0.1 0.1 0.1 0.4 0.1 0.1 0.1 0.1 0.2 0.1 0.3 1.9 0.1 0.1 0.8 0.2 0.1 0.1 0.1 0.2 0.3 0.6 0.1 0.9 0.1 0.1 0.5 0.1 1.4 0.9 0.1 0.2 0.1 0.1 0.2 0.1 0.4 0.5 0.1 0.1 0.1 0.2 1.1 0.3 0.1 0.3 0.8 0.3 0.5 0.3 0.4 1.9 0.1 0.1 1 0.3 0.3 0.6 0.4 0.5 0.1 0.1 0.1 0.1 0.5 0.3 1.2 0 0.2 0.7 0.2 0.7 0.2 0.1 0.1 0.3 0.2 0.2 0.1 0.1 0.1 0.1 0.1 0.1 0.1 0.2 0.1 0.1 0.1 0.1 0.1 0.2 0.1 0.1 0.2 0.3 0.1 17.3 0.2 0.2 0.3 0.3 0.5 0.3 0.8 0.1 0.4 0.3 0.1 0.1 0.1 0.3 0.1 0.1 0.2 0.5 0.8 0.6 0.4 0.2 0.2 0.1 0.1 0.2 0.1 0.2 0.2 0.2 0.1 0.1 0.1 0.9 0.6 0.4 0.1 2.7 0.2 0.2 0.1 0.2 0.2 0.5 0.3 0 0.1 0.2 0.1 0.2 0.1 0.2 0.3 0.1 1.6 0.2 0.2 0.1 0.2 0.1 0.1 4.3 0.8 0.1 2.1 0.1 0.6 0.8 0.5 0.1 0.4 0.2 0.3 0.3 0.5 0.1 0.3 0 0.2 0.6 0.1 0.1 0.1 0.4 0.1 0.2 0.1 1.1 1.8 0.5 0.1 2.9 0.5 0.7 0.1 0.3 0.2 0.5 0.2 0.4 0.2 0.1 0.2 0.5 0.1 0.3 0.5 0.2 0.1 0.1 0.3 0.1 0.1 0.3 0.7 0.1 0.2 0.3 0.3 0.2 0.4 0.3 0.2 0.3 0.1 0.3 0.7 0.1 0.2 0.3 0.2 0.1 0.5 0.1 0.1 0.2 0.3 0.1 0.6 0.8 0.1 0.2 4.7 0.1 0.2 0.1 0.2 0.2 0.2 1.3 0.1 0.1 0.2 0.1 0.2 0.1 0.2 0.1 0.2 0.1 0.1 0.2 0.2 0.1 0.1 0.3 0.1 0.9 0.1 0.1 0.4 0.2 0.2 10.2 0.2 0.2 0.1 0.3 0.7 0.1 0.5 0.1 0.4 0.8 0.1 0.1 0.1 0.4 0.1 0.1 0.1 1.1 0.1 0.1 0.9 3.2 0.4 0.1 0.1 0.6 0.2 0.1 0.1 0.1 0.1 0.2 0.1 0.5 0.1 0.3 0.4 0.1 0.2 0.1 0.2 0.4 0.1 0.2 0.6 0.1 0.8 0.2 0.5 1.3 0.7 0.1 0.3 0.7 0.3 0.3 0.4 0.3 0.1 2.7 0.1 0.4 0.2 0.2 0.3 0.1 4 0.2 0.1 0.3 0.1 0.2 0.3 0.1 0.1 0.1 0.1 1.9 0.6 0.1 0.3 1.7 0.2 0.2 0.2 0.7 0.5 0.8 0 0.4 0.2 0.6 0.4 0.6 0.3 0.1 0.4 0.1 0.3 0.7 0.5 0.1 0.1 0.2 0.1 0.6 0.3 0.1 0.1 0.8 0.2 0.2 0.4 0.2 0.3 0.1 0.2 1.2 0.8 0.1 0.1 0.1 4.2 0.1 0.8 0.3 0.1 0.4 0.1 0.2 0.1 0.1 0.6 0.1 0.2 0.2 1.8 0.2 0.2 0.3 0.1 0.1 0.3 0.1 0.5 0.1 0.3 1 0.6 0.2 0.2 0.6 0.1 1.3 0.1 0.3 0.2 0.1 0.1 0.5 0 0.1 0.1 0.2 0.2 0.1 0.1 0.1 0.1 0.1 0.1 0.2 1.2 0.2 0.8 0.1 0.2 0.4 0.5 0.1 0.1 0.1 0.5 0.1 0.1 0.2 0.1 0.2 0.1 0.2 0.1 0.1 1.1 0.8 0.3 0.2 0.1 0.1 0.2 0.5 0.1 0.4 2.2 0.2 5.8 1.6 0.3 0.5 0.4 0.2 0.1 0.2 0.3 0.1 0.3 0.2 0.5 0.7 0.7 0.5 0.1 0.1 1.6 0.2 0.8 0.7 0.1 0.2 0.1 0.2 0.1 1 0.3 0.2 0.6 0.1 0.2 0.6 0.2 0.2 0.8 0.2 0.2 0.1 0.2 0.1 0.2 0.1 1.5 0.1 0.1 0.2 0.1 0.2 0.2 0.2 0.2 0.1 0.1 1.6 0.1 0.2 0.1 0.3 0.2 0.1 0.1 0.2 0.2 0.1 0.1 0.1 0.2 0.1 0.1 0.7 0.1 1.7 0.1 0.3 0.2 0.2 0.2 0.2 0.3 0.4 0.2 0.1 0.1 0.1 0.3 0.2 0.2 0.3 0.3 0.1 0.2 1.8 0.2 0.4 0.3 0.3 0.2 0.1 0.3 0.2 0.2 0.1 0.4 0.2 0.2 0.1 0 0 0.5 0.2 0.3 0.1 0 0.2 0.2 0.3 0.1 0.6 0.4 0.3 0.1 0.1 0.2 0.1 0.5 0.4 0.9 0.1 0.2 0.3 0.1 0.1 0.1 0.1 0.1 0.2 7.5 0.4 0.2 0.1 0.2 0.4 0.1 0.3 0.1 0 0.1 0.2 0.1 0.1 0.2 0.1 0.2 0.1 0.1 0.2 0.7 1.1 0.1 0.6 0.1 0.2 0.1 0.1 0.1 1.4 0.1 0.2 0.1 0.1 0.1 0.1 0.4 0.2 0.1 0.1 0.1 0.1 0.1 0 0.3 0.1 0.1 0.2 0.1 0.1 0.1 0.1 0 0.1 0.1 0.1 0.3 0.3 0.3 0.3 0.2 0.2 0.3 0.3 0.5 0.3 0.2 0.1 0.7 0.2 0.1 0.1 0.2 0.1 0.1 0.1 0.1 0.5 0.2 0.3 0.1 0.1 0.1 0.1 0.1 2.4 0.1 0.2 0.1 2.6 0.2 0.6 0 0.1 0.2 1.1 0.2 0.1 0.1 0.1 0.2 2.3 0.1 0.1 0.1 0.6 0.4 0.1 0.2 3.8 1 1.4 0.1 1 0.2 0.2 0.1 0.1 0.2 0.5 0.1 0 0.3 0.2 0.1 0.2 1.9 0.3 0.2 0.1 0.3 0.1 0 0.2 0.6 0.3 0.1 0.5 0 0 0.4 0.2 0.1 0 0.1 0.1 0.1 0.1 0.4 0.6 0.3 0.1 0.1 0.3 0.1 0.1 0.5 0.6 0.5 0 0.1 0.3 0.1 0.1 0.1 0.2 0.2 0.1 0.1 0.3 0.2 0.3 0.1 1.1 0 0.1 0.1 0.3 0.1 0.2 0.1 0.2 0.1 0.1 0.1 0.1 0.2 1.4 0.1 0.1 0.2 0.7 1.3 0.1 0.2 0.3 0.8 0.1 0.1 0.1 0.3 0.1 0.2 0.1 0.6 0.2 0.2 0.2 0 0.2 0.2 0.1 0.1 0.1 0.1 0.2 0.1 0.1 0.2 0.2 0.2 0.2 0.5 0.1 0.1 0.1 0.1 0.2 0.1 0.1 0.1 0.5 0.1 0.4 0.6 0.1 0.2 0.2 0 0.2 0.1 0.5 0.5 0.2 0.1 0.1 0.3 0.3 0.2 0.2 1.9 0.5 0.3 0.1 0.2 0.1 1 0.1 0.4 0.3 0.1 0 0 0.2 0.7 0.3 1.6 0.7 0.5 0.3 0.2 1.2 0.1 0.3 0.3 0.3 0.1 0.8 5.6 0.2 0.3 0.1 0.1 0.2 0.1 0.2 0.9 0.1 0.1 0.3 0.1 0.1 0.1 21.9 4.5 0.6 0 0.3 0.5 0.2 0.2 0.1 0.2 1.2 1.9 0.2 0.3 0.2 1.4 0.1 0.1 0.3 0.3 0.2 0.2 0.2 0.3 0.6 0.4 0.2 0.2 2.3 0.3 0.3 0.2 0.1 0.1 0.1 0.2 0.2 0.4 0.3 0.2 0.2 0 0.3 0.6 1 0.2 0.2 0.1 0.1 1.5 0.4 0.1 0.2 0.2 0.1 0.2 0.8 0.1 0.3 0.2 1.2 0.5 0.2 0.2 0.1 0.1 0.1 0.2 0.3 0.2 0.2 0.7 1.4 0.2 0.1 9.2 0.1 0.4 0.4 0.2 0.1 0.3 0.1 0.5 0.2 0.2 0.2 0.1 0.3 0 0.1 0 7.7 0.9 0.1 0.1 1.1 0.1 0.3 0.2 0.2 0.1 0.1 0.3 0.3 1 0.2 0.1 0 0.1 0.1 0.2 0.1 0.1 0.2 0.1 0.8 0.2 0.2 0.4 2.4 0.2 0.6 0.2 0.1 0.2 0.1 0.1 0.2 0.1 0.2 0.1 0.5 0 0.2 0.4 0.1 0.8 0.3 0.5 1.4 0.2 0.1 0.5 0.3 0.1 0.1 0 0.1 1.3 0.2 0.1 0.2 0.6 0.1 0.2 0.1 0.1 0.2 0.8 0.3 0.1 0.6 1.2 0.1 0.1 0.3 0.1 0.4 0.3 0.7 0.3 0.6 0.2 0.4 0.6 0.2 0.1 0.1 1.1 0.1 0.1 0.4 0.5 0.2 0.5 0.4 0.1 0.3 1.9 0.1 1.2 0.1 0.2 0.1 0.4 0.2 1.2 7.9 0.1 0.7 0.1 0.7 0.6 0.2 2.5 0 0.3 0.2 0.2 0.7 0.1 0.3 0.1 0.9 0.1 0.3 0.3 0.8 0.6 0.5 0.2 3.7 3.8 0.1 0.2 1 0.2 0.3 0.4 0.1 0.1 0.3 0.1 0.1 0.4 0.1 0.2 0.2 0.2 0.4 0.2 1.2 0.2 0.1 0.2 0.1 0.7 0.4 0.1 0.1 0.2 0.4 0.1 0.2 0.2 0.2 0.2 0.3 0.7 0.1 0.6 0.3 0.1 0.1 0.1 0.2 0.6 0.3 1.2 0.3 0.8 0.1 0.2 0.1 0.5 0.4 0.1 0.1 0.1 0.5 0.1 0.3 0.3 0.1 0.5 0.1 0.1 0.3 0.2 0.2 0.3 0.9 1 0.3 0.1 0.2 0.2 0.4 0.2 0.2 0.1 0.3 0.2 1.5 2.7 0.2 0.4 0.2 0.1 0.1 0.3 0.6 0.7 0.1 0.6 0.2 0.2 0.2 0.1 0.1 0.1 0.1 0.2 0.2 0.3 0.2 0.5 0.1 0.9 0.4 0.1 0.1 0 0.1 0.5 0.1 0.2 0.1 1.3 0.2 0.2 0.2 18.4 0.1 0.1 0.1 0 0.1 0.1 0.1 0.4 0.1 0.2 0.1 0.3 0.2 0.1 0.3 0.1 0.1 1.8 0.1 0.6 0.3 0.5 0.2 0.1 0.4 0.3 0.3 0.1 1.3 0.1 0.1 0 0.1 0.2 0.1 0.1 0.1 0.4 0.3 0.1 0.1 0.1 3.5 0.2 0.3 0.1 0.1 0.2 0.1 0.1 0.1 0.3 0.2 0.1 0.3 0.4 0.4 2.1 0.3 0.5 0 0.7 0.1 0.4 0.1 0.8 0.8 0.1 0.1 0.2 0.2 0.1 0.3 0.3 0.3 0.4 1.3 0.1 0.1 0.1 0.2 0.1 0.2 0.2 0.4 0.1 0.1 0.1 0.2 0.4 0.2 0.3 0.1 1.3 0.1 0.2 0.2 0.2 0.5 1.2 0.3 0.2 0.3 0.2 0.4 1.3 0.5 0.4 0.4 3.5 0.5 0.3 0.2 0.1 0.1 1.5 0.8 0.4 0.2 0.1 0.3 0.8 0.1 0.2 0.2 0.7 0.1 0.5 0.1 0.1 0.1 0.1 0.1 0.2 0.1 0.2 1.2 0.1 0.2 0.1 0.1 0 1.6 0.4 0.2 0.9 0.3 0.3 0.1 0.2 0.2 0.1 0.2 0.1 0.1 0 0.2 0.2 0.1 0.5 0.2 0.9 0.3 0.9 0.8 0.1 0.1 0.1 0.7 0.1 0.1 0.2 0.1 0.1 0.1 0 0.1 0.3 0.5 0 0.3 0.2 0.3 0.1 0.2 0.1 0.1 0.2 0.8 0.1 0.1 0.5 0.2 0.1 0.1 0.1 0.2 0.1 0.5 0.1 0.2 1.3 0.1 0.1 0.3 0.7 0.1 0.3 0.3 0.1 0.1 0.1 0.3 0.9 0.2 0.1 0.5 0.2 0.1 1.9 0.1 0.2 0.1 0.1 0.1 0.6 0.1 0.3 0.1 0.6 0.1 0.9 0.5 0.2 1 0.1 0.1 0.2 0.1 0.1 0.2 0.1 0.1 0.1 0.7 0.1 0.2 0.1 0.1 0.1 0.1 1.2 0.3 0.3 0.6 0.4 0.1 0.1 0.1 0.1 0.1 0.1 0.5 0.1 0.1 3.2 0.2 0.1 0.1 0.4 2.1 0.1 0.1 0.1 0.3 0.2 0.2 0.5 0 0.2 0.1 0.2 0.1 0.2 0.6 0.1 0.3 0.2 0.2 0.2 0.1 0.1 0.1 0.2 0.1 0.5 0.4 0.6 0.2 0.6 0.1 0.1 0.1 0 0.1 0.3 0.1 0.3 0.1 0.1 0.2 0.3 0.1 0.8 0 0.1 0.2 0.3 0.4 0.4 0.1 1.1 0.1 0.4 0.1 0.1 0.4 0.3 0.1 0.1 0.2 0.3 0.5 0.2 0.1 0.1 0.4 0.1 0.1 0.2 0.2 0.1 0.3 0.1 1.1 5.1 0.1 0.4 0.1 0.1 0 0.1 0.2 0.1 0.1 0.1 0.1 0.2 0.2 0.1 0.1 0.2 0.1 0.1 0.1 0 0.1 0.1 0 1.8 0.2 0.1 0.1 0.2 0.2 0.2 0.4 0.4 0.3 0.2 0.2 1.2 0.1 0.2 0.2 0.2 0.3 0 0.3 0.1 0.1 0.4 0.1 0.2 0.2 0.1 0.1 0.2 0.1 0.4 0.2 0.1 0.6 0.4 0.1 0.1 0.2 2.1 0.2 0.3 0.2 0.6 0.4 0.1 0.1 0.1 1.3 0.2 0.1 0.7 0.3 0.8 0.2 0.2 0.3 0.1 0.1 0.1 0.1 0.3 0.4 0.1 1.6 0.1 0.2 0.1 0.1 0.1 0.8 0.5 0.2 0 0.4 0.3 0.1 0.1 2.6 0.1 0.2 0.3 0.4 0.1 0.1 0.2 0.1 0.4 0.1 0.4 0.1 0.2 0.1 0.1 0.1 0.2 0.2 0.2 0.1 0.1 0.2 0.2 0.4 0.1 0.4 0.2 0.2 0.2 0.8 0.1 0.1 0.7 0.2 0 0.1 0 0.1 0.1 0.1 0.2 0.3 0.1 0.3 0.6 0.1 0.1 1.1 0.7 0.2 0.4 0.2 0.3 0.1 0.3 0.5 0.2 1.4 0.3 0.3 0.1 0.1 0.1 0.1 0.3 0.5 0.2 0.3 0.3 0.1 0.1 0.4 1.1 0.1 0.1 0.1 0.1 0 0.2 0 0.4 0.1 1.1 0.3 0.1 0.1 0.2 3.7 0.1 0.1 0.2 0.3 0.2 0 0.4 0.1 0.2 11.4 0.2 0.3 0.4 0.1 0.2 0.1 0.2 0.4 0.1 0.1 0.4 1.3 0.2 0.1 0.7 0.2 0.2 0.1 0.3 0.2 0.1 0.1 0.4 0.2 0.1 2.6 0.4 0.1 0.3 0.1 1.9 0.2 1.1 0.2 0.2 0.2 0.2 0.3 0.2 0.1 0.2 0.2 0.4 0.3 0.1 0.3 0.2 0.1 0.2 0.3 0.3 0.1 0.1 0.1 0.1 0.1 0.4 0.7 0.3 0.1 0.1 0.2 0.1 0.1 1.9 0.2 0.2 0.6 0.1 0.1 0.1 0.2 0.1 0.4 0.2 0.1 0.1 0.2 0.1 1 1.1 0.1 0.6 0.2 0.6 0.3 0.1 0.6 0.1 0.3 0.1 0.1 0 0.2 0.8 0.1 0.2 0.1 0.1 0.1 0.9 0.1 0.4 0.1 0.4 0.2 0.1 0.4 0.3 0 0.2 0.6 0.2 0.2 0.2 0.2 1.3 0.1 0.1 0.2 0.1 0.2 0.3 0.3 0.3 0.2 0.1 0.3 0.1 0.2 0.5 0.1 2.1 0.3 0.1 0.2 0.5 0.2 0.1 0.2 0.1 0.5 0.2 0.3 0 0.5 0.5 0.5 0.2 0.1 0.1 0.1 0.2 0.1 0.1 0.1 0.3 0 4.9 4.9 0.1 0.3 0.6 0.1 0.1 0.1 0.1 0.2 0.2 0.1 0.1 0.1 0.1 0.1 0.3 0.2 0.1 0.4 0.3 0.5 0.5 0.4 0.5 1.4 0.4 0.5 0.5 0.2 0.2 0.1 0.6 0 0.1 0.5 0.2 0.2 0.1 0.1 0.1 0.1 0.1 0.2 0.2 0.2 0.2 0.2 0.2 0.4 0.8 0.1 0.6 0.1 0.3 0.1 0.1 5 0.1 0.2 3.8 0.1 0.2 0.4 0.8 0.1 0.2 0.4 6.8 0.2 0.9 0.3 0.6 0.3 0.1 0.3 0.1 0.2 0.3 0.2 0.1 0.2 0.1 0.1 0 0.9 0.2 0.3 0.1 1.1 0.3 0.2 0.1 0.5 0.5 0.1 0.2 0.1 0.2 0.2 0 0.2 0.2 0.1 0.1 1.4 0.1 0.1 0.1 0.2 0.3 0.1 0.2 0.2 0.2 0.2 0 0.4 0.1 0.3 0.4 0.1 0.3 0.1 0.1 0.2 0.1 0.2 0.2 0.8 0.1 0.2 0.7 0.7 0.1 0.2 0.1 0.1 0.2 0.1 0.1 0.4 0.1 0.1 4.4 0.4 3.4 0.2 0.5 0.5 0.1 0.1 0.2 0.1 0.4 0.1 0.2 0.1 0.2 2.1 0.1 0.1 0.1 0.3 0.1 0.2 0.3 6.7 0.2 1.3 0.4 0.2 0.1 0.1 0.2 0.7 0.1 1.1 0.4 0.2 0.2 2.1 0.6 4.2 0.1 0.7 0.1 0.4 0.7 1.1 0.5 0.3 2.1 0.1 0.1 0.2 0.3 0.1 0.2 0.3 0.6 0.4 0.3 0.4 0.1 0.3 0.1 0.8 0.4 9 0.1 0.2 1 0 0.1 0.3 0.1 0.1 0.1 0.2 0.2 0.2 0.1 0.3 1.9 0.1 0.4 0.4 0.5 0.1 0.1 0.1 0.1 0.1 0.6 0.1 0.6 0.2 0.1 0.2 0.2 1.2 0.7 0.3 0.1 0.4 0.3 2.1 0.2 0.1 0.1 0.1 0.1 0.4 0.3 0.6 0.1 0.7 0.1 0.1 0.1 0.1 0.5 0.8 0.3 0.1 0.1 1.3 0.4 0.2 0.2 3.7 0.1 0.4 0.2 0.2 0.7 0.1 0.1 0.1 0.5 0.8 15.9 0.1 0.3 0.1 0.2 0.2 0.1 0.3 1.6 0.1 0.2 0.3 0.2 0.1 0.2 0.1 0.1 0 0.2 1.4 0.1 0.4 0.1 0.5 0.1 0.1 0.1 0.1 0.3 0.5 0.2 0.6 0.1 0.1 0.2 0.2 0.1 0.2 0.2 0.1 0.1 0.8 0.1 0.9 0.1 0.3 0.2 0.2 0.8 0.3 0.2 0.5 0.3 0.1 0.1 0.2 0.1 2.8 0.2 0.2 1 0.3 0.1 0.1 0.9 0.1 0.1 0.3 0.3 0.2 0.2 0.1 0.8 0.9 0.2 0.1 0.1 0.4 0.5 0.3 0.4 0.1 0.1 0.4 0.2 0.2 0.1 0.6 0.1 0.4 0.1 0.4 1 0.2 0.2 0.4 0.2 0.3 0.1 0.3 0.1 0.4 0 1.6 0.1 0.1 0.1 0.2 0.1 0.3 0.1 0.1 0.1 0.1 0.3 0.1 0.1 0.2 0.1 1 0.4 0.1 0.2 0.1 0.2 0.1 0.1 0.4 0.1 0.3 0.2 0.4 0.1 0.8 0.5 0.1 0.1 0.8 0.4 0.2 0.1 0.2 0.2 0.1 0.1 0.2 0.2 0.5 0.2 0.2 0.1 0.7 0.3 0.5 1.1 0.1 0.3 0.1 0.5 0.1 0.4 0.1 2.8 0.3 0.1 0.1 0.5 0.1 0.1 0.1 0.4 0.2 0.1 0.2 0.2 0.2 0.7 0.1 0.3 0.1 0.4 0.1 0.1 0.1 0 0.3 0.2 0.3 0.1 0.1 0.2 0.1 0.2 0.1 0.1 0.8 0.2 0.1 0.1 0.1 0.1 0.4 0.4 0.1 0.8 1.1 0.4 0.4 0.1 0.4 0.9 0.6 0.2 0.1 0.2 0.3 0.1 0.2 0.9 0.4 1.9 0.6 0.4 1.1 0.2 0.3 0.1 0.4 0.2 0.4 0.2 0.1 0.1 0.3 0.1 0.2 0.1 0.5 0.6 0.3 0.3 0.5 0.2 0.3 0.2 0.5 1.1 0.1 1 0.1 0.2 0.1 0.5 0.5 0.1 0.5 1.1 0.2 0.6 0.2 0.3 0.2 0.1 0.1 0.4 0.1 0.1 0.3 0.4 0.1 0.3 0.1 0.4 0.3 0.1 0.3 0.5 1.5 0.4 0.3 0.1 0.1 0.5 0.3 0.3 0.2 0.3 13.3 0.4 0.1 0.7 0.3 0.2 0.3 0.1 0.2 0.1 0.3 0.1 0.3 1 0.2 0.2 0.1 0.3 0.2 0 0.2 0.2 0.9 0.2 0.2 0.2 0.2 0.5 0.1 0.3 1.2 0.2 0.1 0.2 0.1 0.1 0.2 0.2 0.3 0.4 0.1 0.1 0.3 0.3 0.1 0.2 0.1 0.1 1 0.1 0.9 6.4 0.1 0.7 0 0.2 0.3 0.2 0.6 0.2 0.1 0.2 0.2 0.1 0.2 0.1 0.1 0.2 0.5 0.3 0.2 0.1 0.2 0.3 0.2 0.9 0.1 0.3 0.1 0.3 0.1 0.1 0.3 0.1 0.3 0.2 0.1 0.2 0.1 0.6 0.2 0.3 0.2 0.6 0.2 0.3 1.7 0.1 0.9 0.5 0.3 0.5 0.5 0.4 0.4 0.1 0.1 0.1 0.2 0.6 0.9 0.1 0.5 6.4 0.6 0.7 0.1 0.1 0.2 0.3 0.3 0.1 0.1 1.8 0.2 0.2 0.1 0.6 0.1 0.1 0.2 0.1 0.2 0.1 0.2 0 0.1 0.1 0.2 0.1 0.2 0.2 0.5 0.4 0.1 0.3 0.1 2.6 0.7 0.1 0.3 0.3 0.4 1.6 0.4 0.1 0.4 0.1 0.1 0.1 0.1 0.1 0.3 0.5 0.1 0.8 0.5 0.2 0.2 0.3 0.3 0.1 0.9 0.2 0.2 0.1 0.4 0.3 0.1 0.3 0.1 3.7 0.8 0.1 0.1 1.8 0.6 0.1 1.2 0.1 0.6 0.3 0.3 0.1 0 0.2 0.2 0.1 0.2 0.2 0.1 0.2 0.3 0.1 0.1 0.1 0.2 0.4 0.2 0.2 0.1 0.1 0.1 0.1 0.3 0.3 0.2 0.2 0.5 0.1 0.1 0.4 0 0.1 3.1 0.2 0.3 0.1 0.1 0.1 0.2 0.4 0.5 0.1 0.3 0.5 0.3 0.2 0.1 0 0.8 0.1 0.6 0.1 0.2 0.3 0.2 0.2 0.1 0.4 1.1 0.5 0.2 0.2 0.1 0.3 0.5 0.7 0.5 0.1 0.2 0.2 0.2 0.1 0.1 0.1 0.2 0.2 0 0.1 0.1 0.1 0.1 0.1 0.5 0.1 0.1 0.1 0.2 0.1 0.1 0.1 0.2 0.1 0.1 0.1 0.2 1.4 0.2 0.1 0.9 0.1 0.1 0.1 2.5 0.1 0.3 0.2 0.1 1.2 0.1 0.8 0.9 0.2 0.2 0.3 0.1 0.2 0.1 0.3 0.2 0.2 0.2 0.1 0.9 0.1 0.4 0.4 0 0.4 0.3 39.3 1 0.1 0.1 0.2 0.2 0.4 0.2 0.3 0.3 2.1 0.1 0.1 0.1 0.2 0.2 0.2 1.5 0.7 0.4 0.3 0.1 0.2 0.2 0.1 0.1 0.6 0.7 0.1 0.1 0.1 0.2 0.3 0.3 0.1 0.1 0.4 0.1 0.9 1.4 0.2 0.6 0.3 0.1 0.1 0.1 0.3 0.1 0.5 0.1 0.2 0.1 0.2 0.1 0.2 0.1 0.2 0.2 0.1 0.1 0.2 0.2 0.3 0.3 0.5 0.1 0.1 0.4 0.1 0 0.2 0.4 0.2 0.2 0.1 0.2 0.6 0.6 0.2 0.3 0.3 0.1 0.5 0.1 0.2 0.2 0.1 0.1 0.1 0.1 0.1 0.1 0.1 0.2 0.3 0.1 0.5 0.2 0.1 0.1 0.7 0.1 0.2 0.2 0.1 0.1 0.3 0.7 0.2 1.2 0.2 0.1 0.2 0.1 0.5 0.1 0.1 0.1 0.1 0.1 0.1 0.4 0.6 0.2 0.2 0.1 0.1 0.5 0.1 0.1 0.4 0.1 0.2 0.2 0.1 0.1 0.1 0.1 0.9 0.1 0.1 0.1 0.1 0.2 0.1 0.4 0.2 0.2 0.3 0.5 0.2 0.6 0.9 0.1 0.1 0.3 0.7 0.1 0.4 0.2 0.6 0.1 0.1 0.2 0.8 0.1 0.2 0.1 0.4 0.4 0.1 0.1 0.1 0.1 0.1 0.4 0.1 0.4 0.6 0.6 0.3 9.7 0.7 0.1 0.3 0.5 0.3 0.1 0.9 0.1 0.1 1.2 0.2 0.1 0.1 0.2 0.1 0.4 0.4 0.2 0.6 0.2 0.7 0.1 0.5 0.3 0.1 1.4 0.2 0.6 1.1 0.7 0.2 0.3 0.1 0.7 0.1 0.3 0.7 0.2 0.2 0.2 0.1 0.2 0.1 0.1 0.2 0 0.1 0.1 0.6 0.6 0.1 2.1 1.4 0.1 0.6 0.3 0.3 0.1 0.3 0.1 0.4 0.3 0.1 0.1 0.1 0.2 0.4 0.6 0.4 0.6 1.3 0.1 2.3 0.4 0.5 0.1 0.3 0.8 0.1 0.2 0.1 0.8 0.7 0.9 0.2 0.4 0.2 0.2 0.2 0.2 0.1 0.2 0.1 1.3 0.4 0.1 0.2 1.7 0.6 1.1 0.5 1.3 0.2 0.8 0.5 0.7 0.2 0.1 0.3 0.1 0.4 0.1 0.2 0.4 0.3 0.3 0.9 0.5 0.2 0.1 0.5 0.2 0.2 0.2 0.1 0.1 0.2 0.2 1.2 0.1 0.3 0.2 0.6 0.3 0.1 0.2 0.1 0.1 0.8 0.4 0.2 0.2 0.4 0.2 0.1 0.1 0.3 0.5 0.1 0.6 0.4 0.8 0.1 0.1 0.2 0.8 0.1 0.2 0.7 0.2 0.2 0.3 0.1 0.2 0.1 0.3 0.4 0.2 0.1 0.7 0.4 0.1 0.5 0.4 0 0.1 0.3 0.2 0.5 0.2 0.3 0.4 0.1 0.2 0.2 0.2 1.1 2.6 1 0.2 0.7 0.1 0 0.1 0.5 0.2 0.5 0.2 0.2 0.1 0.4 0.1 0.1 0.3 0.2 0.2 0.1 0.2 0.5 0.2 0 0.1 0.5 0.5 0.4 0.1 0.1 0.1 0.1 0 0.3 0.3 0.6 0.3 0.6 0.1 0.2 0.1 0.5 0.7 0.3 0.1 0.3 0.1 0.1 0.6 0.3 0.1 0.2 0.2 0.2 1.2 0.1 0 0.2 0 0.3 0.1 0.1 0.1 0.4 0.4 0.3 0.3 0.7 0.1 0.2 0.1 0.1 0.1 0.2 0.3 0.1 0.2 0.1 0.2 0 0.2 0.2 0.7 0.1 0.2 0 0.5 0.1 0.7 0.8 0.1 0.1 0.3 0.2 0.6 0.4 0 0.1 1.3 0.5 0.3 0.1 0.6 0.1 0.1 0.1 0.1 0.1 0.2 0.2 0.2 0.9 0.1 0.1 0 0.1 0.3 0.1 0.6 0.1 0.2 0.1 0.1 0.3 0.5 0.1 1.2 0.2 0.2 0.1 0.1 0.2 0.2 0.3 0.2 0.2 0.1 0.4 0.3 0.6 0.1 0.1 0.2 0.2 0.2 0.8 0.4 0.8 0.2 0.1 0.1 0.2 0.1 1.9 0.1 0.2 0.1 0.1 0.3 0.5 2.7 0.4 1.2 0.1 0.7 0.2 0.3 0.1 1.4 0.1 0.9 0.2 0.2 0.2 0.1 0.1 0.1 0.1 2.3 0.2 0.1 0.5 0.2 0.8 0.2 0.1 0.1 0.1 0.2 0.1 0.5 0.1 0.1 0.1 0.3 0.2 0.1 0.3 0.1 0.4 0.1 0.2 0.1 0.3 0.2 0.5 0.1 0.4 0.1 0.2 0.7 0.2 0.2 0.1 0.1 0.6 1.6 0.1 0.2 0.1 0.1 0.1 0.4 0.1 0.2 0.5 0.1 0.2 0.2 0.2 0.1 0.8 0.1 0.2 0.1 0.2 0.2 1.8 0.4 0 0.7 0.5 0.1 0.3 0.1 0.3 0.1 0.4 0.1 0.1 0.1 0.7 0.2 0.3 0.1 0.1 0.1 0.1 0.1 0.1 0.3 0.2 0.2 0.1 0.4 0.2 0.7 0.4 0.1 0.3 0.2 0.2 0.2 0.8 0.2 0.1 0.3 0.2 0.9 0.2 0.4 0 0.2 0.8 0.1 0.2 0.1 0.2 0.2 0.1 0 0.6 0.5 0.6 1.7 0.1 0.7 0.2 0.2 0.3 0.1 0.1 0.1 0.1 0.8 0.6 0.9 0.1 0.2 0 0.1 0.5 0.2 0.6 0.1 0.3 0.6 0.3 0.2 0.1 0 0.3 0.5 1.2 0.1 0.4 0.2 0.1 0.3 0.1 0.2 0.1 0.2 0.6 0.1 0.2 0.1 0.2 0.2 0.1 0.5 0.1 0.2 0.3 0.1 0 0.1 0.2 0.1 0.1 0.3 0.1 0.1 0.2 0.1 0.1 0.2 0.3 0.1 0.1 0.2 0.1 0.1 0.7 0.4 0.1 0.2 0.1 0.1 0.2 0.1 0.1 0 0.2 0.5 0.2 0.5 0 0.1 0.2 0.1 0.1 0.1 0.2 0.1 0.1 0.1 0.1 0.5 0.3 0.2 0.1 0.2 0.7 0.1 4.1 0.1 0.3 0.3 1.4 0.3 0.3 1.2 0.1 0.1 1.1 0.1 0.1 0.2 0.1 0.1 0.1 0.1 0.1 0.5 0.5 0.3 0.6 3.5 0.3 0.3 0.3 0.2 0.6 0.1 0.1 0.1 0.1 0.1 0.3 0.6 0.2 0.4 0.2 0.2 0.4 0.6 0.1 0.2 0.1 0.1 0.2 0.1 0.1 0.2 0.4 0.6 0.6 0.6 0.2 0.5 0.1 0.2 0.3 0.1 0.1 0.1 0.1 0.2 0.1 0.2 0.1 0.3 0.1 0.1 0.1 0.1 0.1 0.6 0.1 0.1 0.1 0.2 0.1 0.3 0.1 0.1 0.1 0.1 2.8 0.2 0.2 0.2 0.1 1 0.1 0.1 0.1 0.4 0.1 0.9 0.2 0.1 0.2 0.3 0 0.1 0.3 0.1 0.4 0.7 0 0.1 0.2 1.2 0.3 3.2 0.4 0.1 0.1 0.1 0.3 0.4 0.1 0 0.1 0.3 0.1 0.2 0.2 0.1 0.1 0.1 0.2 0.1 0.1 0.1 0.6 0.2 0.5 0.4 0.2 0.2 0.1 0.2 1 0.1 0.5 0.1 0.2 0.5 0.4 0.1 0.1 0.2 0.3 0.1 0.2 0.1 0.1 0.1 0.4 0.1 0.1 0.1 0.3 5.9 0.5 0.2 0.1 0.1 0.1 0.7 0.5 0.3 0.1 0.1 0.1 0.4 0.5 0.5 0.2 0.1 0.6 0.1 0.2 0.6 0.1 0.4 0.9 0.1 0 0.3 0.4 0.3 0.2 0.4 0.1 0.5 0.3 0.1 0.1 0.2 0.2 0.2 2.9 0.1 0.1 0.3 1.2 0.1 0.4 0.1 0.4 0 0.1 0.1 0.2 12.4 0.1 0.9 0.1 0.3 0.6 0.2 0.6 0.2 0.3 0.2 0.1 0.3 0.1 0.9 0.2 0.1 0.2 0.1 0.1 0.4 1.1 0.2 0.1 1.9 0.2 0.3 0.1 0.1 0.1 0.3 0.3 0.1 0.1 0.2 0 0.1 0.2 0.9 0.1 0.1 0.2 0 0.1 0.1 0.3 0.1 0.3 0.1 0.2 1.2 0.1 0.3 0.1 0.3 0.2 0.1 0.1 0.1 0.2 2.1 0.2 0.3 0 0.9 0.2 0.3 0.2 0.1 0.5 0.6 0.2 0 0.2 0 0 0.2 0.3 0.3 0.1 0.2 1.5 0.3 0.1 0.1 0.6 0.2 0.3 0.3 0.8 0.1 0.2 0.1 0.8 0.2 0.1 0.4 0.1 0 0 0.7 0.1 0.1 0.1 0.1 0.3 0.5 0.2 0.1 0.3 0.1 0.1 0.2 0 0.6 0 0.2 0.4 2.1 0.2 1 0.7 0.3 0.2 0.2 0.2 0.1 0.3 0.1 0.2 0.3 0.3 0.2 0.3 0.1 0.1 0.1 0.4 0 0.1 0.2 0 0.1 0.2 0.2 0.1 0.1 0.1 0.1 0 0.1 0.2 0.2 0.5 0.1 0.5 0.3 0.1 0.1 0.2 0.1 0.1 0.2 0.1 0 0.1 0.2 0.1 0.1 0.5 0.2 0 0.1 0.1 0.1 0.1 0.6 0.3 0.1 0.3 0.3 0.3 0.1 0.1 0.1 0.1 0.2 1.1 0.1 0.6 0.3 0.1 0.1 0.3 0.1 0 0.8 0.3 1.6 0.1 0.2 0.3 0.1 0.1 0.1 0.6 0 2.3 0.1 0.3 0 0.2 0.9 0.1 0.1 0.2 0.1 0.3 0.3 0.2 0.5 0.2 0.3 0.5 0.3 0.1 0.2 0.2 0.5 0.2 0.1 2.1 0.5 0.1 0.2 0.7 0.4 0.1 0 0.2 8.1 0.1 0.1 0.1 0.1 0.6 0.4 0.3 0.9 0.2 0.4 0.1 0.1 0.1 0.1 0.2 0.1 0.1 0.1 0.7 0.3 0.3 0.6 0.9 0.2 0.2 0.2 0.9 0.4 0.2 0.3 0.2 0.2 0.1 0.2 0.2 0.2 0.2 0.2 0.2 0.1 0.5 0.1 0.1 0 0.8 0.3 0.4 0.3 0.3 0.1 0.2 0.3 0.8 0.1 0.4 0.1 0 0.1 0.1 0.2 0.8 0.9 0.1 0.1 0.4 0.9 0.2 3.5 0.1 0.1 0 0.3 0.1 0.1 0.1 0.4 0 0.3 0.2 0.1 0.2 0.4 0.1 0.3 0.3 0.4 0.1 0.2 0.4 0.1 0.2 0.1 1.5 0.3 0.1 0.1 0.3 1.2 0.3 0.2 0.5 0.1 0.2 0.2 0.1 0.2 0.8 0.1 0.3 0.4 0.2
0.3 0.3 0.1 0.2 0.1 0.2 0.1 0.3 0.1 0.3 1.7 0.4 0.1 0.1 1.7 0.1 0.1 0.1 0.1 0.1 0.6 100 0.1 0.1 0.2 0.2 0.1 0.1 0 0 0.1 0.1 1 0.1 0 0.1 0.1 0.1 0.1 0.1 0.2 0.2 0.1 0.1 0.2 0.2 0.3 0.3 0.1 0.1 0.1 0.1 0.1 0.1 0.5 1.1 0.1 0.2 0.1 0.1 0.1 0.4 0.1 0.1 0.1 0.1 0.1 0.2 0.3 0.2 0.1 0 0.2 0.2 0.2 0 0.4 0 0.1 0.3 0.1 0.8 0 0.2 0.1 0.6 0.1 0.5 0.2 0.1 0.6 0.1 0.1 0.1 0.1 0.1 0.1 0.3 0.1 0.1 0.1 0.1 0.5 0.2 0.1 0.2 0.1 0.3 0.1 0.1 3.7 0.2 0.1 0.1 0.2 0.2 0.1 0.3 0.1 0.6 0.1 0.1 0.1 0.1 0.1 0.2 0.1 0.2 0.1 0.1 0.4 0.4 0.1 0.1 0.1 0.1 1 0.1 0.3 0.6 0.1 0.3 0.2 0.1 0.1 0.1 0.1 0.1 0.1 0.2 0.2 0.5 0.1 0.6 0.4 0.1 0.1 0.5 0 0.1 0.1 0 0 0.1 0.1 1.3 0.3 0.1 0.2 0.1 0.2 0.1 0.2 0.1 1 0.1 0.3 0.3 0.2 0.2 0.1 0.2 0.1 0.1 0.1 0.3 0.3 0.2 0.1 0.1 0.1 0.4 0.2 0.2 0.1 0.1 0.1 0.2 0.1 0.1 0.1 0.2 0.2 0.1 0.1 0 0.1 0.2 0.2 0.1 0.2 0 0.2 0.1 0.2 0.1 0.2 0.1 0.3 0 0.3 0.2 0.1 0.4 0.1 0.1 0.1 0.2 0.1 0.1 0.2 0.2 0.1 0.1 1.7 0.1 0.1 0.1 0.1 0 0.1 0.3 0.1 0.1 0.1 0 0.7 0.2 0.8 0.3 0.1 0.1 0.1 0.1 1.9 0.1 0.1 0 0.2 0.1 0.2 0.2 0.2 0.2 0.1 0.1 0.1 2.2 0.1 0.1 0.1 0.1 0.2 0.2 0.7 0.1 0.2 0.2 0.1 0 0.2 0.1 0.1 0.5 0.8 0.1 2.6 0.1 1.1 0.1 0.3 0.2 0.1 0 0.1 0.1 0.1 0.4 0.2 0.1 0.1 0.1 0.1 1.3 0.1 0.2 0 0.1 0.1 0.1 0.1 0.1 0.1 0.3 0.3 0.6 0.2 0 0.4 0.1 0.1 0.1 0.9 0.2 2.3 0.1 0.1 0.1 0.3 0.2 0.1 0.3 1.3 0.2 0 0.1 0.1 0.1 0.3 0.1 1.3 0.1 0.4 0.4 0.3 0.2 0.1 0.1 0.2 0.1 0.3 0 0.2 0.1 0.1 0.2 0.1 0.1 0.2 0.2 0.1 0.1 0.1 0.5 0.2 0.8 0.1 0.2 0.4 0.2 0 0.1 0.1 0.1 0.1 0.2 0.1 0.1 0.1 0.2 0.2 2.1 0.1 0.1 0.1 0.1 0.1 0.1 0.1 0.2 0.4 0.1 0.2 0.1 0.1 0.1 0.1 0.1 0.1 0.1 0.1 0.3 0 0.1 0.1 0.1 0.1 0.4 0.1 0 0.1 0.1 0.1 0.1 0.1 0.1 0.2 0.1 0.7 0.2 0.1 0.1 0.1 0.2 0.4 0.3 0.1 0.1 0.4 0.1 0.1 0 0.2 0.1 0.1 0.3 0 0.2 0 0.1 0.2 0.1 0.1 0.1 0.1 0.2 0.1 0.2 0.2 0.1 0.1 0.6 0.3 0.3 0.1 0.2 0.2 0.1 0 0.1 0.5 0.1 0.1 0.1 0.3 0.1 0.1 0.1 0.1 0.3 0.3 0.2 0.1 0.1 0.2 0.3 0.1 0.2 0 0.2 0.2 0.1 0.2 1.7 0.5 0.1 0.2 0.2 0.1 0.1 0.1 0.3 0.4 0.2 0.1 0.5 0.1 0.1 0.2 0.2 0.2 0.7 0.1 0.1 0.1 0.4 0.3 0.1 0.1 0.1 0.1 0.2 0.1 0.2 0.4 0.3 0.1 0.7 0.1 0.1 0.2 0.4 0.2 0.1 0.2 0.3 0.1 0.1 0.2 0.2 0.1 0.2 0.1 0.1 0.2 0 0.1 0.2 0.1 0.7 0.1 0.1 0.2 0.4 0 0.1 0.1 0.2 0.8 0.2 0.1 0.1 0.2 0.4 0.5 0.2 0 0.2 0.2 0.1 0.5 0.1 0.1 0.2 0.1 0.1 0.1 0 0.2 0.1 0.1 0.1 0.2 0.2 0.4 0.1 0.1 0.4 0.1 0.2 0.1 0.1 0.1 0.1 0.1 0.3 0.1 0 0.2 0.1 7.8 0.1 0.1 0.2 0.2 0.1 1 0.1 0.1 0.1 0.5 0.1 0.2 0.1 0.1 0.1 0.3 0 0.3 0.2 0.2 0.2 1.6 0.1 0.1 0.1 0.1 0.3 0.1 0.2 0.2 0.1 0.2 0 0.2 0.2 0.1 0.1 0.1 0.4 0.2 0.1 0 0.2 0.1 0.4 0.1 0.1 0.1 0.1 0.1 0 0.2 0.1 0.1 0.2 0.1 0 0.2 0.3 0.2 0.2 0.4 0.3 0 0.2 0.2 0.1 0 0.2 0.1 0.1 0.1 0.1 0.1 0.2 0.1 0.3 0.4 0.1 0.4 0 0.2 0.1 0.1 2.3 0.1 0.1 0.7 0.1 0.2 0.2 0 0.1 0.3 0.1 0.4 0 0.3 0 0.2 0.3 0.1 0.1 0.1 0.2 0.3 0.3 0.1 0.2 0.1 0.7 0.1 0.2 0.1 0.2 0.2 0.2 0.2 0.1 0.1 0.1 0.1 0.1 0.1 1.2 0.2 0.1 0.2 0.1 0.4 1.2 0.4 0 0.1 0.1 0.1 0.8 0.3 0 0.1 0.1 0.1 0.3 0.3 0.1 0.2 0.3 0.1 0.2 0.2 0.1 0.2 0.2 0.2 0.1 0.3 0.2 0.2 0.3 0.2 0.7 1.4 0.1 0.2 0.1 0.1 0.4 0.1 0.4 0.1 0.1 0.2 0.4 0.3 0.1 0.1 0.1 0.2 0.2 0.2 0.4 0.3 0.2 0.2 0.2 0 0.2 0.4 0.7 0.5 0.3 0.4 0.7 0.4 0.2 0 0.1 0 0.2 0.2 0.2 2 0.1 1 0.2 0.4 0.5 0.1 0.2 0.1 0.1 0.7 0.1 0.3 0.3 0.2 0.3 0.1 1.6 0.1 0.6 0.4 0.1 0.3 0.6 0.4 0.1 0.1 0.1 0.1 0.2 0.2 0.6 0.5 0 0.1 0.3 0.1 0.1 0.1 0.1 0.9 0.2 0.8 0.1 0.1 0 0.1 0.7 0.2 0.3 0.1 0.2 0.3 0.1 0.2 0.2 0.1 0.2 0.6 0.2 0.1 1.3 0.1 0.1 0.4 0.5 0.2 0.1 0.3 0.2 0.1 0.2 0.1 0.4 0.2 0 0.9 0.4 0.2 0.2 0.1 0.3 1.2 1.8 0.2 0.2 0.2 0.3 0.1 0.2 0.2 0.2 0.1 0.2 0.2 0.7 0.1 0.1 0.2 0.2 1.3 0.2 0.1 0.1 0.3 0.3 0.3 0.3 0.4 0.1 0.1 0.1 0.3 0.1 0.1 0.2 0.5 0.5 0.8 0.1 0.1 0.4 0.2 0.2 0.2 0.1 0.2 0.2 0.1 0.1 0.2 0.7 0.8 0.1 5.8 0.5 5.6 0.2 0.1 0.1 0.2 0.1 0.1 0.7 1.7 2.1 0.1 0.1 0.1 0.2 0.3 0.1 0.1 0.3 0.1 0.1 0.1 0.1 0.3 0.1 0.6 0.1 0.1 0.2 0.1 0.1 0.3 0.1 0.1 0.3 0 0.2 0.1 0.1 0.2 0.1 0.1 0.1 0 0.1 0.3 0.1 0.1 0.1 0.1 0.5 0.2 0.1 1.3 0.9 0.1 0.3 0.1 0.1 0.3 0.1 0.1 0.4 0.2 0.1 0.2 0.1 0.2 0.3 0.3 0.6 0.2 0.1 0.2 0.3 0 0.1 0.1 0.1 0.2 0.2 0.1 1.1 0.1 0.4 0.2 0.3 0.3 0.2 0.1 0.2 0.6 0.2 0.1 0.1 0.4 1.6 2.1 0.2 0.1 0.1 0.1 0.1 0.1 0.1 0.1 0.1 0.1 0.1 0.2 0.4 0.1 0.4 0.6 0.3 0.1 0.1 0.5 0.1 0 0.1 0.2 0.1 0.1 0.1 0.3 0.1 0.1 0.3 0.5 0.1 0.3 0.1 0.4 0.2 0.1 0.6 0.1 0.3 0.2 0.2 0.1 0.2 0.2 0.3 0.3 0.1 0.1 0.1 1.7 0.5 0.1 0.2 0.5 0.9 0 0.1 0.4 0.1 0.1 0.7 0.1 0.1 0.2 0.2 0.2 0.3 0.3 0.4 0.2 0.4 0.2 0.3 0.7 0.1 0.2 0.3 0.2 0.1 0.1 0.3 0.2 0.1 0.3 0.2 0.3 0.1 0.8 0.2 0 0.2 0 0.4 0.1 0.2 0.2 0.1 0.1 0.5 0 0.1 0.1 0.1 0.1 0.2 0.2 0.1 0 0.2 0.4 0.2 0.1 0.3 0.1 0.6 0.1 0.4 0.1 0.2 0 0.5 0.2 0.1 0.1 0 5.6 0 0.6 0.6 0.1 0.1 0.1 0.3 0.1 0.2 0.1 0 0.5 0.1 0.2 0.1 0.1 1.3 0.7 0.2 0.1 0.1 0.1 0.1 0.1 0.1 0.1 0.1 0.1 0.2 0.3 0.1 0.2 1.7 0.2 0.1 0.2 0.6 0.1 0.1 0.3 0.2 0.2 0.1 0.4 0.3 0.2 0.3 0.1 0.2 0.1 1.1 0.3 0.1 0.1 0.4 0.1 0.4 0.2 0.2 0.1 0.1 0.3 0.1 0.1 1.8 0.2 0.3 0.2 0.2 0.7 0.4 0.2 0.1 0.1 0.1 0.1 0.2 0 0.1 0.2 0.1 0.1 0.1 0.2 0.1 0.2 0.4 1 0.2 0.8 0.1 0.1 0.2 0.1 0.2 0.1 0.2 0.2 1 0.4 0 0.3 0.2 0.2 0.3 0.1 0.6 0.2 0.1 0.1 0.1 0.2 0.4 0.1 0.1 0.4 0.1 0.2 0.1 0.2 0.1 0.1 0 0.1 0.2 0.2 0.1 0.1 0.1 0.2 0.1 0.9 0.1 0.5 0.1 0.2 0.2 0.1 0.1 0.1 0.6 0.1 0.2 0.1 0.2 0.6 0.1 0.1 0.1 0.1 0.1 0.1 0.2 0.1 0.1 0.1 0.2 0.4 0.2 0.3 0.1 0.2 0.1 0.4 0.1 1.4 0.4 0.2 0 0.1 0.1 0.3 0.1 0.5 0.1 0.2 0.1 0.1 0.2 0.2 0.1 1 0.1 0.1 0.1 0.1 0.1 0.1 0.5 0.1 0.1 0.1 0.2 0.1 0.1 0.1 0.8 0.3 0.1 0.1 0.2 0.3 0.2 0.2 0.6 0.1 0.1 0.1 0.1 0.1 0.2 0.1 0.1 0.1 0.3 0.1 0.1 0.1 0.1 0.1 0.4 0.4 0.1 0.1 0.3 0.3 0.3 0.1 0.1 0.1 0.1 0.1 0.1 0.2 0.2 0.2 0.1 0.1 0.3 0.1 0 0 0.1 0.2 0.1 0.1 0.1 2.6 0.1 0.4 0.1 0.1 0.2 0.2 0.1 0.2 0.1 0 0.1 0.2 0.1 0.1 0.1 0.1 0.2 0.1 0.1 0.5 0.1 0.2 0.1 1.8 0.6 0.3 1 0.1 0 0.3 0.1 0 0.1 0 0.2 0.6 0.2 0.2 1 0.1 0.7 0.1 0.6 0.1 0.1 0.1 0.2 0.1 0 0.1 0.1 0.1 0.1 0.1 0.2 0.8 0.9 0.2 0.2 0.1 0.1 0.2 0.1 0.2 0.3 0.1 0.9 0.1 0.1 0.2 0.2 0.1 0.2 0.2 0.2 0.4 0.1 0.1 1 0.1 0.2 0.3 1.6 0.3 0.1 0.5 0.1 0.1 0.3 0.1 0.3 0.2 0.1 0.1 0.3 0.2 0.1 0.1 0.2 0.1 0.1 0.1 0.1 0.1 0.1 0.2 0.1 0.1 0 1.2 0.1 0 0.1 0.1 0.1 0.1 0.3 0.1 0.2 0.3 0.1 0.1 0.1 0.1 0.1 0.5 0.2 0.2 0.2 0.1 0.2 0.1 0.1 0.1 0.2 0.1 0.1 0.3 0.4 0.2 0.2 0.1 0.3 0.1 0.2 0.2 0.1 0.1 0.2 0.1 0.3 0.4 0.1 0.1 0.1 0.1 0.4 0.1 0.1 0 0 0 0.1 0.1 1.3 0.1 0.1 0.1 0.5 1.3 0.1 0.1 0.3 0.1 0.2 0.1 2.4 0.1 0.2 0.1 0.2 0.1 0.1 0.1 0.1 0.2 0.6 0.2 0.1 0.2 0.1 0.1 0.1 0.1 0.2 0.1 0.1 0.2 0.6 0.1 0 0.1 0.7 0.2 0.6 0.1 0.9 0.7 0 0.1 0.1 0.1 0.1 0.1 0.2 0.1 0.2 0.3 0.1 0.1 0.1 0.1 0.1 0.2 0.1 0.1 0 0 0.3 0.1 0.1 0.1 0.1 0.3 0.1 0.1 0.3 0.1 0.3 0.3 0.2 0.2 0.3 0.3 0.1 0.1 0.1 0.1 0.1 0.1 0.6 0.4 0.1 0.2 0.2 0.1 0.1 0.1 0.1 0.2 0.1 0.2 0.1 0.3 0.1 0.3 0.2 0.2 0.1 0.1 0.1 0.1 0.3 0.8 0 0 0.5 0 0.1 0 0.1 0 0.2 0.1 0.3 0 0.1 0.2 0.1 0.1 0.1 0.1 0.3 0.1 0.5 0.1 0.1 0.1 0.3 0.1 0.3 0.3 1.1 0.8 0 0.1 0.1 6 0.3 0.2 0.1 0.5 0.1 0.2 0.4 0.2 0.1 0.4 0.1 0.3 0.2 0 0.1 0.2 0.1 0.3 0.2 0.1 0.2 0.4 0.4 0.1 0.1 0.2 0.2 0.2 0.2 0.1 0.1 0.1 0.1 0.1 0.4 0.1 0.1 0.1 0.4 0.1 0.1 0.2 0.2 0.1 0.2 0.1 0.4 0.1 0.1 0.2 3.3 0.2 0.1 0.5 0.1 0.1 0.1 0.3 0 0.1 0.2 0.1 0.1 0.1 1.3 0.2 0.2 0.2 0.1 0.1 0.1 0.1 0.3 0.5 0.1 0.2 0.1 0.1 0.1 0.1 0.1 0.3 0.1 0 0.1 0.2 0.1 0.2 0.4 0.5 0.3 0.2 0.1 0.2 0.1 0 0.1 1.8 0.1 0 0.1 0.3 0.1 0.1 0.7 0.1 0.1 0.2 0.2 0.2 0.1 0.1 0.3 0.1 0.7 5.3 0.2 0.1 0 0.3 0 0.1 0.9 0.3 0.1 0 0.1 0.1 0.2 0 0.1 0.1 0.1 0.4 0.1 0.3 0.2 0.3 0.1 0.1 0.1 0.2 0.1 0.1 0.1 0.2 0.1 0.1 0.1 0.1 0.2 0.1 0.2 0.2 0.2 0.1 0.1 0.1 0.1 0.1 0.1 1.4 0.1 0.1 0.2 0.3 0.1 0.2 0 0.1 0.8 0.2 1.2 0.2 0.2 0.2 0.2 0.2 0.1 0.2 0.2 0.1 0.1 0.3 0.1 0.1 0.1 0.2 0.1 0.1 0.1 0.1 0.1 0.1 0.1 0.1 0.1 0.1 0.2 0.2 0.1 0.2 0.1 0.1 0.2 0.2 0.1 0.1 1.1 0.5 0.1 0 0.3 0.7 0.1 0.2 0.2 0.1 0 0.2 3.1 0.2 0.3 1.3 0.2 0.2 0.1 0.4 0.1 0.3 0.1 0.1 0.3 0.2 0.3 0.1 0.2 0.1 0.1 0.7 0.1 0.1 0.4 0.1 0.1 0.3 0.2 0.5 0.1 0.1 0.1 0.4 0.1 0.4 0.1 0.2 0.1 0.3 0.1 0.4 1.2 0.1 0.1 0.2 0.7 0.5 0 0.1 0.2 0.2 0.1 0.1 0.1 0.1 0.2 0.1 0.2 0.1 0.5 0.2 0 0.2 0.1 0 0.1 0.2 0.4 0.1 0.1 0.1 0.1 0.7 0.1 0.1 0.1 0.1 0.1 0.2 0.1 0.1 0.1 0.2 0.2 0.3 0.1 0.4 0.1 0 0.1 0.2 0.2 0.7 0.1 0.1 0.2 0.1 0.1 0.1 1 0.1 0 0.1 0.3 0.1 0.9 0.2 0.1 0.2 0.1 0 0.1 0.1 0.2 0.1 0.1 0.3 0.3 0.2 0.1 7 0.1 0.1 0.4 0.2 0.1 0.7 0.1 0.1 0.1 1.2 0.2 0.4 0 0.5 0.5 0.5 0.1 0.3 0.4 0.1 0.1 0.1 0.1 0.2 0.1 0.2 0.1 0.1 0.1 0.5 0.1 0.1 0.1 0.3 0.2 0.1 0.1 0.7 0.5 0.4 0.2 0.1 1.1 0.1 0.1 0.1 0.7 0.1 0.1 0.1 0 0.2 0 0.3 0.1 0.1 0.1 0.1 0.1 0.1 0.1 0.1 0.3 0.1 0.2 1.1 0.2 0.1 0.1 0.2 0.1 0.2 0.1 0.1 0.1 0.1 0.1 0.3 0.1 0.2 0.2 0.1 1.1 0.1 0.5 0.2 0.2 0.3 0.4 0.1 0.1 0.1 0.1 0.4 0 0.2 0.1 0.2 0 0.1 0.1 0.1 0.3 0.2 0.1 0.1 0.1 0.1 0.1 0.1 0.1 0.4 0 0.2 0.1 0.1 0.1 0.7 0.3 0.2 0.1 0.2 0 0.1 0.2 0.4 0.3 0.2 0.3 0.1 0.1 0.1 0.1 0.1 0.1 0.1 0.1 0.1 0.2 0.1 0.1 0.1 0.1 0.5 0.1 0.3 0.1 0.1 0.1 0.2 0.2 0.1 0.1 0.1 0.1 0.1 0.4 0.2 0 0.1 0.2 0.1 0.1 0.3 0.1 0.1 0.1 0.5 0.1 0.1 0.1 0.1 0.2 0.6 0.2 0.3 0.1 0.3 0.2 0.1 0.1 0.2 0.6 0.1 0.2 0.3 0.2 0.7 0.1 0.1 0.1 0.1 0 0.5 0.1 0.1 0.1 0.1 0.2 0.1 0.2 0.1 0.3 0.2 0.7 0.3 0.4 0.1 0.1 0.1 0.1 0.2 3.3 0.1 0.1 0.7 0 0.3 0.1 0 0.4 0 0.1 0.1 0 0.2 0.4 0 0.1 0.3 0.2 0.1 0.1 0.1 0.2 0.2 0.1 0.1 0.1 0.2 0.4 0.1 0.2 0.2 0.1 0.4 0.3 0.4 0.7 0.1 0.1 0.2 0.1 0.5 0.1 0.1 0.1 0.2 0 0 0.1 0.1 0.1 0.1 0.4 0.1 0.1 0.1 0.1 0.2 0.2 0.2 0.1 0.1 0.1 0.1 0.1 0.1 0.2 0.1 0 0.1 0 0 0.1 0.3 0.1 0.1 0.2 0.1 0.1 0.1 0.3 0.1 0.2 0.1 0.1 0.1 0.4 0.3 0 0.1 0 0.2 0.1 0.3 0.2 0.3 0.1 0.1 0.1 0 0.1 0.1 0.1 0.1 0.1 0.2 0.2 0.2 0.1 0.4 0.2 0.2 0.1 0.2 0.4 0.1 0.5 0.3 0.1 0.1 0 0.3 0.1 0.1 0.1 0.1 0.1 0.2 0.1 0 0.1 0.1 0.1 0.1 0.3 0.1 0.1 0.1 0.2 0.1 0.1 0.2 0 0.1 0.1 0.1 0.1 0.1 0.3 0 0.1 0.4 0.1 0.3 0.1 0.1 0.1 0 0.2 0.3 0.1 0.2 0.2 0.1 0 0.1 0.1 0.1 0.1 0.9 0.1 0.1 0.9 0.1 0 0 0.2 0.1 0.1 0.1 0.1 0 0.1 0.1 0.1 0.4 0 0.1 0.3 0 0 0.1 0.3 0.1 0 0.1 0.1 0 0.1 0.3 0.1 0.5 0.4 0.3 0.1 0.2 0.1 0.1 0.1 0.1 0.2 0 2.2 0.2 0.1 0.2 0 0.1 0 2.3 0.2 0.1 0.1 0.1 0 0.2 1 0.1 0.1 0.4 0.1 0.1 0.1 0.1 0.1 0.2 0.1 0.1 0.1 0.2 0.1 0.2 0.1 0.1 0.1 0 0.2 0.1 0.2 0.1 0.3 0.1 0.2 0.2 0.3 0.3 0.1 0.1 0.1 0.1 0.5 0.3 0.1 0.2 0.2 0.3 0.1 0.1 0.2 0.5 0.2 0.2 0.1 0.3 0.7 0.3 0.1 0.2 0.2 0.8 0.1 0.2 0.2 0.2 0.2 0.3 0.1 0.4 0.1 0.1 0.8 0.1 0.8 0.1 0.1 0.2 0.2 0.4 0.1 0.4 0.6 0.1 0.1 0.1 0.1 0.9 0.1 0.1 0.1 0.1 0.6 0.5 0.2 0.1 0.1 1 0.1 0.2 0.2 0.1 0.2 6.9 0.3 0.1 0.1 0.4 0.3 0.1 0 0.2 0.1 0.1 0.2 0.1 0.1 0.1 0.2 0.1 0.5 0.1 0.1 0.1 0.1 0.1 0.2 0.5 0.1 0 0.1 0 0 0.4 0.1 0.1 0.4 0 0.4 0.1 0.1 0.2 1.2 0.1 0.2 0.1 0.1 0.1 0.1 0.1 0.3 0 0.4 0.2 0.2 0.1 0.1 0.6 0.1 0.6 0.1 0 0.1 0.8 0.2 0.1 0.2 0.1 1 0.1 0.1 0.5 19.9 0.1 0.1 0 0.4 0.1 0.4 0.2 0.1 0.2 0.7 0.1 0 0.1 0 0.2 0.3 0.2 0.2 0 0 0.1 0.3 0.2 0.1 0.2 0 0.1 0.4 0.2 0.1 0.1 0.1 0.1 0.4 0.1 0.1 0.1 0.2 0.2 0.1 0.1 1.9 0.3 0.2 0.3 0.1 0.1 0.1 0.2 0.2 0.1 0.2 0.1 0.1 0.1 0.9 0 0.9 0.1 0.2 0.2 0 0.1 0.1 0.1 0.1 0.9 1.4 0.1 0.1 0 0.1 0.1 0 0.1 0.5 0.2 0.1 0.3 0.1 0.4 0.6 0 0.2 0.6 0.2 0.1 0.3 0.2 0.1 0.4 0.1 0 0.2 0 0.1 0.1 0.5 0.1 0.1 0.1 0.1 0.1 0.1 0.1 0.1 0.1 0.3 0.1 0.1 1.4 0.2 0.3 0.2 0.3 0 0.1 0.2 0.1 0.1 4.1 0.3 0.1 0.2 0.3 0.6 0.1 0.2 0.4 0.1 0.2 0.3 0.3 0.2 0.2 0.1 0.1 0.1 0.8 0.1 0.2 0.2 0.1 0.2 1.3 0.5 0.1 0.1 0.4 0.4 0.3 0.7 0.4 0.2 0.1 0.4 0.1 0.1 0.5 0.8 0.1 0.1 0.4 0.1 0.2 0.1 1.1 0.3 0.2 0.2 0.4 0.1 0.1 0.1 0.1 0.2 0.3 0.1 0.9 0.4 0.2 0.2 0.1 0.1 0.1 0.2 0.4 3 0 0.2 0.2 0.2 0.1 0.2 0.3 0.1 0.1 0.2 1 0.4 0.6 0.6 0.1 0.1 0.1 0 0.1 0.4 0.1 0.1 0.1 0.1 0.1 0.2 0.1 0.1 0.2 0.1 0.6 0.2 0.1 0.1 0.1 0 0.1 0.1 0.1 0.1 0.1 0.7 0.2 0.1 0.2 0.5 0.2 0.1 0.1 0.1 0.1 0.1 0.1 0.1 0.1 0.2 0.2 0 1 0.1 0.2 0.2 0 1.1 0.5 0 0.4 0.1 0.1 0.8 0.1 0.1 0.1 0.1 0.2 0.1 0.1 0.1 0.3 0.3 0.1 0.3 0.2 0.1 0.1 0.1 0.3 0.1 0 0.1 0 0.7 0.2 0.9 0.3 0.2 0.4 0.1 0.2 0.1 0.4 0.2 0.3 0.1 0.1 0.3 0.2 0.2 0.2 0.1 0.2 0.1 0.4 0.1 0.8 0.1 0.1 0.2 1.1 0.1 0.1 0.5 0.1 0.1 0.1 0.1 0.4 0.1 0.1 0.4 0.1 0 0.2 0.4 0.1 0.1 0.4 0.3 0.1 0.2 0.3 0.1 0.2 0.3 0 0.2 0.1 0.2 1 0.2 2.2 0.3 0.4 0.1 0.1 0.1 0.1 1.2 0.2 0.1 0.2 0.1 0.3 0.3 0.5 0.7 0.1 0.2 0.1 0.3 0 0.1 0.1 0.1 1.2 0.3 0.1 0.2 0.1 0.2 0.1 0.6 0.1 0.5 0.3 0.4 0.1 0.1 0.2 0.1 0.1 0.3 0.1 0.4 0.1 0.9 1.4 0.2 0.2 0.3 0.3 0.3 0.1 0 0.2 0.2 0.1 0.3 0.1 0.1 0.1 0.1 0 0.1 0.7 0.2 1.5 0.3 0.1 0.2 0.1 0.1 0.1 0.3 0.1 0.1 0 1.3 2.2 0.2 0.2 0.2 0.1 0.1 0.2 0.3 0.1 0.1 0.6 0.1 0.2 0.9 0.1 0.1 0.2 0.1 0.1 0.1 0.3 0.1 0.1 0.1 0.1 0.2 0.8 0.1 0.1 0.2 0 0.8 0 0.1 0.1 0.2 0.4 0.2 0.1 0.3 0.2 0.4 0.1 0.2 0.1 0.5 0 0.1 0.2 0.2 0.1 0.4 0.1 0.1 0.3 0 0.1 0.1 0.1 0.2 0.2 0.3 0 0.2 0 0.1 0.1 0.1 0.1 0.3 0.1 0.1 8.6 0.3 0.1 0.3 0.1 0.1 0.1 0.3 0.1 0.2 0.2 0.1 0.1 0.1 0.2 0.1 0.1 0.2 0.1 0.1 0.2 0.4 0.4 0.3 0.2 0.2 0.1 0.2 0.1 0.1 0.1 0.4 0.3 0.1 0.1 0.1 0.1 0.3 0.1 0.1 0.1 0.4 0.1 0.2 0.2 0 0.1 0.2 0.2 0.2 0.1 0 0.2 0.1 0.3 0.3 0 0.1 0 0.2 0.2 1 0.1 0 0.1 0.2 0.5 0.2 0.3 0.1 0.2 0.2 0.1 0.2 0.2 0.1 0.1 0.3 0.1 0.2 0.1 0.3 0.1 0.1 0.2 0.1 0.2 0.1 0.1 0.5 0.1 0.1 0.2 0.1 0.1 0.1 0.2 0.1 0.1 0.5 0.2 0.1 0.2 0.2 0.1 0.6 0.2 0.2 1.6 0.1 0.4 0.2 0.1 0.3 0.1 0.2 0.1 0.1 0.1 0.1 0.2 0.1 0.6 0.1 0.3 0.1 0.1 0.1 0.1 0.1 0.1 0.3 0.2 0.1 3.6 0.1 0.2 0.4 0.1 0.1 0.2 0.3 0.1 0.2 0.1 0.1 0.1 0.3 0.3 0.2 0.2 0.2 0.2 0.1 0.1 0.1 1.1 0.3 0.1 0.3 0.1 12.9 0.2 0.1 0.1 0.1 0.1 0.1 0.1 0.1 0.1 0 1 0.1 0.2 0.3 0.1 0.1 0.1 0.1 0.1 0.2 0.4 0.1 0.4 0.1 0.1 0.1 0.1 0.2 0.3 0.1 0.1 0.1 0.2 0.2 0.1 0.2 0.1 0.2 0.2 0.2 0.3 0.1 0.1 0.2 0.1 0.1 0 0.3 0.1 0.1 0.1 3.8 0.1 0 0.1 0.1 0.1 0.4 0.3 0.1 0.2 0.2 0.1 0.2 0.1 0.1 0.1 0.1 0 0.1 0.2 0.3 2.4 0.1 0.1 0.4 0 0.1 0.1 0.1 0.1 0.2 0 0.3 0.1 0.1 0 0.6 0.1 0.2 0.3 0.1 0.3 0.1 0.2 0.1 0.4 0 1 0.1 0.2 0 0.1 0.3 0.1 0.2 0.1 0.3 0 0.2 0.2 0.4 0.4 0 0 0.1 0.1 1.3 0.7 0.2 0.3 0 0.9 0.1 0 0.1 0.1 0.2 0.2 0 0.2 0.1 0.2 0.1 0.1 0.4 0.1 0.2 0.1 0.2 0.1 0.2 0.9 0.3 0.5 0.3 0 0.2 0.2 0.2 0.2 0.2 0.1 0.2 0.1 0.5 0.1 0.2 0.1 0.4 0.1 0.2 0.1 0.3 0.2 0.1 0.1 0.1 0.1 0.1 0.1 0.1 0.2 0.2 0.2 0.2 0.1 0.1 0.6 0.3 0.1 0.1 0.1 0.1 0.2 0.1 0.2 0.1 0.1 0.1 0.2 1.2 0.1 0.1 0.6 1.7 0.2 0.3 0.1 0.1 0.3 0.1 0.1 0.1 0.1 0.1 0.4 0.7 0.1 0.1 0.3 0.3 0.5 0.1 0.4 0.5 0.3 0.3 0.1 0.1 0.1 0.1 0.3 0.3 0.1 0.2 0.1 0.2 0.6 0.3 0.2 0.4 0.1 0.2 0.2 0.1 0 0.2 0.1 0.2 0.1 0.1 0.6 0.1 1 5.9 0.5 0.1 0.1 0.5 0.1 0.2 0.1 0.1 0.1 0.1 0.1 0.1 0 1.3 0.2 0.4 0.4 0.2 2.5 0.5 0.3 0.1 0.1 0.2 0.1 0.1 0.1 0.5 0.2 0.1 0.1 0.1 0.3 4.6 0.1 0.1 0.2 1.5 0.5 0.1 0.1 0.1 0.1 0.2 0.3 0.1 0.1 0.1 0.2 0.1 0.5 0.5 0.2 0.1 0.1 0.1 0.2 0.1 0 0.1 0.2 0.1 0.3 0.4 0.1 0.5 0.1 0.1 0 0.1 0.2 0.1 0 0.1 0.1 1.4 0.4 0.1 0.1 0.1 0.2 0.1 0.1 0.2 0.2 0.2 0.1 0.2 0.3 0.5 0.2 0.1 0 0.2 0.1 0.2 0.2 0.1 0.1 0.2 0.1 0.1 1.1 0.2 0.1 1.1 0.3 0 0.2 0.2 0.2 0.1 0 0.2 0.8 0.4 0.2 1.7 0.1 0 0.2 0.1 0.2 0.1 0.2 0.1 0.2 0.2 0.1 0.1 0.1 0.1 0.3 0.5 0.1 0 0.3 0.1 0.2 0 0.2 0.1 0.2 0 0.2 0.2 0.1 0.1 0.1 0.2 2.3 0.8 5.4 0.1 0.1 1.2 0.1 0.1 0.1 0.1 0.1 0.1 0.2 0.1 0.3 0.2 0.2 0.5 0.1 0.1 0.1 0.4 0.6 0.2 0.1 0 0.1 0.2 0.1 0 2.5 0.1 0.1 1 0.1 0.2 0.1 0.1 0.1 0.3 0.1 0.1 0.2 0.1 0 0 0.1 0.2 0.8 0.1 0.2 0.1 0.3 0.2 0.1 0.1 0.1 0.2 0.1 0.1 0 0 0.3 0.1 0.3 0.4 0.2 0.2 0.1 0.2 0.1 0.1 0.2 0.2 0.1 0.1 0.3 0.2 0.4 0.1 0.3 0.3 0.4 0.2 0.1 0.1 0.1 1.1 0.1 0.4 0.1 0.6 0.1 0.3 0.4 0 0.1 0.2 0.1 0.2 0.2 0.2 0 0.1 0.4 0.5 0.1 0.3 0 0 0.1 0.1 0.1 0.1 0.2 0.1 0.2 0.2 0.3 0.1 0.2 0 0.1 0.3 0.2 0.6 0.1 0.1 0.1 0.4 1.1 0 0 0.3 0 0 0.3 0.2 0.1 0.1 0 0.1 0.1 0.1 0.2 0.3 0.3 0.1 0.1 0.3 0.1 0 0.2 0.3 0.2 0.1 0.3 0.2 0.1 0.1 0.2 0.1 0.2 0.1 0.3 0.3 0.1 0.2 0.1 0.1 0.2 0.1 0.1 0.1 0.1 0.1 0.2 0.4 0.1 0.1 0.1 0.2 0.1 0.1 0.1 0.2 0.2 0.9 0.3 0.1 0.1 0.1 0.1 0 0.1 0.2 0.2 0.3 0.1 0.1 0.2 0.2 0.1 0.4 0.1 0.1 0 0.2 0.1 0.2 0.8 0.2 0 0.1 0.6 0.1 0.1 0.1 0.1 0.1 0.2 0.4 0.1 0.3 0.1 0.1 0.1 0.2 0.3 0.1 0.3 0.3 0.1 0.1 0.1 0.1 0.2 0.1 0.1 0.2 0.9 0.1 0 0.7 0.1 0.4 0.3 0.1 0.2 0.3 0.2 0.1 0.6 0.1 0.1 0.2 0.7 0.1 0.1 0.2 0.3 0.1 0.1 0.1 0.1 0.2 0.1 0.1 0.3 0.1 0.2 0.2 0.1 0.1 0.2 0.1 0.2 0.2 0.1 0.1 0.4 0.1 0.3 0.2 0.2 0 0.1 0 0.1 0.1 0.5 0.2 0.5 0.2 0.1 0.2 0.1 0.1 0.3 0.2 0.1 0.2 0.2 0.1 0.1 0.1 0.2 0.1 0.1 0.1 0.1 0.2 0.2 0.3 0.1 0.2 0.1 0.1 0.1 0.1 0.2 0.2 0.1 0.1 0.2 0.1 0.1 0.1 0.2 0.4 0.2 0.2 0.2 0 0.2 0 0 0.2 0 0.1 0.4 0.3 0.1 0.4 0.1 0.2 0.3 0.3 0.1 0.1 0.4 0.1 0.3 0.5 0.1 0.3 0.2 0 0.1 0.1 0.1 0.3 0.3 0.1 0.4 0.1 0.1 0.1 0.1 0.1 2 0.5 0.5 1.3 0.5 0.2 0.4 0.1 0.1 0.1 0.8 0.1 0.2 0.1 0.3 0.2 0.1 0.2 0.2 0.3 0.3 0.1 0.5 0.2 0.1 0.3 0.7 0.3 0.2 0.1 1.4 0.2 0.1 0 0.3 0.1 0.1 0.1 0.1 0.1 0.2 0.1 0 0.1 0.2 0.4 0 0.2 0.4 0.1 0 0 0 0.2 0.4 0.3 0.2 0.1 0.1 0.2 0.2 0.1 0.1 0.2 0.1 0.4 0.2 0.2 0.1 0.1 0.1 0.1 2.7 0.3 0 0 0.1 0.1 0.1 0.2 0.2 0.1 0.1 0.1 0.1 0.2 0.1 0.1 0.3 0.1 0.1 0.1 0.1 0.1 0.2 0.5 0.1 0.3 0.2 0.1 0.2 0.1 0.1 0 0.2 0.1 0.1 0.3 0.1 0.1 0.1 0.5 0.1 0.1 0.1 0.1 0.1 0.2 0.1 0.2 0.3 0.1 0.1 0.1 0.1 0.2 0.2 0.1 0.1 0.1 0.1 0.1 0.2 0.1 0.9 0.1 0.1 0.1 0 0.4 0.1 0.1 0.3 0.1 0.3 0.1 0.2 0.2 0.2 0.1 0.2 0.7 0.2 0.1 0.1 0 0.1 0.2 0.7 0.2 0.1 0.2 0.1 0.2 0.3 0.1 0.1 0.1 0.1 0.1 0.1 0.1 0 0.2 0.2 0.3 0.1 0.3 0.1 0 0.2 0.1 0.1 0.1 0.2 0.1 0.1 0.1 0.1 0.1 0 0.1 0.2 0 0.2 0.1 0.1 0.2 0.2 0.2 0.1 0.1 0.1 0.1 0.2 0.1 0 0.1 0.1 0.3 0 0 0.2 0.1 0.4 0.2
0.5 0.7 0.1 2.3 0.2 0.6 0.1 0.1 0.3 0.2 0.2 0.3 1.6 0.3 0.1 0.3 0.9 0.2 0.1 0.2 0.3 0.2 100 0.1 0.2 0.1 0.2 0.1 0.2 1.5 0.2 0.1 0.2 0.3 3 0.5 0.2 0.3 97.1 0.3 0.3 1 0 0.3 0.1 0.2 0.5 0.3 0.4 0.1 0.1 0.1 0.3 0 0.2 0.2 0.2 0.1 0.1 0.1 0.1 0.6 0.1 0.1 0.3 0.1 0.1 0.1 0.1 0.6 0.2 26.5 0.4 0.1 0.3 0.1 0.3 1.1 0.3 0.1 0.1 0.2 2.6 0.6 0.2 0.4 0.7 0.1 0.3 0.3 0.3 0.2 2.3 1.2 0.1 0.1 0.2 0.1 1.9 0.3 0.4 0.1 0.2 0.1 0.2 0.1 0.6 0.2 0.1 0.2 0.2 0.2 0.4 0.1 0.5 0.2 0.6 1.1 0.1 0.3 0.2 0.2 0.4 0.1 0.1 0.2 0.4 0.2 0.1 0.2 0.1 0.3 0.1 0.4 0.4 0.2 0.1 0.3 0.2 0.2 0.1 0.2 0.3 0.1 0.4 0.1 0.1 0.2 0.1 0.1 0.1 0.4 0.3 0 0.2 0.2 0.2 0.2 0.2 0.1 0.3 0.7 0.1 0.2 0.1 0.5 0.3 0.4 1 0.8 0.5 0.1 0.1 0.1 0.5 0.1 0.2 0.7 0.1 0.3 0.1 0.1 0.2 0.1 0.2 0.5 0.1 0.1 0.1 0.2 1 0.3 0.2 0.4 0.1 0.1 0.1 0.1 0 0.4 0.3 0.8 0.5 0.2 0.1 0.1 0.5 0.1 0.7 0.1 0.2 0.2 0.1 1 0.1 0.1 0.3 0.3 0.4 0.6 0.2 0.7 0.3 1.2 1.8 0.2 0.7 0.3 0.1 0.1 0.1 0.3 0.4 0.1 0.2 0.2 0.2 0.5 0.3 0.5 0.1 0.1 0.3 0.6 0.1 0.1 0.4 3 0.2 0.1 0.4 0.2 0.3 0.1 0.1 0.4 0.1 0.2 0.6 0.2 0.1 0.1 0.3 0.1 0.1 0.3 0.1 0.1 0.3 1.5 0.6 0.3 0.2 0.2 0.4 0.5 3.2 0.3 0.1 0.1 0.5 0.1 0.1 0.2 0.4 0.1 0.1 0.3 1 0.1 0.1 0.1 0.5 0.1 0.1 0.3 0.2 0.9 0.4 0.4 1 22.3 0.3 0.2 0.3 0.1 0.1 0.1 0.1 0.2 0.2 0.2 0.2 0.2 0.2 0.2 0.1 0.1 0.2 0.5 0.1 0.1 0.1 1.4 1.1 0.3 0.5 0.1 0.3 0.1 0.4 0.4 0.3 0.2 0.3 0.1 0.1 0.1 0.2 0.2 0.6 0.3 0.2 0.2 0.3 0.3 0.4 0.7 0.2 0.2 0.1 0.2 0.2 0.8 0.1 0.2 0.1 0.1 0.2 0.2 0.1 0.1 0.2 0.3 0.1 0.2 0.1 0.2 2.4 0.5 0.1 0.1 0.3 0.2 0.1 0.3 0.2 0.2 0.2 0.1 0.5 0.5 0.2 0.1 0.8 0.1 0.4 0.9 0.1 0.3 0.2 10.5 0.4 0.7 0.1 0.1 0.2 0.1 0.2 0.5 0.2 0.1 0.1 0.2 0.1 0.9 0.5 0.1 0.4 0.2 0.3 0.2 0.1 0.2 0.2 0.1 0.1 0 0.1 0.1 0.2 0.2 0.2 4.5 0.1 0.2 0.1 0.5 0.2 0.2 0.2 0.3 0.8 0.1 0.5 0.1 0.1 0.1 0.2 0.3 0.1 0.5 0.3 0.1 0.5 0.3 0.5 0.2 0.2 0.7 0.7 0.1 0.1 0.3 0.3 0.7 0.1 0.4 0.5 0.7 0.1 0.2 0.1 0.2 0.1 0.2 0.7 0.2 2.8 0.2 0.2 0.1 1.5 0.2 0.3 3.8 0.2 0.2 0.4 0.2 0.2 0.2 0.1 0.1 0.1 1.7 0.2 0.1 0.2 0.2 0.4 0.2 1.5 0.3 0.4 0.1 0.3 0.2 0.2 0.2 0.3 0.3 0.1 0.2 0.1 0.2 0.3 0.2 0.5 0.4 0.2 0.1 0.3 0.2 0.3 0.3 0.1 0.1 0.3 2.1 0.1 0.2 0.1 0.1 0.1 0.1 0.3 1 0.1 0.1 0.1 0.1 0.1 0.1 0.1 0.1 0.5 0.1 0.3 1.1 0.2 0.5 0.1 0.1 0.1 0.2 0.1 0.3 0.2 0.4 0.2 0.2 0 0.5 0.1 0.1 0.3 12.3 0.1 0.1 0.1 0.4 0.2 0.1 0.1 0.2 0.2 0.7 0.9 0.1 0.1 0.1 0.1 0.1 0.1 0.2 0.1 0.4 0.2 0.1 0.2 0.1 3 0.1 0.1 0.3 0.1 0.2 0.1 0.3 0.2 0.1 90.7 0.2 0.1 0.4 0.2 0.3 0.1 0.3 0.5 0.2 0.2 0 0.2 0.1 0.3 0.3 0.2 0.1 0.1 0.3 0.5 0.9 0.1 0.2 0.2 0.2 0.1 0.1 0.3 0.8 0.1 0.3 0.1 0.5 0.1 1.5 0.4 0.2 0.8 0.2 0.2 0.1 0.2 0.3 6.7 0.2 1.3 0.1 0.3 0.3 0.6 0.1 0.3 0.2 0.2 0.2 0.1 0.1 0.3 0.5 0.1 0.1 0.2 0.1 0.1 0.3 0.2 0.7 33.7 0.2 0.3 0.1 0.2 0 0.1 0.1 3.6 0.1 0.3 0.5 0.3 0.1 0.2 7.6 0.1 2 0.1 0.2 0.2 21.3 1.3 0.5 0.2 0.3 0.2 0.2 0.3 0.2 0.3 1.2 0.1 0.1 0.2 0.1 0.1 0.5 0.6 0.2 0.2 0.1 0.6 0.5 0.2 0.8 0.3 0.2 0.2 0.3 0.1 0.2 0.5 0.3 0.2 0.2 0.4 1.6 0.3 0 0.1 0 0.7 0.3 0.1 0.3 0.7 0.1 0.3 0.4 1.9 0.1 1 0.1 0.1 0.1 0.6 0.2 0.5 0.1 0.2 0.2 0.2 0.1 0 0.1 0.1 0.8 0.9 0.3 0.4 0.3 0.1 0.1 0.1 0.1 1.2 0.3 0.2 0.1 0.3 0.2 0.1 0.1 0.1 0.1 0.4 0.2 0.1 0.2 0.1 0 0.1 0.5 0.2 0.1 0.1 0 0.1 0.2 0.1 0.1 0.2 0.1 0.2 0.1 0.2 0.3 0.1 0.9 0.2 0.6 0.1 0.6 0.5 0.1 0.2 0 0.3 0.3 0.1 0.1 0.3 0.1 0.2 0.4 0.1 0.1 0.3 0.2 0.2 0.1 0.5 0.4 0.1 0.1 0 0.5 0.2 0.2 0.2 0.2 0.2 0.2 0.1 0.5 0.8 0.2 0.2 0.1 0.1 0.2 0.1 0.1 0.2 0.3 0.3 0.2 0.4 0.1 0.1 0.1 0.1 0.2 0.3 0.2 0 0.1 0.2 0.1 0.1 0.1 0.1 0.1 0.1 0.2 0.1 0.3 0.1 0.2 0.3 0.1 0.1 0.1 0.2 0.5 0.1 0.1 0.1 0.1 0.1 0.1 0.1 0.1 0.1 0.2 0 0.1 0.1 0.1 0.9 0.6 0.1 0.4 0.2 0.2 0.1 0.3 0.3 0.2 35.4 0.1 0.1 0.1 0.1 0.2 0.1 1.1 0.3 0 0.1 0.2 0.2 0.4 0.2 0.2 0.1 0.7 0.1 0.1 0.1 0.1 0.1 0.1 0.4 0.4 0.2 0.4 0.1 0.1 0.3 0.2 1.9 1.8 0.2 0.2 0.1 0.1 0.3 0.5 0.1 0.2 0.1 0.1 0.1 0.5 0.5 0 0.2 0.1 0.4 0.1 0.3 0.2 1 1 0.2 0.2 0.1 0.1 0.1 0.1 0.1 0.1 0.1 0.1 0.1 0.1 0.2 0.1 0.3 0.4 0.1 0.1 0.9 0.1 0.2 0.1 1.1 0.1 0 0.1 0.1 1 7.6 0.8 0.2 0.4 0.7 0.1 0.3 0.3 0.2 0.5 0.1 0.3 0 0.1 0.3 0.1 0.1 0.2 0.2 0.1 0.4 0.5 0.4 0.3 0.4 0.2 0.1 0.1 0.4 0.5 0.6 0.1 0.1 0.1 1.1 0 1.6 0 0.4 0.2 0.6 0.1 0.1 0.4 0.1 0.2 0.3 0.8 1 0.1 0.5 1.1 0.2 0.3 0.1 0.3 1.2 0.1 0.2 0.6 0.2 0.1 1.4 0.3 0.3 0.4 0.5 0.6 3.2 0.1 0.6 0.3 0.4 0.2 0.1 1.4 0.2 0.1 0.4 0.2 0.1 0.3 0.5 0.3 0.2 0.1 0.1 0.3 0.6 0.1 0.1 0.1 0.4 0.2 0.4 0.1 0.7 0.3 0.1 0.2 0.2 0.2 0.1 0.1 0.4 0.4 0.2 1.7 0.1 0.1 0.2 0.1 0.2 0.1 0.1 0.3 0.3 0.2 0.1 0.1 0.1 0.1 0.1 0.5 0.1 0.2 0.2 0.2 0.1 1.1 0.8 0.2 0.1 0.3 0.3 0.1 1.2 1.2 0.1 0.4 0.2 0.2 0.1 0.3 0.2 0.1 0.1 0.1 0.3 0.1 0.5 0.1 0.1 0.2 0.2 0.1 0.2 0.5 0.3 0.1 0.3 0.2 0.6 0.1 0.4 0.1 0.3 0 0.2 0.1 0.1 0.1 1 0.1 0.1 0.2 0.2 0.2 0.1 0.8 0.1 0.2 0.2 0 0.7 0.1 0.2 0.2 0.2 0.1 0.1 0.1 0.3 0.2 0.2 0.1 0.1 1 0.1 0.3 0.1 0.1 0.1 0.1 0.1 0.1 0.7 0.1 0.6 0.1 0.9 0.1 0.1 0.1 0.6 0.1 0.1 0.1 0.1 0.1 0.8 0.3 0.6 1.4 0.1 0.1 1.1 0.4 0.1 1.1 0.1 2 0.1 0.1 0.1 0.2 0.2 0 0.2 0.2 0.1 0.1 0 0.3 1.1 0.3 0.6 0.3 0.5 0.5 0 0.1 0.4 1.1 0.2 0.4 0.9 0.2 0.2 0.1 0.2 0.2 0.6 0.3 1.3 0.1 0.8 0.4 1.2 0.1 0.1 0 0.1 0.1 0.3 0.4 0.1 0.1 0.1 0.7 0.1 0.5 0.1 1.4 0.1 0.1 0.2 0.1 0.4 0.1 0.2 0.1 0.1 0.2 0.4 0.1 0.2 2.6 0.2 0.1 0.3 0.1 0.5 0.5 0.2 0.1 0.2 0.1 0.1 0.1 0.5 0.1 0.1 0.2 0.2 0.2 0.1 0.2 0.4 0.1 0.6 0.1 0.6 0.2 0.3 0.5 0.3 0.3 0.4 0.1 0 0.2 0.2 0.1 0.5 0.1 0.2 0.4 0.4 1.3 0.6 0.3 0 0.5 0.1 0.4 0.4 0.4 0.2 0.1 0.1 0.2 0.2 0.3 0.2 0.1 0.3 0.1 0.4 0.1 0.1 0.1 0.3 0.1 0.3 0.2 0.1 1.4 0.4 1.6 0.1 0.1 0.2 0.1 0.3 0.2 0.1 0.1 0.4 0.1 0.1 0.2 0.3 0.3 0.1 0.1 0 0.4 0.3 0.1 0.3 0.1 0.2 0.1 0.5 0.9 0.1 0.5 2.4 0.1 0.1 0.1 0.1 0.3 0.1 0.1 0.2 0.1 0.1 0.1 0.6 0.3 0.1 0.1 0.5 0.4 0.4 0.2 0.3 0 0.2 0.2 0.1 0.3 0.2 0.2 0.5 1.1 0.1 0.2 0.1 0.4 0.5 0.1 0.3 0.1 0.4 0.2 0.1 0.7 0.2 0.2 0.5 0.2 0.2 0.1 0.1 0.3 0.1 0.1 0.2 0.2 0.1 0.1 0.1 0.2 0.2 0.2 0.1 0.3 0.1 0.2 0.7 0.7 0.4 1.2 0.2 0.1 0.2 0.1 0.1 0.3 0.1 0.2 0.3 0.2 0.1 0.1 0.1 0.3 0.1 0.1 0.1 0.1 2.8 0.9 0.2 0.4 0.2 0.9 0.1 0.5 0.2 0.4 0.3 0.4 0.1 0.1 0.9 0.2 0.3 0.1 0.8 0.2 0.2 0.2 0.1 0.1 0.4 0.1 0.2 0.2 0.1 0.7 0.1 0.1 0.1 0.8 0.5 0.2 0.4 0.2 0.9 0.3 0.1 0.1 0.4 0.3 3.8 0 0.7 0.3 0.1 0.1 0.4 0.1 0.1 0.3 0.3 0.1 0.1 1.1 0.1 0.1 0.3 0.2 0.2 0.1 0 0.1 0.1 0.3 0.4 0.4 0.2 0.2 1 0.1 0.1 0.2 0.1 0.1 0.9 0.1 0.2 0.1 0 0.1 0.2 0.1 0.2 0.3 0 0.1 0.1 0.2 0.2 0.1 0.1 0.5 0.3 0.1 0.1 0.2 0.2 0.1 1.6 0 0.2 0.1 0.1 0.3 0.2 0.1 0.1 0.2 0.3 0.4 0.1 0.1 0.3 0 0.3 0.2 0.2 0.1 0.1 0.2 0.2 0.4 0.7 0.1 0.3 0.3 0.1 0.1 0 0.1 0.2 0.3 0.1 2.4 0.2 0.3 0 0.1 0.1 0.1 0.7 0.5 0.6 1.4 0.1 2.5 1.2 0.1 0.1 0.2 0.1 1 0.1 0.2 0.1 0.1 0.2 0.6 0.2 0.1 0.2 0.7 0.1 0.1 0.2 0.1 0.3 0.2 0.3 0.4 0.7 0.2 0 0.1 0.3 0.1 1.2 0.2 0.1 0.1 0.1 0.1 3 0.1 0.4 0.2 1.5 1.1 0.2 0.1 0.1 0 0.3 0.1 0.2 0.2 0.1 0.2 0.2 0.2 1.9 0.5 0.2 0.1 0.2 1.1 7.1 0.4 0.2 0.1 0.2 0.2 0.3 0.2 0.1 0.1 0.2 0.4 0.1 0.4 0.1 0.1 0.2 0.8 0.9 0.1 0.1 0.9 0.1 0.2 0.1 1 0.7 0.4 1 0.1 0.1 0.2 0.3 0.1 0.9 0.6 0.7 0.1 0.2 0.1 0.3 0.4 0.2 1.6 0.1 0.6 0.5 0.1 0.1 0.1 0.3 0.3 0.4 0.1 0.2 0.1 0.4 0.1 0.1 0.1 0.1 0.1 0 0.3 0.2 0.3 1.8 0.3 0.5 0.2 0.2 0.1 0 0.1 0.4 2.6 0.3 0.2 0.1 0.3 0.1 0.2 0.1 0.1 0.1 0.5 2 0.1 0.1 0.5 0.7 0.1 0.1 0.6 0.5 0.6 0.4 0.2 0.1 0.3 0.3 0.1 0.1 0.1 0.1 0.3 0.3 0.1 0.6 0.1 0.6 0.2 0.1 0.2 0.1 1.2 0.1 0.8 0.1 0 0.3 0.5 0.2 0.2 0.2 0.1 0.4 0.3 1.1 24.6 0.1 0.3 0.1 0.5 0.2 0.2 0.2 0.1 1.3 0.2 0.2 0 0.1 0.1 0.1 0.1 0.1 0.4 0.1 0.1 0.1 0.3 0.1 0.2 0.3 0.3 1.3 0.1 0.3 0.1 0.2 0.1 0.2 0.2 0.1 0.1 0.3 0.8 0.1 0.1 0.1 0.1 0.1 0.2 0.1 0.1 0.1 0.3 0.1 0.1 0.1 0.2 0.3 0.2 0.1 0.5 0.4 0.1 0.6 0.6 0.5 0.3 0.4 0.1 0.3 0.1 0.2 0.2 0.1 0.1 0.1 0.2 0.2 0.1 0.2 0.2 0.7 0.1 0.4 0.1 0.1 0.2 0.6 0.1 0.1 0.1 1.6 0.3 0.1 0.2 0.2 0.1 0.1 0.1 0.2 0.2 0.1 0.2 0.1 0.1 0.1 0.1 0.4 0.4 0.1 0.1 0.1 0.1 0.1 0.1 0.1 0.2 0.8 0.2 0.1 0.3 0.1 0.1 0.2 0.3 0.2 0.3 1.3 0.7 0.2 0.1 0.1 0.4 0.3 0.3 0.8 0.3 0.2 0.3 0.3 0.3 0 0.1 0.1 0.2 0.1 0 0.1 0.8 0.2 0.1 0.1 8.4 0.1 0.2 0.3 0.3 0.1 0.3 0.6 0.2 0.7 0.2 0.2 0.1 0.2 0.1 0.2 0.1 0.1 0.1 0.7 0.2 0.1 0.1 0.1 0.2 0.1 0.4 0.1 0.3 0.1 0.2 0.3 1.5 0.3 0 0.7 0.2 0.2 0.1 1 0.2 0.1 1 0.3 0.3 0.3 0.3 0.1 0.2 0.6 0.7 0.2 0.3 0.1 0.1 0.1 0.3 0.2 0.1 0.1 0.2 0.1 0.2 0.2 0.3 0.3 0.1 0.1 0.1 0.1 5.5 0.2 2.1 3.3 1 0.2 0.2 0.2 0.1 0.2 0.3 0.1 0.2 0.8 7.3 0.1 0.1 0.2 3 0.1 0.2 0.1 0.1 0 0.1 0.1 0.6 0.3 0.2 0.2 0.3 0.5 0.1 0.3 0.2 0.1 0.1 0.4 0.2 0.1 0.2 0.2 0.4 0.1 0.3 0.5 0.2 0.4 2.3 0.1 0.1 0.2 0.7 0.2 0.1 0.1 0.1 0.2 0.3 0.2 0.1 0.2 0.1 0.3 0.1 0.2 0.1 0 0.5 0.1 0.1 0.1 0.2 0.3 0.6 0.1 0.1 0.5 0.4 0.2 0.7 0.3 0.5 0.1 0.1 0.2 0.2 0.2 0.5 0.1 0.3 0.1 0.1 0.6 0.3 0.2 0.4 0.1 0.3 0.1 0.1 0.2 0.3 0.1 0.2 0.8 0.5 0.6 0.1 0.2 0.1 4.3 0.2 0.2 0.3 0.1 0.3 0.1 0.2 0.1 0.2 0.2 0.3 0.2 0.2 0.2 0.2 0.1 9.6 0.2 0.1 0.2 0.3 0.4 0 0.6 0.1 0.1 0.2 0.2 0.2 0.1 0 0.1 0.2 0.9 0.5 0.2 0.1 0.3 0.1 0.3 0.2 0.1 0.1 0.1 0.1 0.1 0.1 0.2 0.3 1.6 3.5 0.3 0.1 2 0.1 0.2 0.1 0.2 0.4 0.1 0.1 0.5 0.3 0.2 0.1 0.4 0.3 0.3 0.3 0.4 0.2 0.2 1.4 0.2 0.5 0.1 0.1 0.2 0.3 0.2 0.1 0.2 0.2 0.4 0.7 0.4 0.1 0.3 0.2 0.3 0.1 0.1 1.8 0.2 0.3 0.2 0.2 0.2 0.3 0.2 0.2 0.1 0.1 0.1 0.3 0.2 0.1 0.5 0.2 0.1 0.1 0.1 0.1 0.8 0.1 0.2 0.1 0.2 0.2 0.8 0.1 1.5 0.1 0.5 0.3 0.2 0.4 2.3 0.8 0.3 0.3 0.3 0.1 0.4 0.2 0.3 0.5 0.1 0.1 0.4 0.2 0 0.1 0.4 0.1 0.2 0.4 0.2 0.3 0.2 0.4 0.1 0.1 0.6 0.1 0.1 0.5 0.1 0.1 0.1 0.3 0.1 0.2 0.3 0.2 0.1 0.1 0.1 0.1 0.1 0.4 0.1 0.1 0.2 0 0.2 0.1 0.6 0.4 0.2 0.3 0.2 0.3 0.1 0.8 0.2 0.1 0.1 0.1 1.8 0.2 0.3 0.1 0.2 2.8 0.3 0.2 0.4 0.2 0.2 0.8 0.1 0.2 0.2 0.1 0.1 0.2 1.4 0.1 0.3 0.4 0.3 0.1 0.2 0.2 0.2 0.1 0.6 2.7 0.1 0.1 0.4 0.1 0.1 0.8 0.2 0.1 0.2 0.3 0 0.2 3.4 0.8 0.1 0.1 0.2 0.3 0.2 0.2 0.3 0.1 0.2 0.2 0.1 0.3 0.1 0.2 0.4 0 0.2 1 0.3 0.2 0.3 0.4 0.5 0.3 0.7 0.5 0.1 0.2 0.2 0.2 0.1 0.1 0.4 0.3 0.2 0.2 0.3 0.1 0.2 0.2 0.2 0.1 0.1 0.5 0.2 0.7 0.1 3.1 0.2 0.3 0.1 0.1 0.2 0.1 0.7 0.5 0.2 0.6 1.7 13.8 0.7 0.3 0 0.2 0.2 0.1 0.1 0.1 0.4 0.2 0.4 0.1 0.6 0.1 0.1 0.1 0.1 0.1 0.3 0.4 0.1 0.1 0.2 0.1 0.1 0.1 0.3 1.7 0.3 0.4 0.1 0.1 0.1 0.3 0.7 0.1 0.1 0.2 0.2 0.2 0.5 0.1 0.3 0 0.1 0.6 0.1 0.1 0.1 0.1 0.1 0.2 0.2 0.2 0.2 0.2 0.7 0.1 0.1 0 0.2 0.3 0.2 0 0.2 0.3 0.2 0.4 0.1 0.1 0.1 0.7 0 0.1 0.2 0.1 0.1 0.2 1.6 0.2 0.1 0.2 0.1 0.1 0.1 0.2 0.2 0.7 0.1 0.8 0.1 0.1 0.1 0.2 0.3 0.1 0.2 0.3 0.2 0.1 0.1 0.4 0.2 0.2 0.3 0.1 0.1 0.7 0.1 0.3 0.5 0.4 0.3 0 0.2 0.3 0.1 0.2 0.2 0.4 0.5 0.2 0.1 0.3 0.1 0 0.1 0.1 0.1 0.1 0.1 0.3 0.2 0.1 0.2 0.2 0.2 0.3 0.1 0.1 0.1 0.5 0.1 0.3 0.1 0.3 0.1 0.1 0.1 0.2 0.2 0.1 0.2 0.1 0.2 0.3 0.2 0.1 0.2 0.1 0.1 0.1 0.1 0.2 0.2 0.3 0.1 0.3 0.1 0.3 0.7 0.2 0.1 0.1 0.2 0.2 0.7 0.3 0.1 0.1 0.6 0.1 0.3 0.2 0.2 0.2 0.3 0.1 0.1 0.2 0.1 0 0.7 0.1 1 0.1 0.2 0.1 3.1 0.3 0.6 0.1 0.5 0.5 0.2 0.1 0.2 0.1 0.1 0.1 0.1 0.1 0.2 0.1 0.2 0.2 0.6 0.4 0.4 0.1 1.1 0.4 1.1 0.9 0.2 0.1 0.1 0.2 0.5 0.2 0.1 0 0.2 0.1 0.5 0.2 0.1 0.2 0.9 1.1 0.7 1.9 0.5 0.4 0.1 0.9 0.2 0.1 0.1 0.2 0.2 0.2 0.1 0.3 0.4 0.1 0.1 0.2 0.1 1.6 0.6 0.1 0.1 0.2 0.1 0.8 0.2 0.1 0.1 0.5 0.1 0.1 0.2 0.1 0.1 0.1 0.3 0.2 0.2 0.1 0.5 0.3 0.4 0.1 0.1 0.2 0.1 0.3 0.1 2 0.1 0.1 0.2 0.4 0.1 0.3 0.3 0.1 0.1 0.1 0.2 0.1 0.1 0 0.4 0 0.2 0.2 0.1 0.1 0.2 0.2 0.6 0.3 0.5 0.1 0.2 0.1 0.6 1.6 0.1 0.4 0.1 0.2 0 1.2 0.2 0.4 0.4 0.6 0.2 0.2 0.1 0.1 0.1 0.1 0.4 0.4 0.2 0.8 1.3 0.1 0.1 0.1 0.2 1.2 0.1 0.2 0.6 0.1 0.2 0.2 1.3 0.1 0.3 0.6 1.1 0.1 0.1 0.1 0.7 0.2 1.3 0.1 0.6 0.1 3.3 1.2 0.2 0.2 0.1 0.4 0.4 0 0.1 0 0.1 0.5 0.2 0.2 0.1 0.1 0.1 0.1 0.2 0.1 0.1 0.1 0.2 0.1 0.1 0.1 0.1 0.3 0.1 1.8 4.8 1.1 0.4 0.1 0.1 0.3 0.2 0.1 0.2 0.3 0.1 0.1 0.4 0.9 0.2 0.1 0.1 0.1 0.6 0.3 0.1 0.3 5.8 0.4 0.2 0.1 0.4 0.1 0.1 0.8 0.2 0.2 0.2 0.2 0.1 0.1 0.2 0.2 0.3 0.1 0 0.1 0.1 0.7 0.5 0.4 0.4 0.3 0.2 0.2 0.1 0.1 0.1 0.5 0.3 0.1 0.1 0.1 0.1 0.3 0.2 0.1 0.1 0.1 0.7 0.2 0 0.4 0.2 0.3 1 0.3 0.1 0.2 0.1 1 0.1 0.2 0.2 0.2 0.1 0.2 0.1 0.1 0.1 0.2 0.6 0.1 0.2 0.1 0.1 0.2 0.2 0.1 0.1 0.2 0.1 0.1 0.5 0.4 0.6 0.2 0.2 0.2 0.3 1.6 1.8 0.9 0.8 0.5 0.4 0.2 0.1 0 0.4 0.4 0.4 0.1 0.1 0.1 0.1 0.2 0.1 0.2 0.5 0.2 0.1 0.6 0.1 0.2 0.3 0.3 0.1 0.1 0.4 0.3 0.1 0 0.2 0.1 0.1 0.1 0.1 0.1 0.1 0.3 0.1 0 0.2 0.2 0.2 0.1 2.4 0.5 0.2 0.1 0.3 0.3 0.3 0.1 0.1 0.1 0.1 0.6 0.2 0.4 0.1 0.2 0.1 0.1 0.2 0.7 0.2 0.1 0.1 0.6 0.1 0.3 0.1 0.3 0.6 0.1 0.2 0.2 0.4 0.1 0.1 0.2 0.1 0.2 0.1 0.1 0.1 0.1 0.1 0.1 0.1 0.2 1.2 0.2 0.4 0.1 0 0.2 0.1 0.1 0.6 1.6 0.1 0.1 0.2 0.1 0.4 0.1 0.4 0.4 0.3 0.3 0.2 0.1 0.3 0.1 0.3 1.3 0.1 0.1 0.1 0.3 0.2 0.1 0.1 0.1 0.2 0.6 2.9 0.2 0.1 0.1 0.9 0.2 0.2 0.1 0.2 0.1 0.1 0.1 0.1 0.1 0.1 0.1 0.3 0.3 0.7 0.1 0.3 0.1 0.1 0.2 0.3 0.2 0.1 0.2 0.3 0.1 0.2 0.5 0.3 0.6 0.1 0.1 0.2 0.2 0.2 0.8 0.1 0 0.1 0.3 0.7 0.2 0.3 0 0.1 0.1 0.1 0.2 0.1 0.2 0.3 0.1 0.4 0.2 0.2 0.2 0.1 0.3 0.1 0.2 0.2 0.1 0.1 0.3 0.1 0.1 1.7 0.2 0.2 0.2 2.9 0.1 0.2 0.1 0.6 0.1 0.2 0.1 0.2 0.7 0.1 0.1 0.1 0.4 0 0.7 0.1 0.1 0.3 0.2 0.2 0 0.2 0.4 0.1 0.1 0.1 0.1 0.3 0.5 0.6 0.1 0.1 0.1 0.1 0.4 0.4 0.1 0.3 0.1 0.2 0.2 0.3 0 0.2 0.3 0.4 5.3 0.1 0.1 0.4 0.4 0.4 0.1 0.3 0.1 0.1 0.4 0.2 0.3 0.5 0.4 3.3 0.1 0.4 0.3 0.3 0.1 2.7 0.1 0.2 0.1 0.2 0.2 0.5 0.1 0.2 2.7 0.8 0.2 0.2 0.2 0.5 0.1 0.2 3 0.3 0.2 0.3 0.6 0.4 0 0.3 0.1 0.1 0.1 0 0.3 1.3 0.1 0.8 0.7 0.1 0.2 0.1 0.9 0.1 0.2 0.6 0.4 17.6 0.1 0.1 0.4 0.3 0 0.9 2 0.2 0.4 0.2 0.2 0.2 0.3 0.1 0.2 0.1 0.9 0.1 0.8 0.1 0.2 0.6 1.9 0.3 0.5 0.3 0.1 0.1 0.1 0.2 0.3 0.7 0.1 0.1 0.1 0.9 0.2 0.1 0.4 0.3 0.1 0.1 0.3 0.2 0.1 0.5 0.2 0.1 0.1 0.1 0.1 0.1 0.3 0.6 0.1 0.3 0.1 0.3 0.1 0.1 0.2 1.2 0.1 0.1 0.1 0.1 0.2 0.4 0.5 0.1 0 0.3 4 0.2 1 0.2 0.2 0.2 0.2 0.1 0.2 0.2 0.2 0.3 0.1 0.1 0.1 0.1 0.4 0.6 0.2 0.1 0.1 0.2 0.2 0.1 0.1 0.1 0.1 0.1 0.1 0.1 0.3 0.1 0.1 0.1 0.5 0.2 0.1 0 2.1 0.6 0 0.4 0.1 0.4 0.4 1.4 0.4 0.1 0.1 0.2 0.1 0 0.1 0.2 0.3 0.1 0.2 0.2 0 0.4 0.1 0.1 0.3 1.1 0.1 0.1 0.1 0.3 0.1 0.4 0.5 0.3 0 0.1 3.3 0.2 0 0.2 0 0.4 0.2 0.1 0.2 4.9 0.1 0.2 0.5 0.9 0.1 0.1 0.2 1.2 2.7 0.1 0.6 0.2 0.1 0.8 0.1 0.1 0.6 0.1 0.1 0.1 0.2 0.1 0.1 0.1 0.4 0.5 0.2 0.4 0.2 0.1 0.1 0.5 0.1 0.3 0.1 0 0.1 0 0.1 0.1 0.4 0.2 0.2 0 0.1 0.2 0.2 0.1 0.3 0.2 3.2 0.1 0.1 0.1 0.3 0.2 0.2 0.1 0.1 0.5 0.9 0 0.1 0.3 0.1 1.1 0.6 0.1 0.3 0.2 0.6 0.1 0.3 0.1 0.3 0.5 0.3 0.2 0.6 0.2 0.2 0.2 0.1 0.1 0.1 0.6 0.7 0.2 0.4 0.1 0.4 0.3 0.2 0.1 0.2 0.3 0.1 0.1 0.1 0.3 0.4 0.2 0.4 0.2 0.4 0.1 0.1 0.2 0.2 0.1 0.1 0.2 0.6 0.2 0.4 0.2 0.2 0.4 0.1 0.3 0.4 0.1 0.1 1 0.2 0.1 0.3 0.3 0.2 0.1 0.1 0.1 0.1 0.5 0.2 0.1 0.1 0 0.3 0.1 0.3 0.3 0.5 0.2 0.5 2.7 2.6 0.1 0.1 4.6 0.2 0.1 0.1 0.6 0.2 0 0.1 0.1 0.3 3.1 0.2 0.4 0.1 0.1 0.3 0.3 0.1 0.1 0.2 0.1 0.3 0.4 0.1 0.1 0.3 0.2 0 0.1 0.1 0 0.1 0.1 0.1 0.4 0.3 0.2 0.2 0.3 0.1 0.1 0.2 0.1 0.1 0.2 0.2 1.6 0.1 0.3 0.1 0.3 0.6 0.2 0.1 0.7 0.3 0.1 0.1 1.4 0.1 1 0.2 0.3 0.2 0.1 0.1 0.4 0.2 0.3 0.1 0.1 0.1 0.1 0.3 0.1 0.7 0.2 1.5 0.7 0.1 0.1 0.3 0.1 0.1 0.5 0.1 0.2 1.7 0.5 1 0.2 0.2 0.1 0.1 0.1 0.9 0.5 0.1 0.3 0.1 0.3 0.7 2.6 0.1 0.3 0.2 0.2 95.8 0.1 0.1 0.1 0.2 0.2 0.1 0.1 0.2 0.3 0.3 2.9 0.8 0.1 0.3 0.1 0.1 0.2 0.5 0.4 0.1 0.1 0.4 0.2 0 0.1 0.1 0.2 0.4 0.1 0.3 0.2 0.3 0.1 0.4 0.1 0.2 0.1 1.8 0.6 0.2 0 0.2 0.2 0.1 0.3 0.1 0.4 0.2 0.2 0.7 0.2 0.4 0.2 0.2 0.3 0.1 0.1 1.5 0.1 0.2 0.1 0.1 0.1 0.4 0.1 0.1 1.7 0 0.2 0.1 0.2 0.3 0.2 0.2 0.1 0.1 0.4 0.2 0.1 0 0.1 0.2 0.1 0.1 0.1 0.2 0 0.1 3.1 0.1 0.6 0.2 0.2 0.3 0.1 0.2 0.1 0.9 1.3 0.1 0.3 0.1 0.1 0.1 0.2 0.1 0.1 0.3 0.1 0.4 0.2 0.1 0.5 0.1 2.2 0.1 0.1 0.3 0.1 0.6 0.9 1.8 0.1 0.4 0.2 0.2 0.1 0.1 0.1 0.2 0.2 0.1 0.2 0.1 0.1 0.1 0.6 0.1 0.9 0 0.1 0.2 0.4 0.2 2.7 0.4 0.2 0.1 0.5 0.1 0.5 0.1 0.1 0.1 0.1 0.1 0.1 0.1 0.2 0.2 0.1 0.1 0.4 0.5 0.5 0.2 1 0.1 0.2 0.1 0.3 0 0.1 0.3 0.4 0.7 0.2 0.1 0.3 0.1 0.1 0.2 0.1 0.1 0.4 0.2 0.2 0.1 0.1 0.4 0.1 0.2 0.1 0 0.2 0.1 0.4 0.1 0.2 0.1 0.1 0.1 0.2 0.6 0.2 0.1 0.4 1.6 0.5 0.1 0.1 0.1 0.3 0.2 0.3 0.1 0.3 0.2 0.1 0.2 0.2 0.1 0.1 0.1 0.1 0.2 0.7 1.2 0.5 0.3 0.3 3.1 0.2 0.3 0.2 0 0.3 0.7 0 0.1 0.2 0.1 1 0.1 0.2 0.7 0.2 0.2 0.2 0.1 0.4 0.5 0.4 0.4 0.1 0.1 0.1 0 0.2 0.1 0.2 0.4 1.9 0.4 0.2 0.2 0.1 0.1 0.2 0.2 1 0.4 0.1 1.9 0.1 0.2 0.4 0.4 0.3 0.2 0.1 0.2 0.1 0.3 0.2 0.2 0.5 0.1 0.1 0.3 0.4 0.5 0.2 0.1 0.2 0.3 0 0.6 0.2 0.1 0.1 0.2 0.1 0.2 0.1 0.5 0.3 0.1 1.4 0.2 0.5 0.2 0.1 0.1 0.1 1.3 0.3 0.1 0.2 1.8 0.2 0.4 0.4 0.2 0.2 0.1 0 0.2 0.1 1.6 0.2 0.1 0.2 0.1 0.1 0 1 0.1 0.2 0.1 0.1 0 0.2 0.1 0.2 4.2 0.4 0.4 0.1 0.1 0.2 0.1 0.3 0.4 0.3 0.1 0.1 0.9 0.2 0.1 0.1 0.3 0.2 0.1 0.6 0.1 0.2 0.2 0.3 0.8 0.1 0.2 0.2 0.1 0.1 0.1 0.1 1.2 0.1 0.1 0.2 0.1 0.2 0 0.1 0.2 0.1 0.6 0.4 0.1 0.1 0.5 99.8 0.1 0.1 0.1 0.5 0.2 0.2 0.1 0.4 0.1 0.2 0.1 0.1 0.3 0.3 0.3 0 0.3 0.1 0.1 0.3 0 0.1 0.1 2.5 0.8 0.1 0.1 0.1 0.1 0.1 0.1 0.1 0.1 1.9 0.8 0.1 0 0.2 0.1 0.4 0.1 0.1 0.1 0.9 8 0.1 0.1 0.4 0.1 0.1 0.1 0.1 0.1 0.3 0 0.2 0.2 1.2 0.7 0 0.1 0.1 0 0.1 0.1 0.1 0.5 0.1 0.7 0.2 0.2 0.2 0.1 0.1 0.1 0.1 0.1 0 0.3 0 0.5 0.1 0.2 0.1 0.6 0.2 0.2 0.1 0.2 0.2 0.1 0.1 0.1 0 0.1 0.7 0.1 0 0.2 0.1 0.1 0 0.3 0.1 0.1 0.5 0.1 0.1 0.2 0.1 0.2 0.3 0.1 0.1 0.2 0.4 0.3 0.1 0.2 0.1 0.1 0.1 0.1 0.2 0.3 0.2 0.4 0.2 0.4 0 0.3 0.3 0.1 0.5 0.3 0.1 0 0.2 0.1 0.1 0.1 0.1 0.1 0.1 0.1 0.1 0.7 0.1 0.6 0.3 0.3 0.1 0.2 0.3 0.3 0.4 0.1 0.5 0.1 0.1 0.1 0.1 0.6 0.1 0.1 0.2 0.1 0.1 0.1 0.5 0.1 0.5 0.1 0.1 0.1 0.2 0.2 0.1 0.6 0.2 0.2 0.2 0 2.3 1.3 0.8 4.9 0.5 0 0.3 0 0.2 2.6 0.1 0.2 0.1 1.2 0.5 0.7 0.1 0.1 0.2 0.1 0.3 0.8 0.1 0.2 0.6 0.5 0.1 0.1 0.1 0.3 0.4 0.2 0.4 0 0.6 0 0.1 0.1 0.1 0.2 0.1 0.5 0.1 0.9 1.6 0.2 0.3 0.3 0.7 0.1 0.2 0.3 0.3 0.1 0.3 0.1 0.1 0.3 0 0.3
[truncated: 71,069,066 more chars]
